# Supplementary material for: Computationally predicting clinical drug combination efficacy with cancer cell line screens and independent drug action
Source: Nat Commun. 2020 Nov 17;11:5848. doi: 10.1038/s41467-020-19563-6 (PMC7673995; doi:10.1038/s41467-020-19563-6)
Supplement: Supplementary file 4 — Supplementary Data 1 [file 41467_2020_19563_MOESM4_ESM.xlsx]

## Sheet: ALMANAC_Prediction_vs_Measured_
Drug1	Drug2	Drug1_maxDose (µM)	Drug2_maxDose (µM)	Mean_Viability_Drug1	Mean_Viability_Drug2	Mean_Measured_Combo_Viability	Mean_Predicted_Combo_Viability	n_ccls
Thioguanine	Chlorambucil	10	100	0.424681	0.562456	0.423959	0.394942	60
Thioguanine	Melphalan	10	10	0.424681	0.701631	0.420157	0.417435	60
Thioguanine	Altretamine	10	75	0.429619	1.0073	0.42666	0.429619	59
Thioguanine	5-Fluorouracil	10	100	0.424681	0.45313	0.356357	0.384626	60
Thioguanine	Uracil mustard	10	50	0.424681	0.537266	0.359915	0.388207	60
Thioguanine	Dacarbazine	10	50	0.424681	0.923678	0.395128	0.424681	60
Thioguanine	Megestrol acetate	10	30	0.429668	1.01647	0.399479	0.429668	59
Thioguanine	Lomustine	10	50	0.429668	0.644614	0.357183	0.412752	59
Thioguanine	Daunorubicin	10	0.2	0.424681	0.59293	0.370019	0.408318	60
Thioguanine	Teniposide	10	1	0.424681	0.475133	0.301479	0.367913	60
Thioguanine	Etoposide	10	5	0.424681	0.514546	0.322683	0.386649	60
Thioguanine	Dexrazoxane	10	100	0.420831	0.660965	0.347292	0.412345	59
Thioguanine	Mitoxantrone	10	0.5	0.424681	0.368594	0.291685	0.309688	60
Thioguanine	Vinorelbine	10	1	0.424681	0.328779	0.222396	0.288289	60
Thioguanine	Pemetrexed	10	1	0.422986	0.573268	0.412494	0.392087	59
Thioguanine	Exemestane	10	100	0.424681	0.250926	0.170014	0.246375	60
Thioguanine	Gefitinib	10	10	0.434677	0.66227	0.298386	0.418872	58
Thioguanine	Lenalidomide	10	30	0.424681	0.95708	0.422508	0.424681	60
Chlorambucil	Melphalan	100	10	0.562456	0.701631	0.457372	0.561174	60
Chlorambucil	Altretamine	100	75	0.567049	1.0073	0.577623	0.564963	59
Chlorambucil	5-Fluorouracil	100	100	0.562456	0.45313	0.379068	0.415313	60
Chlorambucil	Uracil mustard	100	50	0.562456	0.537266	0.39579	0.533449	60
Chlorambucil	Dacarbazine	100	50	0.559186	0.922117	0.502293	0.556822	59
Chlorambucil	Megestrol acetate	100	30	0.562456	1.01738	0.56598	0.562456	60
Chlorambucil	Lomustine	100	50	0.562456	0.638997	0.375111	0.541481	60
Chlorambucil	Daunorubicin	100	0.2	0.562558	0.591779	0.397941	0.526915	59
Chlorambucil	Teniposide	100	1	0.562456	0.475133	0.391197	0.46488	60
Chlorambucil	Etoposide	100	5	0.562456	0.514546	0.354018	0.493783	60
Chlorambucil	Dexrazoxane	100	100	0.562456	0.660636	0.482235	0.540943	60
Chlorambucil	Mitoxantrone	100	0.5	0.562456	0.368594	0.346085	0.361911	60
Chlorambucil	Vinorelbine	100	1	0.549794	0.344959	0.397423	0.319372	55
Chlorambucil	Pemetrexed	100	1	0.562456	0.577654	0.507554	0.484371	60
Chlorambucil	Exemestane	100	100	0.562456	0.250926	0.186484	0.247195	60
Chlorambucil	Gefitinib	100	10	0.562456	0.662466	0.403437	0.492023	60
Chlorambucil	Lenalidomide	100	30	0.562456	0.95708	0.545339	0.560802	60
Melphalan	Altretamine	10	75	0.701631	1.00878	0.601447	0.699091	60
Melphalan	5-Fluorouracil	10	100	0.701631	0.45313	0.40252	0.437358	60
Melphalan	Uracil mustard	10	50	0.701631	0.537266	0.430287	0.536137	60
Melphalan	Dacarbazine	10	50	0.701631	0.923678	0.602682	0.69384	60
Melphalan	Megestrol acetate	10	30	0.701631	1.01738	0.628039	0.700985	60
Melphalan	Lomustine	10	50	0.701631	0.638997	0.357241	0.606471	60
Melphalan	Daunorubicin	10	0.2	0.701631	0.59293	0.437143	0.583502	60
Melphalan	Teniposide	10	1	0.712331	0.482155	0.430646	0.478133	59
Melphalan	Etoposide	10	5	0.712331	0.522331	0.405295	0.518358	59
Melphalan	Dexrazoxane	10	100	0.701631	0.660636	0.455256	0.631639	60
Melphalan	Mitoxantrone	10	0.5	0.701631	0.368594	0.315933	0.366735	60
Melphalan	Vinorelbine	10	1	0.699438	0.335122	0.38059	0.326213	57
Melphalan	Pemetrexed	10	1	0.701631	0.577654	0.558455	0.543219	60
Melphalan	Exemestane	10	100	0.700636	0.251736	0.176767	0.249951	59
Melphalan	Gefitinib	10	10	0.700574	0.665233	0.473497	0.571113	59
Melphalan	Lenalidomide	10	30	0.700574	0.956268	0.61562	0.697777	59
Altretamine	5-Fluorouracil	75	100	1.00878	0.45313	0.427375	0.45313	60
Altretamine	Uracil mustard	75	50	1.00878	0.537266	0.50858	0.53665	60
Altretamine	Dacarbazine	75	50	1.00878	0.923678	0.894738	0.91881	60
Altretamine	Megestrol acetate	75	30	1.00878	1.01738	0.9935	0.990951	60
Altretamine	Lomustine	75	50	1.00878	0.638997	0.602451	0.638997	60
Altretamine	Daunorubicin	75	0.2	1.00878	0.59293	0.487929	0.592614	60
Altretamine	Teniposide	75	1	1.00878	0.475133	0.458564	0.474936	60
Altretamine	Etoposide	75	5	1.00878	0.514546	0.444218	0.513996	60
Altretamine	Dexrazoxane	75	100	1.00878	0.660636	0.600424	0.660636	60
Altretamine	Mitoxantrone	75	0.5	1.00878	0.368594	0.330543	0.368594	60
Altretamine	Vinorelbine	75	1	1.00878	0.328779	0.334849	0.328639	60
Altretamine	Pemetrexed	75	1	1.00878	0.577654	0.619941	0.577129	60
Altretamine	Exemestane	75	100	1.00826	0.248996	0.220187	0.248996	59
Altretamine	Gefitinib	75	10	1.00878	0.662466	0.691634	0.662466	60
Altretamine	Lenalidomide	75	30	1.0089	0.956672	0.975424	0.95365	58
5-Fluorouracil	Uracil mustard	100	50	0.45313	0.537266	0.327832	0.409896	60
5-Fluorouracil	Dacarbazine	100	50	0.45313	0.923678	0.445649	0.453001	60
5-Fluorouracil	Megestrol acetate	100	30	0.45313	1.01738	0.442534	0.45313	60
5-Fluorouracil	Lomustine	100	50	0.45313	0.638997	0.351145	0.441711	60
5-Fluorouracil	Daunorubicin	100	0.2	0.45313	0.59293	0.359269	0.436832	60
5-Fluorouracil	Teniposide	100	1	0.458651	0.481108	0.337801	0.395873	59
5-Fluorouracil	Etoposide	100	5	0.45313	0.514546	0.323467	0.411665	60
5-Fluorouracil	Dexrazoxane	100	100	0.45066	0.658349	0.36936	0.435404	59
5-Fluorouracil	Mitoxantrone	100	0.5	0.45313	0.368594	0.276101	0.330802	60
5-Fluorouracil	Vinorelbine	100	1	0.45012	0.333607	0.246204	0.300059	59
5-Fluorouracil	Pemetrexed	100	1	0.45313	0.577654	0.42269	0.415665	60
5-Fluorouracil	Exemestane	100	100	0.45313	0.250926	0.17187	0.248485	60
5-Fluorouracil	Gefitinib	100	10	0.45313	0.662466	0.350155	0.430085	60
5-Fluorouracil	Lenalidomide	100	30	0.45313	0.95708	0.418057	0.45313	60
Uracil mustard	Dacarbazine	50	50	0.537266	0.923678	0.44162	0.536414	60
Uracil mustard	Megestrol acetate	50	30	0.537266	1.01738	0.552986	0.537266	60
Uracil mustard	Lomustine	50	50	0.537266	0.638997	0.431655	0.52422	60
Uracil mustard	Daunorubicin	50	0.2	0.537266	0.59293	0.413771	0.516412	60
Uracil mustard	Teniposide	50	1	0.537266	0.475133	0.384238	0.463211	60
Uracil mustard	Etoposide	50	5	0.537266	0.514546	0.371632	0.48827	60
Uracil mustard	Dexrazoxane	50	100	0.537266	0.660636	0.450233	0.52278	60
Uracil mustard	Mitoxantrone	50	0.5	0.537266	0.368594	0.315716	0.362039	60
Uracil mustard	Vinorelbine	50	1	0.518674	0.347965	0.36715	0.319251	54
Uracil mustard	Pemetrexed	50	1	0.533578	0.583378	0.445537	0.476203	59
Uracil mustard	Exemestane	50	100	0.537266	0.250926	0.166355	0.24829	60
Uracil mustard	Gefitinib	50	10	0.537266	0.662466	0.39426	0.480501	60
Uracil mustard	Lenalidomide	50	30	0.537266	0.95708	0.512874	0.536375	60
Dacarbazine	Megestrol acetate	50	30	0.923678	1.01738	0.879638	0.918016	60
Dacarbazine	Lomustine	50	50	0.923678	0.638997	0.602738	0.636326	60
Dacarbazine	Daunorubicin	50	0.2	0.923678	0.59293	0.539155	0.590289	60
Dacarbazine	Teniposide	50	1	0.923678	0.475133	0.463897	0.474726	60
Dacarbazine	Etoposide	50	5	0.923678	0.514546	0.417661	0.51329	60
Dacarbazine	Dexrazoxane	50	100	0.922955	0.660965	0.583441	0.656975	59
Dacarbazine	Mitoxantrone	50	0.5	0.923678	0.368594	0.321209	0.368594	60
Dacarbazine	Vinorelbine	50	1	0.923678	0.328779	0.310452	0.325953	60
Dacarbazine	Pemetrexed	50	1	0.923678	0.577654	0.607503	0.576736	60
Dacarbazine	Exemestane	50	100	0.923678	0.250926	0.173846	0.250926	60
Dacarbazine	Gefitinib	50	10	0.923678	0.662466	0.550375	0.648979	60
Dacarbazine	Lenalidomide	50	30	0.923678	0.95708	0.884691	0.901431	60
Megestrol acetate	Lomustine	30	50	1.01867	0.636792	0.609919	0.636792	59
Megestrol acetate	Daunorubicin	30	0.2	1.01711	0.591803	0.423786	0.591586	59
Megestrol acetate	Teniposide	30	1	1.01738	0.475133	0.422165	0.475038	60
Megestrol acetate	Etoposide	30	5	1.01738	0.514546	0.392685	0.514098	60
Megestrol acetate	Dexrazoxane	30	100	1.01738	0.660636	0.616449	0.660373	60
Megestrol acetate	Mitoxantrone	30	0.5	1.01738	0.368594	0.289467	0.368594	60
Megestrol acetate	Vinorelbine	30	1	1.01497	0.333515	0.314648	0.333477	58
Megestrol acetate	Pemetrexed	30	1	1.01738	0.577654	0.620247	0.576495	60
Megestrol acetate	Exemestane	30	100	1.01606	0.246556	0.234983	0.246556	56
Megestrol acetate	Gefitinib	30	10	1.01738	0.662466	0.450978	0.662466	60
Megestrol acetate	Lenalidomide	30	30	1.01738	0.95708	1.01673	0.952815	60
Lomustine	Daunorubicin	50	0.2	0.638997	0.59293	0.461184	0.566532	60
Lomustine	Teniposide	50	1	0.638997	0.475133	0.461868	0.469734	60
Lomustine	Etoposide	50	5	0.638997	0.514546	0.419163	0.506229	60
Lomustine	Dexrazoxane	50	100	0.638997	0.660636	0.517682	0.595832	60
Lomustine	Mitoxantrone	50	0.5	0.620036	0.37358	0.449972	0.370211	54
Lomustine	Vinorelbine	50	1	0.618974	0.352399	0.425515	0.341139	51
Lomustine	Pemetrexed	50	1	0.644223	0.590379	0.582732	0.533872	58
Lomustine	Exemestane	50	100	0.638997	0.250926	0.14956	0.250698	60
Lomustine	Gefitinib	50	10	0.635387	0.665558	0.427807	0.542127	59
Lomustine	Lenalidomide	50	30	0.638997	0.95708	0.592692	0.638997	60
Daunorubicin	Teniposide	0.2	1	0.59293	0.475133	0.340318	0.471279	60
Daunorubicin	Etoposide	0.2	5	0.59293	0.514546	0.359377	0.509052	60
Daunorubicin	Dexrazoxane	0.2	100	0.59293	0.660636	0.521117	0.580173	60
Daunorubicin	Mitoxantrone	0.2	0.5	0.59293	0.368594	0.269396	0.368011	60
Daunorubicin	Vinorelbine	0.2	1	0.593239	0.348907	0.347729	0.344549	49
Daunorubicin	Pemetrexed	0.2	1	0.591724	0.583378	0.500236	0.51294	59
Daunorubicin	Exemestane	0.2	100	0.59293	0.250926	0.126417	0.250193	60
Daunorubicin	Gefitinib	0.2	10	0.59293	0.662466	0.235212	0.518152	60
Daunorubicin	Lenalidomide	0.2	30	0.595233	0.956709	0.518303	0.593917	59
Teniposide	Etoposide	1	5	0.475133	0.514546	0.355416	0.472983	60
Teniposide	Dexrazoxane	1	100	0.475133	0.660636	0.464861	0.468604	60
Teniposide	Mitoxantrone	1	0.5	0.475133	0.368594	0.294429	0.366104	60
Teniposide	Vinorelbine	1	1	0.476283	0.3524	0.406362	0.326175	53
Teniposide	Pemetrexed	1	1	0.475133	0.577654	0.442746	0.428255	60
Teniposide	Exemestane	1	100	0.475133	0.250926	0.167364	0.247144	60
Teniposide	Gefitinib	1	10	0.475133	0.662466	0.310143	0.429229	60
Teniposide	Lenalidomide	1	30	0.482226	0.957666	0.477432	0.481031	59
Etoposide	Dexrazoxane	5	100	0.519959	0.666293	0.449133	0.512614	59
Etoposide	Mitoxantrone	5	0.5	0.514546	0.368594	0.282719	0.367695	60
Etoposide	Vinorelbine	5	1	0.519334	0.3524	0.395489	0.332763	53
Etoposide	Pemetrexed	5	1	0.514546	0.577654	0.407603	0.456684	60
Etoposide	Exemestane	5	100	0.514546	0.250926	0.164738	0.248835	60
Etoposide	Gefitinib	5	10	0.514546	0.662466	0.299397	0.458412	60
Etoposide	Lenalidomide	5	30	0.514546	0.95708	0.426284	0.513018	60
Dexrazoxane	Mitoxantrone	100	0.5	0.660636	0.368594	0.393608	0.366291	60
Dexrazoxane	Vinorelbine	100	1	0.660636	0.328779	0.335076	0.320572	60
Dexrazoxane	Pemetrexed	100	1	0.660636	0.577654	0.532934	0.538671	60
Dexrazoxane	Exemestane	100	100	0.660636	0.250926	0.198696	0.250194	60
Dexrazoxane	Gefitinib	100	10	0.660636	0.662466	0.434944	0.558456	60
Dexrazoxane	Lenalidomide	100	30	0.660636	0.95708	0.595217	0.660265	60
Mitoxantrone	Vinorelbine	0.5	1	0.355741	0.348554	0.234824	0.28305	53
Mitoxantrone	Pemetrexed	0.5	1	0.368594	0.577654	0.326309	0.3488	60
Mitoxantrone	Exemestane	0.5	100	0.368594	0.250926	0.13925	0.229529	60
Mitoxantrone	Gefitinib	0.5	10	0.368594	0.662466	0.158628	0.346723	60
Mitoxantrone	Lenalidomide	0.5	30	0.368594	0.95708	0.33542	0.368594	60
Vinorelbine	Pemetrexed	1	1	0.333607	0.584997	0.28506	0.30409	59
Vinorelbine	Exemestane	1	100	0.33302	0.25011	0.156126	0.226344	59
Vinorelbine	Gefitinib	1	10	0.328779	0.662466	0.21374	0.304056	60
Vinorelbine	Lenalidomide	1	30	0.328779	0.95708	0.305938	0.327661	60
Pemetrexed	Exemestane	1	100	0.577654	0.250926	0.19987	0.248046	60
Pemetrexed	Gefitinib	1	10	0.586869	0.66322	0.449159	0.50029	59
Pemetrexed	Lenalidomide	1	30	0.584933	0.957666	0.607563	0.584933	59
Exemestane	Gefitinib	100	10	0.250926	0.662466	0.16968	0.247977	60
Exemestane	Lenalidomide	100	30	0.250331	0.957328	0.199656	0.250331	59
Gefitinib	Lenalidomide	10	30	0.662466	0.95708	0.658547	0.662466	60
Vinorelbine	Raloxifene hydrochloride	1	30	0.487686	0.398998	0.156861	0.332393	5
Sunitinib	Romidepsin	1	0.01	0.956359	0.286982	0.197906	0.286322	59
Lapatinib	Nilotinib	3	1	0.926036	1.01323	0.914862	0.911433	59
Lapatinib	Romidepsin	3	0.01	0.926036	0.286982	0.105239	0.284115	59
Everolimus	Imatinib	0.1	5	0.836383	0.988553	0.952024	0.822526	59
Everolimus	Nilotinib	0.1	1	0.836383	1.01323	0.75688	0.828133	59
Everolimus	Romidepsin	0.1	0.01	0.836383	0.286982	0.200496	0.284272	59
Dasatinib	Imatinib	0.1	5	0.870951	0.988553	0.80439	0.864196	59
Dasatinib	Nilotinib	0.1	1	0.870951	1.01323	0.844723	0.867182	59
Dasatinib	Romidepsin	0.1	0.01	0.870951	0.286982	0.199959	0.282851	59
Vorinostat	Capecitabine	1	20	0.750502	1.01604	0.702202	0.750502	56
Vorinostat	Anastrozole	1	0.1	0.754863	1.02423	0.830987	0.754863	59
Vorinostat	Letrozole	1	0.4	0.752938	1.00824	0.730296	0.752938	57
Vorinostat	Celecoxib	1	5	0.750502	1.00851	0.736779	0.750502	56
Vorinostat	Imatinib	1	5	0.749766	0.987968	0.777633	0.740904	55
Vorinostat	Nilotinib	1	1	0.764995	1.02688	0.758727	0.764995	53
Vorinostat	Romidepsin	1	0.01	0.756802	0.293529	0.111608	0.285289	55
Azacitidine	Cladribine	3	1	0.640546	0.569398	0.411329	0.494975	57
Azacitidine	Fludarabine	3	6	0.643276	0.839785	0.588244	0.597475	55
Azacitidine	Tretinoin	3	4	0.640828	0.940953	0.629046	0.635841	56
Azacitidine	Paclitaxel	3	0.3	0.642129	0.518917	0.545572	0.489988	56
Azacitidine	Tamoxifen	3	7	0.640364	0.939498	0.710106	0.636978	56
Azacitidine	Rapamycin	3	0.1	0.640546	0.781518	0.556936	0.621667	57
Azacitidine	Carboplatin	3	20	0.644531	0.828596	0.562105	0.630678	52
Azacitidine	Valrubicin	3	20	0.639578	0.241882	0.143294	0.24166	55
Azacitidine	Temozolomide	3	20	0.640546	0.988315	0.714956	0.640546	57
Azacitidine	Clofarabine	3	0.1	0.640546	0.837727	0.458301	0.604296	57
Azacitidine	Gemcitabine	3	0.01	0.640546	0.541258	0.407077	0.497983	57
Azacitidine	Docetaxel	3	0.04	0.640546	0.765946	0.602341	0.622812	57
Azacitidine	SN-38	3	0.01	0.640546	0.550567	0.365632	0.509187	57
Azacitidine	Nelarabine	3	20	0.640546	0.93241	0.580222	0.622441	57
Azacitidine	Capecitabine	3	20	0.640546	1.01629	0.752979	0.640546	57
Azacitidine	Fulvestrant	3	4	0.644504	0.992976	0.778241	0.642149	59
Azacitidine	Anastrozole	3	0.1	0.644504	1.02423	0.841814	0.644504	59
Azacitidine	Letrozole	3	0.4	0.640546	1.00824	0.570538	0.640546	57
Azacitidine	Celecoxib	3	5	0.639679	1.00959	0.567896	0.639679	56
Azacitidine	Imatinib	3	5	0.640828	0.987928	0.723916	0.634345	56
Azacitidine	Nilotinib	3	1	0.644703	1.01475	0.758521	0.643578	54
Azacitidine	Romidepsin	3	0.01	0.649345	0.301937	0.100043	0.290918	53
SN-38	Nelarabine	0.01	20	0.549066	0.931998	0.597493	0.547447	56
SN-38	Capecitabine	0.01	20	0.555243	1.01619	0.521283	0.555243	56
SN-38	Fulvestrant	0.01	4	0.547546	0.992976	0.604377	0.547546	59
SN-38	Anastrozole	0.01	0.1	0.547546	1.02423	0.619596	0.547546	59
SN-38	Letrozole	0.01	0.4	0.550567	1.00824	0.595031	0.550567	57
SN-38	Celecoxib	0.01	5	0.550567	1.00907	0.5053	0.550567	57
SN-38	Imatinib	0.01	5	0.558288	0.986152	0.545844	0.550406	55
SN-38	Nilotinib	0.01	1	0.550567	1.01448	0.556466	0.548417	57
SN-38	Romidepsin	0.01	0.01	0.552333	0.29035	0.0868697	0.267134	56
Docetaxel	Nelarabine	0.04	20	0.763155	0.931088	0.992381	0.744212	56
Docetaxel	Capecitabine	0.04	20	0.764947	1.01604	0.847196	0.764947	56
Docetaxel	Fulvestrant	0.04	4	0.764996	0.996528	0.532053	0.763586	55
Docetaxel	Anastrozole	0.04	0.1	0.765946	1.02411	0.975164	0.765946	57
Docetaxel	Letrozole	0.04	0.4	0.765946	1.00824	0.992916	0.765946	57
Docetaxel	Celecoxib	0.04	5	0.765946	1.00907	0.349277	0.765723	57
Docetaxel	Imatinib	0.04	5	0.763281	0.987624	0.332004	0.754086	55
Docetaxel	Nilotinib	0.04	1	0.765946	1.01448	0.405838	0.762634	57
Paclitaxel	Tamoxifen	0.3	7	0.516169	0.938023	0.304079	0.512484	55
Paclitaxel	Rapamycin	0.3	0.1	0.523587	0.786529	0.28724	0.50765	54
Paclitaxel	Carboplatin	0.3	20	0.534466	0.825845	0.579301	0.530917	51
Paclitaxel	Temozolomide	0.3	20	0.546262	0.987835	0.611507	0.545584	46
Paclitaxel	Clofarabine	0.3	0.1	0.51337	0.837727	0.60226	0.498424	57
Paclitaxel	Gemcitabine	0.3	0.01	0.52406	0.529517	0.478652	0.43909	50
Paclitaxel	Nelarabine	0.3	20	0.52728	0.927457	0.708058	0.518202	53
Paclitaxel	Capecitabine	0.3	20	0.516663	1.01537	0.554006	0.516663	53
Paclitaxel	Letrozole	0.3	0.4	0.532866	1.00882	0.706009	0.532866	48
Paclitaxel	Celecoxib	0.3	5	0.51337	1.00907	0.272264	0.51337	57
Paclitaxel	Imatinib	0.3	5	0.513121	0.987928	0.28239	0.50913	56
Paclitaxel	Nilotinib	0.3	1	0.514775	1.01423	0.397984	0.514775	55
Rapamycin	Carboplatin	0.1	20	0.785911	0.824424	0.807779	0.733074	57
Rapamycin	Valrubicin	0.1	20	0.782338	0.250483	0.201143	0.250483	57
Rapamycin	Temozolomide	0.1	20	0.786708	0.989138	0.883613	0.786708	57
Rapamycin	Clofarabine	0.1	0.1	0.783295	0.834049	0.777409	0.718335	58
Rapamycin	Gemcitabine	0.1	0.01	0.786708	0.540505	0.741158	0.535517	57
Rapamycin	Nelarabine	0.1	20	0.783547	0.931334	0.875605	0.761603	59
Rapamycin	Capecitabine	0.1	20	0.783295	1.01659	0.85297	0.783295	58
Rapamycin	Anastrozole	0.1	0.1	0.783547	1.02423	0.925399	0.783547	59
Rapamycin	Letrozole	0.1	0.4	0.783899	1.00745	0.887146	0.783733	57
Rapamycin	Celecoxib	0.1	5	0.783295	1.00919	0.738444	0.783295	58
Rapamycin	Imatinib	0.1	5	0.786708	0.988769	0.812486	0.774158	57
Rapamycin	Nilotinib	0.1	1	0.785642	1.0122	0.789754	0.77852	54
Gemcitabine	Nelarabine	0.01	20	0.540505	0.930656	0.702485	0.532343	57
Gemcitabine	Capecitabine	0.01	20	0.537825	1.0158	0.703773	0.537825	57
Gemcitabine	Fulvestrant	0.01	4	0.540551	0.992976	0.411258	0.540551	59
Gemcitabine	Anastrozole	0.01	0.1	0.540551	1.02423	0.404556	0.540551	59
Gemcitabine	Letrozole	0.01	0.4	0.544198	1.0074	0.706085	0.544198	58
Gemcitabine	Celecoxib	0.01	5	0.540551	1.00874	0.707132	0.540551	59
Gemcitabine	Imatinib	0.01	5	0.542384	0.989503	0.76113	0.532649	58
Gemcitabine	Nilotinib	0.01	1	0.531108	1.02509	0.715258	0.531108	56
Clofarabine	Nelarabine	0.1	20	0.830981	0.930656	0.805951	0.812984	57
Clofarabine	Capecitabine	0.1	20	0.834666	1.01624	0.778043	0.832386	59
Clofarabine	Fulvestrant	0.1	4	0.834666	0.992976	0.897245	0.824979	59
Clofarabine	Anastrozole	0.1	0.1	0.834666	1.02423	0.886362	0.834029	59
Clofarabine	Letrozole	0.1	0.4	0.831662	1.00755	0.790988	0.829562	58
Clofarabine	Celecoxib	0.1	5	0.834666	1.00874	0.789467	0.832761	59
Clofarabine	Imatinib	0.1	5	0.840051	0.988928	0.822148	0.817898	57
Clofarabine	Nilotinib	0.1	1	0.84411	1.01246	0.840068	0.835542	55
Capecitabine	Fulvestrant	20	4	1.01624	0.992976	1.00017	0.988457	59
Capecitabine	Anastrozole	20	0.1	1.01624	1.02423	0.994037	1.01221	59
Capecitabine	Letrozole	20	0.4	1.01624	1.00749	0.966122	1.00159	59
Capecitabine	Celecoxib	20	5	1.01624	1.00874	0.970506	1.00007	59
Capecitabine	Imatinib	20	5	1.01659	0.988769	0.992079	0.968538	57
Capecitabine	Nilotinib	20	1	1.01666	1.0131	0.988357	0.995088	56
Nelarabine	Fulvestrant	20	4	0.931334	0.992976	0.715241	0.91971	59
Nelarabine	Anastrozole	20	0.1	0.931334	1.02423	0.715981	0.930375	59
Nelarabine	Letrozole	20	0.4	0.931334	1.00749	0.96172	0.927715	59
Nelarabine	Celecoxib	20	5	0.931334	1.00874	0.94855	0.925679	59
Nelarabine	Imatinib	20	5	0.930656	0.988769	0.967821	0.901688	57
Nelarabine	Nilotinib	20	1	0.928739	1.0131	0.978056	0.915271	56
Temozolomide	Letrozole	20	0.4	0.989505	1.00755	0.974624	0.976939	58
Temozolomide	Celecoxib	20	5	0.989505	1.0084	0.971432	0.979151	58
Carboplatin	Letrozole	20	0.4	0.8163	1.00751	0.797716	0.814634	57
Carboplatin	Celecoxib	20	5	0.814223	1.00825	0.79683	0.812181	56
Tamoxifen	Letrozole	7	0.4	0.939922	1.00755	0.952542	0.939209	58
Tamoxifen	Celecoxib	7	5	0.939922	1.0084	0.951329	0.939594	58
Tretinoin	Letrozole	4	0.4	0.941921	1.00755	0.941832	0.93389	58
Tretinoin	Celecoxib	4	5	0.941921	1.0084	0.914971	0.934124	58
Fludarabine	Letrozole	6	0.4	0.830971	1.00755	0.802291	0.827101	58
Fludarabine	Celecoxib	6	5	0.830971	1.0084	0.799474	0.826463	58
Cladribine	Letrozole	1	0.4	0.559377	1.00755	0.530029	0.558965	58
Cladribine	Celecoxib	1	5	0.559377	1.0084	0.549157	0.558987	58
Vincristine sulfate	Letrozole	0.1	0.4	0.732181	1.00755	0.647925	0.731955	58
Vincristine sulfate	Celecoxib	0.1	5	0.732181	1.0084	0.428027	0.73153	58
Cytarabine	Letrozole	1	0.4	0.560859	1.00755	0.527986	0.560859	58
Cytarabine	Celecoxib	1	5	0.561161	1.00802	0.533367	0.561161	57
Floxuridine	Letrozole	0.07	0.4	0.665798	1.00755	0.651097	0.665664	58
Floxuridine	Celecoxib	0.07	5	0.662048	1.00836	0.665288	0.662048	57
Thiotepa	Letrozole	10	0.4	0.717287	1.00755	0.698918	0.71578	58
Thiotepa	Celecoxib	10	5	0.712338	1.00829	0.690907	0.710533	56
Sorafenib	Sunitinib	20	1	0.983508	0.955987	0.956038	0.937889	58
Sorafenib	Romidepsin	20	0.01	0.983924	0.29087	0.302512	0.29087	58
Triethylenemelamine	Floxuridine	5	0.07	0.499452	0.670846	0.456039	0.485148	58
Triethylenemelamine	Cytarabine	5	1	0.499452	0.561236	0.411739	0.465554	58
Triethylenemelamine	Vincristine sulfate	5	0.1	0.499286	0.740712	0.488869	0.480869	57
Triethylenemelamine	Azacitidine	5	3	0.499452	0.647007	0.340282	0.477278	58
Triethylenemelamine	Cladribine	5	1	0.499452	0.567434	0.314562	0.448032	58
Triethylenemelamine	Fludarabine	5	6	0.499452	0.841698	0.425458	0.492968	58
Triethylenemelamine	Tretinoin	5	4	0.508092	0.949027	0.505432	0.507569	57
Triethylenemelamine	Paclitaxel	5	0.3	0.498168	0.527973	0.437038	0.43064	53
Triethylenemelamine	Tamoxifen	5	7	0.499452	0.938288	0.526695	0.499009	58
Triethylenemelamine	Rapamycin	5	0.1	0.499452	0.784538	0.431932	0.493624	58
Triethylenemelamine	Carboplatin	5	20	0.499452	0.828803	0.440554	0.499452	58
Triethylenemelamine	Temozolomide	5	20	0.499452	0.990647	0.508134	0.499452	58
Triethylenemelamine	Clofarabine	5	0.1	0.499452	0.837889	0.415563	0.497225	58
Triethylenemelamine	Gemcitabine	5	0.01	0.499452	0.53902	0.387386	0.462138	58
Triethylenemelamine	Docetaxel	5	0.04	0.499452	0.773414	0.464123	0.486583	58
Triethylenemelamine	SN-38	5	0.01	0.499452	0.55448	0.383467	0.488216	58
Triethylenemelamine	Nelarabine	5	20	0.499452	0.935042	0.459341	0.499452	58
Triethylenemelamine	Vorinostat	5	1	0.499452	0.75269	0.330522	0.495009	58
Triethylenemelamine	Capecitabine	5	20	0.499452	1.01631	0.492371	0.499452	58
Triethylenemelamine	Letrozole	5	0.4	0.499452	1.00648	0.476287	0.499276	58
Triethylenemelamine	Celecoxib	5	5	0.499452	1.008	0.529996	0.49904	58
Triethylenemelamine	Dasatinib	5	0.1	0.499452	0.869885	0.377958	0.488648	58
Triethylenemelamine	Everolimus	5	0.1	0.499286	0.838973	0.37084	0.495487	57
Triethylenemelamine	Imatinib	5	5	0.495187	0.984801	0.523079	0.488025	57
Triethylenemelamine	Lapatinib	5	3	0.499452	0.924945	0.462929	0.492344	58
Triethylenemelamine	Nilotinib	5	1	0.499452	1.01253	0.495865	0.498422	58
Triethylenemelamine	Sunitinib	5	1	0.499452	0.956251	0.481445	0.495401	58
Triethylenemelamine	Romidepsin	5	0.01	0.499452	0.289169	0.0795563	0.251073	58
Zoledronic acid	Dasatinib	1	0.1	1.00496	0.871444	0.7329	0.868962	59
Zoledronic acid	Everolimus	1	0.1	1.00496	0.834158	0.667666	0.833876	59
Zoledronic acid	Imatinib	1	5	1.00496	0.98601	0.995219	0.964635	59
Zoledronic acid	Lapatinib	1	3	1.00496	0.925781	0.913144	0.924049	59
Zoledronic acid	Nilotinib	1	1	1.00496	1.0125	0.977155	0.986928	59
Zoledronic acid	Sunitinib	1	1	1.00496	0.957339	0.940044	0.949828	59
Zoledronic acid	Romidepsin	1	0.01	1.00496	0.287941	0.243952	0.287941	59
Bleomycin	Paclitaxel	1	0.3	0.624618	0.532073	0.522748	0.462411	57
Bleomycin	Tamoxifen	1	7	0.631057	0.939182	0.617162	0.626998	59
Bleomycin	Rapamycin	1	0.1	0.631057	0.781219	0.543032	0.606889	59
Bleomycin	Carboplatin	1	20	0.631057	0.827535	0.624611	0.613812	59
Bleomycin	Temozolomide	1	20	0.637593	0.990899	0.674198	0.637593	58
Bleomycin	Clofarabine	1	0.1	0.631057	0.840787	0.553713	0.607479	59
Bleomycin	Gemcitabine	1	0.01	0.631057	0.540892	0.485071	0.509091	59
Bleomycin	Docetaxel	1	0.04	0.629894	0.776397	0.551912	0.591287	57
Bleomycin	SN-38	1	0.01	0.631057	0.55352	0.504924	0.514714	59
Bleomycin	Nelarabine	1	20	0.631057	0.93503	0.608118	0.613856	59
Bleomycin	Vorinostat	1	1	0.631057	0.754213	0.466983	0.588901	59
Bleomycin	Capecitabine	1	20	0.628088	1.01605	0.636936	0.627883	58
Bleomycin	Letrozole	1	0.4	0.631057	1.00643	0.633106	0.631057	59
Bleomycin	Celecoxib	1	5	0.631057	1.00835	0.663093	0.630834	59
Bleomycin	Dasatinib	1	0.1	0.631057	0.871444	0.492269	0.608897	59
Bleomycin	Everolimus	1	0.1	0.631057	0.834158	0.513239	0.614819	59
Bleomycin	Imatinib	1	5	0.631057	0.98601	0.646416	0.617298	59
Bleomycin	Lapatinib	1	3	0.631057	0.925781	0.604851	0.622747	59
Bleomycin	Nilotinib	1	1	0.631057	1.0125	0.633074	0.623023	59
Bleomycin	Sunitinib	1	1	0.631057	0.957339	0.636822	0.622646	59
Bleomycin	Romidepsin	1	0.01	0.631057	0.287941	0.133224	0.256541	59
Doxorubicin	Paclitaxel	0.5	0.3	0.82745	0.559155	0.5678	0.558217	48
Doxorubicin	Tamoxifen	0.5	7	0.819335	0.939182	0.363476	0.811536	59
Doxorubicin	Rapamycin	0.5	0.1	0.819335	0.781219	0.407282	0.75638	59
Doxorubicin	Carboplatin	0.5	20	0.819227	0.825723	0.542478	0.783863	58
Doxorubicin	Temozolomide	0.5	20	0.82334	0.990646	0.592809	0.822351	58
Doxorubicin	Clofarabine	0.5	0.1	0.819335	0.840787	0.524715	0.757697	59
Doxorubicin	Gemcitabine	0.5	0.01	0.818972	0.542731	0.522956	0.542295	58
Doxorubicin	Docetaxel	0.5	0.04	0.821015	0.773115	0.540525	0.751402	53
Doxorubicin	SN-38	0.5	0.01	0.823393	0.552649	0.518175	0.550428	58
Doxorubicin	Nelarabine	0.5	20	0.82307	0.931718	0.639142	0.804317	56
Doxorubicin	Vorinostat	0.5	1	0.82334	0.759371	0.51707	0.742428	58
Doxorubicin	Capecitabine	0.5	20	0.824502	1.0148	0.63628	0.824502	58
Doxorubicin	Letrozole	0.5	0.4	0.819335	1.00643	0.541618	0.819099	59
Doxorubicin	Celecoxib	0.5	5	0.819335	1.00835	0.330644	0.819143	59
Doxorubicin	Dasatinib	0.5	0.1	0.819335	0.871444	0.409905	0.766845	59
Doxorubicin	Everolimus	0.5	0.1	0.819335	0.834158	0.383598	0.785828	59
Doxorubicin	Imatinib	0.5	5	0.819335	0.98601	0.437131	0.806687	59
Doxorubicin	Lapatinib	0.5	3	0.819335	0.925781	0.51414	0.795986	59
Doxorubicin	Nilotinib	0.5	1	0.816975	1.01264	0.507502	0.80944	58
Doxorubicin	Sunitinib	0.5	1	0.819335	0.957339	0.636544	0.808827	59
Doxorubicin	Romidepsin	0.5	0.01	0.819227	0.28575	0.164525	0.285072	58
Hydroxyurea	Cytarabine	20	1	0.970542	0.566013	0.52594	0.566013	59
Hydroxyurea	Vincristine sulfate	20	0.1	0.970542	0.744706	1.00238	0.742941	59
Hydroxyurea	Azacitidine	20	3	0.970542	0.650059	0.611326	0.650059	59
Hydroxyurea	Cladribine	20	1	0.970542	0.573126	0.540706	0.572833	59
Hydroxyurea	Fludarabine	20	6	0.970542	0.844339	0.82972	0.832517	59
Hydroxyurea	Tretinoin	20	4	0.970542	0.951608	0.926948	0.919658	59
Hydroxyurea	Paclitaxel	20	0.3	0.973284	0.52994	0.562327	0.529738	57
Hydroxyurea	Tamoxifen	20	7	0.970542	0.939182	0.934478	0.921402	59
Hydroxyurea	Carboplatin	20	20	0.970542	0.827535	0.81415	0.818859	59
Hydroxyurea	Temozolomide	20	20	0.970542	0.990561	0.965586	0.952498	59
Hydroxyurea	Docetaxel	20	0.04	0.970863	0.779915	0.798992	0.776471	58
Hydroxyurea	SN-38	20	0.01	0.970542	0.55352	0.59497	0.55352	59
Hydroxyurea	Vorinostat	20	1	0.970542	0.754213	0.670508	0.746935	59
Hydroxyurea	Letrozole	20	0.4	0.970542	1.00643	0.975244	0.964328	59
Hydroxyurea	Celecoxib	20	5	0.970542	1.00835	1.01481	0.965562	59
Hydroxyurea	Dasatinib	20	0.1	0.970542	0.871444	0.716021	0.847024	59
Hydroxyurea	Everolimus	20	0.1	0.970542	0.834158	0.663724	0.826377	59
Hydroxyurea	Imatinib	20	5	0.969991	0.985603	0.980368	0.935347	58
Hydroxyurea	Lapatinib	20	3	0.970542	0.925781	0.901956	0.898559	59
Hydroxyurea	Sunitinib	20	1	0.970542	0.957339	0.886468	0.928208	59
Hydroxyurea	Romidepsin	20	0.01	0.969826	0.285256	0.24139	0.285256	57
Plicamycin	Floxuridine	1	0.07	0.148554	0.670443	0.149241	0.148554	58
Plicamycin	Cytarabine	1	1	0.147653	0.567372	0.121068	0.139761	58
Plicamycin	Vincristine sulfate	1	0.1	0.147198	0.744706	0.154974	0.147198	59
Plicamycin	Azacitidine	1	3	0.147198	0.650059	0.104816	0.147198	59
Plicamycin	Cladribine	1	1	0.147198	0.573126	0.124267	0.136442	59
Plicamycin	Fludarabine	1	6	0.147198	0.844339	0.129285	0.139887	59
Plicamycin	Tretinoin	1	4	0.147198	0.951608	0.142404	0.147198	59
Plicamycin	Paclitaxel	1	0.3	0.147198	0.523672	0.125159	0.147198	59
Plicamycin	Tamoxifen	1	7	0.148678	0.939766	0.135638	0.148678	57
Plicamycin	Carboplatin	1	20	0.147198	0.827535	0.126754	0.147198	59
Plicamycin	Temozolomide	1	20	0.147198	0.990561	0.144097	0.147198	59
Plicamycin	Docetaxel	1	0.04	0.147198	0.774947	0.116185	0.147198	59
Plicamycin	SN-38	1	0.01	0.147198	0.55352	0.122912	0.143654	59
Plicamycin	Vorinostat	1	1	0.147198	0.754213	0.0880858	0.141178	59
Plicamycin	Letrozole	1	0.4	0.147198	1.00643	0.140079	0.147198	59
Plicamycin	Celecoxib	1	5	0.149134	1.00858	0.144253	0.149134	58
Plicamycin	Dasatinib	1	0.1	0.147198	0.871444	0.115669	0.147198	59
Plicamycin	Everolimus	1	0.1	0.147198	0.834158	0.100092	0.147198	59
Plicamycin	Imatinib	1	5	0.147198	0.98601	0.138954	0.147198	59
Plicamycin	Lapatinib	1	3	0.147198	0.925781	0.118935	0.147198	59
Plicamycin	Sunitinib	1	1	0.147198	0.957339	0.124597	0.147198	59
Plicamycin	Romidepsin	1	0.01	0.140072	0.29397	0.119931	0.133169	55
Bendamustine	Tamoxifen	20	7	0.973442	0.939182	0.93849	0.929518	59
Bendamustine	Carboplatin	20	20	0.973442	0.827535	0.838142	0.823569	59
Bendamustine	Temozolomide	20	20	0.973442	0.990561	0.958237	0.956451	59
Bendamustine	Docetaxel	20	0.04	0.973442	0.774947	0.703476	0.773869	59
Bendamustine	SN-38	20	0.01	0.973442	0.55352	0.589078	0.55352	59
Bendamustine	Vorinostat	20	1	0.973442	0.754213	0.704773	0.754193	59
Bendamustine	Letrozole	20	0.4	0.973442	1.00643	0.971672	0.971941	59
Bendamustine	Celecoxib	20	5	0.973442	1.00835	0.987188	0.971578	59
Bendamustine	Dasatinib	20	0.1	0.973442	0.871444	0.684488	0.857304	59
Bendamustine	Everolimus	20	0.1	0.973442	0.834158	0.675394	0.832963	59
Bendamustine	Imatinib	20	5	0.973442	0.98601	0.98187	0.947068	59
Bendamustine	Lapatinib	20	3	0.973442	0.925781	0.904691	0.910088	59
Bendamustine	Sunitinib	20	1	0.974131	0.959293	0.88768	0.936758	58
Bendamustine	Romidepsin	20	0.01	0.973442	0.287941	0.269518	0.28672	59
Anastrozole	Letrozole	0.1	0.4	1.02422	1.00885	0.976335	1.00726	58
Anastrozole	Celecoxib	0.1	5	1.02423	1.00874	0.990347	1.00428	59
Anastrozole	Dasatinib	0.1	0.1	1.02349	0.886379	0.89952	0.885421	56
Anastrozole	Everolimus	0.1	0.1	1.02526	0.843448	0.918195	0.843448	56
Anastrozole	Imatinib	0.1	5	1.02425	0.988573	0.960088	0.972032	58
Anastrozole	Lapatinib	0.1	3	1.02483	0.927283	0.892552	0.926206	57
Anastrozole	Nilotinib	0.1	1	1.02423	1.01323	0.976117	1.00087	59
Anastrozole	Sunitinib	0.1	1	1.02423	0.956359	0.896597	0.953786	59
Anastrozole	Romidepsin	0.1	0.01	1.02423	0.286982	0.422357	0.286982	59
Fulvestrant	Letrozole	4	0.4	0.992854	1.00756	0.958133	0.987411	58
Fulvestrant	Celecoxib	4	5	0.992976	1.00874	0.9782	0.985404	59
Fulvestrant	Dasatinib	4	0.1	0.992976	0.870951	0.833228	0.863665	59
Fulvestrant	Everolimus	4	0.1	0.992976	0.836383	0.752499	0.835914	59
Fulvestrant	Imatinib	4	5	0.993218	0.986534	0.925864	0.957933	58
Fulvestrant	Lapatinib	4	3	0.992865	0.933069	0.927449	0.926628	57
Fulvestrant	Nilotinib	4	1	0.992965	1.01304	0.955934	0.977295	58
Fulvestrant	Sunitinib	4	1	0.992976	0.956359	0.882621	0.941123	59
Fulvestrant	Romidepsin	4	0.01	0.992976	0.286982	0.471154	0.286982	59
Mitotane	Cytarabine	20	1	0.996789	0.565643	0.541924	0.565643	59
Mitotane	Vincristine sulfate	20	0.1	0.996739	0.747181	0.595284	0.746097	54
Mitotane	Azacitidine	20	3	0.996929	0.640279	0.903092	0.640279	58
Mitotane	Cladribine	20	1	0.996789	0.565205	0.536911	0.565113	59
Mitotane	Fludarabine	20	6	0.996789	0.833794	0.82092	0.82802	59
Mitotane	Tretinoin	20	4	0.996789	0.943906	0.841421	0.93292	59
Mitotane	Paclitaxel	20	0.3	0.996929	0.519929	0.843869	0.519929	58
Mitotane	Tamoxifen	20	7	0.996789	0.940788	0.936552	0.940411	59
Mitotane	Rapamycin	20	0.1	0.996789	0.783547	0.86809	0.783055	59
Mitotane	Carboplatin	20	20	0.996789	0.8184	0.848699	0.816943	59
Mitotane	Temozolomide	20	20	0.996789	0.989438	0.987921	0.972093	59
Mitotane	Clofarabine	20	0.1	0.996789	0.834666	0.888343	0.832539	59
Mitotane	Docetaxel	20	0.04	0.996834	0.767448	0.686734	0.767394	58
Mitotane	Nelarabine	20	20	0.996789	0.931334	0.729975	0.92487	59
Mitotane	Capecitabine	20	20	0.996789	1.01624	0.780295	0.992258	59
Mitotane	Letrozole	20	0.4	0.996789	1.00749	0.961499	0.992713	59
Mitotane	Celecoxib	20	5	0.996789	1.00874	0.981996	0.992574	59
Mitotane	Dasatinib	20	0.1	0.997106	0.884893	0.904562	0.880838	57
Mitotane	Everolimus	20	0.1	0.996789	0.836383	0.777438	0.835817	59
Mitotane	Imatinib	20	5	0.996789	0.988553	0.962239	0.962496	59
Mitotane	Lapatinib	20	3	0.996873	0.930636	0.937887	0.924681	58
Mitotane	Nilotinib	20	1	0.996789	1.01323	0.983494	0.981836	59
Mitotane	Sunitinib	20	1	0.996789	0.956359	0.89509	0.947113	59
Valrubicin	Temozolomide	20	20	0.253561	0.989845	0.18191	0.253561	52
Valrubicin	Clofarabine	20	0.1	0.248542	0.832148	0.236299	0.245351	58
Valrubicin	Gemcitabine	20	0.01	0.248866	0.542117	0.103947	0.241703	56
Valrubicin	SN-38	20	0.01	0.245894	0.535436	0.148372	0.244722	55
Valrubicin	Nelarabine	20	20	0.240645	0.923932	0.0881989	0.240645	52
Valrubicin	Letrozole	20	0.4	0.240437	1.0078	0.158421	0.240437	56
Valrubicin	Celecoxib	20	5	0.268686	1.00989	0.233995	0.268686	29
Valrubicin	Dasatinib	20	0.1	0.258574	0.855452	0.161773	0.256987	46
Valrubicin	Everolimus	20	0.1	0.257449	0.837128	0.142489	0.257449	47
Valrubicin	Imatinib	20	5	0.238885	0.989084	0.158556	0.237265	58
Valrubicin	Lapatinib	20	3	0.25392	0.923282	0.14575	0.25392	56
Valrubicin	Nilotinib	20	1	0.256498	1.01462	0.141885	0.256498	56
Valrubicin	Sunitinib	20	1	0.244288	0.954637	0.116631	0.244288	57
Valrubicin	Romidepsin	20	0.01	0.246722	0.286982	0.106073	0.205751	59
Vinblastine	Cytarabine	0.03	1	0.936624	0.572655	0.530493	0.569512	58
Vinblastine	Vincristine sulfate	0.03	0.1	0.928326	0.738637	0.462746	0.737939	58
Vinblastine	Azacitidine	0.03	3	0.936624	0.64917	0.8196	0.648994	58
Vinblastine	Cladribine	0.03	1	0.929343	0.565205	0.53211	0.561127	59
Vinblastine	Fludarabine	0.03	6	0.929343	0.833794	0.79686	0.791112	59
Vinblastine	Tretinoin	0.03	4	0.929343	0.943906	0.561981	0.887834	59
Vinblastine	Paclitaxel	0.03	0.3	0.937697	0.551719	0.95123	0.551719	50
Vinblastine	Tamoxifen	0.03	7	0.929343	0.940788	0.410595	0.901226	59
Vinblastine	Rapamycin	0.03	0.1	0.929343	0.783547	0.858846	0.776857	59
Vinblastine	Carboplatin	0.03	20	0.929343	0.8184	0.790977	0.796413	59
Vinblastine	Temozolomide	0.03	20	0.929343	0.989438	0.876044	0.925795	59
Vinblastine	Clofarabine	0.03	0.1	0.929343	0.834666	0.881065	0.797277	59
Vinblastine	Gemcitabine	0.03	0.01	0.929343	0.540551	0.384545	0.54003	59
Vinblastine	SN-38	0.03	0.01	0.929343	0.547546	0.596148	0.545185	59
Vinblastine	Nelarabine	0.03	20	0.929343	0.931334	0.705734	0.88107	59
Vinblastine	Vorinostat	0.03	1	0.929343	0.754863	0.806336	0.751577	59
Vinblastine	Letrozole	0.03	0.4	0.929343	1.00749	0.928148	0.928953	59
Vinblastine	Celecoxib	0.03	5	0.929343	1.00874	0.895952	0.928672	59
Vinblastine	Dasatinib	0.03	0.1	0.928761	0.872488	0.844073	0.838734	57
Vinblastine	Everolimus	0.03	0.1	0.929343	0.836383	0.823438	0.823648	59
Vinblastine	Imatinib	0.03	5	0.929343	0.988553	0.685309	0.911222	59
Vinblastine	Lapatinib	0.03	3	0.93548	0.924175	0.822653	0.878394	56
Vinblastine	Nilotinib	0.03	1	0.929343	1.01323	0.942482	0.922759	59
Vinblastine	Romidepsin	0.03	0.01	0.929343	0.286982	0.428782	0.286982	59
Methotrexate	Dactinomycin	0.1	0.1	0.397769	0.6762	0.455518	0.382193	48
Methotrexate	Azacitidine	0.1	3	0.395414	0.648065	0.362084	0.381693	54
Methotrexate	Paclitaxel	0.1	0.3	0.381132	0.520233	0.34715	0.342886	57
Methotrexate	Rapamycin	0.1	0.1	0.3855	0.783547	0.397365	0.371715	59
Methotrexate	Docetaxel	0.1	0.04	0.383636	0.767569	0.362883	0.375986	58
Methotrexate	SN-38	0.1	0.01	0.391165	0.543691	0.386411	0.344372	57
Methotrexate	Vorinostat	0.1	1	0.3855	0.754863	0.353747	0.370711	59
Methotrexate	Letrozole	0.1	0.4	0.376066	1.00782	0.328215	0.375322	57
Methotrexate	Dasatinib	0.1	0.1	0.3855	0.870951	0.387772	0.375593	59
Methotrexate	Everolimus	0.1	0.1	0.393044	0.84149	0.398301	0.380901	55
Methotrexate	Lapatinib	0.1	3	0.392405	0.930683	0.381558	0.385019	56
Methotrexate	Sunitinib	0.1	1	0.3855	0.956359	0.381952	0.384002	59
Methotrexate	Romidepsin	0.1	0.01	0.390362	0.289714	0.418965	0.229712	54
Busulfan	Mercaptopurine	50	2	0.864494	0.530659	0.447097	0.523551	58
Busulfan	Mechlorethamine hydrochloride	50	5	0.864494	0.622709	0.580548	0.622108	58
Busulfan	Dactinomycin	50	0.1	0.869854	0.694931	0.632282	0.687126	55
Busulfan	Thiotepa	50	10	0.865534	0.715431	0.696753	0.715038	59
Busulfan	Triethylenemelamine	50	5	0.878055	0.494447	0.540969	0.494447	58
Busulfan	Plicamycin	50	1	0.865534	0.147089	0.128301	0.147089	59
Busulfan	Floxuridine	50	0.07	0.865534	0.663193	0.631173	0.654997	59
Busulfan	Hydroxyurea	50	20	0.865534	0.967585	0.828226	0.860598	59
Busulfan	Mitotane	50	20	0.865701	0.996778	0.849158	0.863906	58
Busulfan	Vinblastine	50	0.03	0.861246	0.938279	0.841324	0.84141	55
Busulfan	Cytarabine	50	1	0.865534	0.565643	0.520225	0.565227	59
Busulfan	Vincristine sulfate	50	0.1	0.878055	0.742552	0.854865	0.724168	58
Busulfan	Azacitidine	50	3	0.865534	0.644504	0.527334	0.636201	59
Busulfan	Cladribine	50	1	0.865534	0.565205	0.522226	0.557144	59
Busulfan	Fludarabine	50	6	0.873847	0.845699	0.76138	0.780231	58
Busulfan	Tretinoin	50	4	0.864494	0.944974	0.81804	0.838852	58
Busulfan	Doxorubicin	50	0.5	0.864494	0.819548	0.87039	0.804816	58
Busulfan	Bleomycin	50	1	0.865534	0.637667	0.667583	0.620743	59
Busulfan	Paclitaxel	50	0.3	0.873281	0.532177	0.439718	0.529115	51
Busulfan	Bendamustine	50	20	0.865534	0.973997	0.855395	0.860874	59
Busulfan	Tamoxifen	50	7	0.865534	0.940788	0.838267	0.845416	59
Busulfan	Rapamycin	50	0.1	0.865534	0.783547	0.685581	0.750918	59
Busulfan	Valrubicin	50	20	0.870298	0.242785	0.149159	0.242785	50
Busulfan	Temozolomide	50	20	0.864494	0.989	0.868596	0.863106	58
Busulfan	Clofarabine	50	0.1	0.865534	0.834666	0.855944	0.779027	59
Busulfan	Gemcitabine	50	0.01	0.865534	0.540551	0.537428	0.53899	59
Busulfan	Docetaxel	50	0.04	0.870486	0.784189	0.722223	0.764083	54
Busulfan	SN-38	50	0.01	0.865534	0.547546	0.479504	0.547546	59
Thioguanine	Triethylenemelamine	3	5	0.365259	0.479135	0.306428	0.321301	58
Thioguanine	Doxorubicin	3	0.5	0.365259	0.816802	0.373837	0.3619	58
Allopurinol	Dactinomycin	10	0.1	0.980202	0.683997	0.627952	0.683975	57
Allopurinol	Thiotepa	10	10	0.980853	0.715431	0.757679	0.713591	59
Allopurinol	Triethylenemelamine	10	5	0.980857	0.482762	0.475339	0.482628	58
Allopurinol	Plicamycin	10	1	0.981072	0.144175	0.129764	0.144175	58
Allopurinol	Floxuridine	10	0.07	0.980635	0.657887	0.631168	0.657547	57
Allopurinol	Hydroxyurea	10	20	0.980853	0.967585	0.925688	0.950999	59
Allopurinol	Mitotane	10	20	0.981032	0.996391	0.951611	0.977758	56
Allopurinol	Vinblastine	10	0.03	0.981049	0.940398	0.955884	0.936098	57
Allopurinol	Cytarabine	10	1	0.980853	0.565643	0.541493	0.565643	59
Allopurinol	Vincristine sulfate	10	0.1	0.980551	0.738188	0.940511	0.736018	57
Allopurinol	Azacitidine	10	3	0.981072	0.646888	0.564211	0.646888	58
Allopurinol	Cladribine	10	1	0.980853	0.565205	0.585088	0.564613	59
Allopurinol	Fludarabine	10	6	0.980853	0.833794	0.854591	0.822605	59
Allopurinol	Tretinoin	10	4	0.980853	0.943906	0.928663	0.927792	59
Allopurinol	Doxorubicin	10	0.5	0.981667	0.825023	0.942787	0.824924	58
Allopurinol	Bleomycin	10	1	0.981079	0.6357	0.646702	0.635321	57
Allopurinol	Paclitaxel	10	0.3	0.981155	0.528462	0.389719	0.528462	55
Allopurinol	Bendamustine	10	20	0.980853	0.973997	0.955219	0.961668	59
Allopurinol	Tamoxifen	10	7	0.980747	0.940498	0.911567	0.935241	58
Allopurinol	Rapamycin	10	0.1	0.980853	0.783547	0.690689	0.782851	59
Allopurinol	Valrubicin	10	20	0.980937	0.249798	0.193747	0.249798	53
Allopurinol	Temozolomide	10	20	0.981072	0.989	0.955299	0.963028	58
Allopurinol	Clofarabine	10	0.1	0.981072	0.837497	0.901364	0.82847	58
Allopurinol	Gemcitabine	10	0.01	0.981151	0.551434	0.605554	0.551434	57
Allopurinol	Docetaxel	10	0.04	0.980748	0.773182	0.749337	0.773018	57
Allopurinol	SN-38	10	0.01	0.98053	0.550942	0.486345	0.550942	58
Chlorambucil	Triethylenemelamine	10	5	0.858686	0.479135	0.439183	0.47911	58
Chlorambucil	Doxorubicin	10	0.5	0.858211	0.816998	0.860145	0.803174	57
Melphalan	Triethylenemelamine	20	5	0.578626	0.479135	0.406164	0.47667	58
Melphalan	Doxorubicin	20	0.5	0.578626	0.816802	0.588783	0.575762	58
Altretamine	Doxorubicin	0.01	0.5	0.987166	0.838719	1.01103	0.838719	55
Quinacrine hydrochloride	Plicamycin	3	1	0.650966	0.144175	0.106558	0.140881	58
Quinacrine hydrochloride	Floxuridine	3	0.07	0.650966	0.658901	0.549764	0.58483	58
Quinacrine hydrochloride	Hydroxyurea	3	20	0.650966	0.966678	0.651781	0.650966	58
Quinacrine hydrochloride	Mitotane	3	20	0.650966	0.996245	0.675491	0.650966	58
Quinacrine hydrochloride	Vinblastine	3	0.03	0.647024	0.931226	0.643333	0.646091	58
Quinacrine hydrochloride	Cytarabine	3	1	0.651352	0.565643	0.498672	0.521414	59
Quinacrine hydrochloride	Vincristine sulfate	3	0.1	0.651352	0.736391	0.663212	0.594975	59
Quinacrine hydrochloride	Azacitidine	3	3	0.650966	0.646888	0.472362	0.57342	58
Quinacrine hydrochloride	Cladribine	3	1	0.651352	0.565205	0.482144	0.500061	59
Quinacrine hydrochloride	Fludarabine	3	6	0.650966	0.836806	0.634052	0.614791	58
Quinacrine hydrochloride	Tretinoin	3	4	0.661806	0.94309	0.728622	0.652917	58
Quinacrine hydrochloride	Doxorubicin	3	0.5	0.652578	0.819336	0.64759	0.640987	58
Quinacrine hydrochloride	Bleomycin	3	1	0.651352	0.637667	0.523067	0.552512	59
Quinacrine hydrochloride	Paclitaxel	3	0.3	0.651352	0.519245	0.344298	0.478949	59
Quinacrine hydrochloride	Bendamustine	3	20	0.651352	0.973997	0.672875	0.651352	59
Quinacrine hydrochloride	Tamoxifen	3	7	0.651352	0.940788	0.582119	0.649832	59
Quinacrine hydrochloride	Rapamycin	3	0.1	0.651352	0.783547	0.538538	0.633379	59
Quinacrine hydrochloride	Valrubicin	3	20	0.651896	0.249518	0.142815	0.248753	56
Quinacrine hydrochloride	Temozolomide	3	20	0.651352	0.989438	0.674224	0.651352	59
Quinacrine hydrochloride	Clofarabine	3	0.1	0.650966	0.837497	0.622968	0.628593	58
Quinacrine hydrochloride	Gemcitabine	3	0.01	0.651352	0.540551	0.505086	0.502047	59
Quinacrine hydrochloride	Docetaxel	3	0.04	0.649309	0.773342	0.490665	0.624977	58
Quinacrine hydrochloride	SN-38	3	0.01	0.651766	0.551909	0.437936	0.517792	58
Aminolevulinic acid	Plicamycin	100	1	0.826546	0.147089	0.127746	0.147089	59
Aminolevulinic acid	Floxuridine	100	0.07	0.826546	0.663193	0.591752	0.641365	59
Aminolevulinic acid	Hydroxyurea	100	20	0.827226	0.966678	0.781943	0.819002	58
Aminolevulinic acid	Mitotane	100	20	0.826546	0.996789	0.833187	0.825757	59
Aminolevulinic acid	Vinblastine	100	0.03	0.824009	0.933184	0.809795	0.799638	56
Aminolevulinic acid	Cytarabine	100	1	0.826295	0.559543	0.512682	0.544339	58
Aminolevulinic acid	Vincristine sulfate	100	0.1	0.826546	0.736391	0.804189	0.693114	59
Aminolevulinic acid	Azacitidine	100	3	0.827226	0.646888	0.503581	0.629154	58
Aminolevulinic acid	Cladribine	100	1	0.826546	0.565205	0.513553	0.533737	59
Aminolevulinic acid	Fludarabine	100	6	0.826546	0.833794	0.752242	0.737683	59
Aminolevulinic acid	Tretinoin	100	4	0.827226	0.944974	0.817311	0.803068	58
Aminolevulinic acid	Doxorubicin	100	0.5	0.826546	0.819313	0.823353	0.770746	59
Aminolevulinic acid	Bleomycin	100	1	0.826546	0.637667	0.584468	0.613583	59
Aminolevulinic acid	Paclitaxel	100	0.3	0.82431	0.530302	0.394688	0.527247	51
Aminolevulinic acid	Bendamustine	100	20	0.826546	0.973997	0.81936	0.821412	59
Aminolevulinic acid	Tamoxifen	100	7	0.834947	0.942007	0.886855	0.81836	57
Aminolevulinic acid	Rapamycin	100	0.1	0.826546	0.783547	0.634817	0.752257	59
Aminolevulinic acid	Valrubicin	100	20	0.822798	0.251015	0.203681	0.250381	54
Aminolevulinic acid	Temozolomide	100	20	0.826546	0.989438	0.829617	0.815199	59
Aminolevulinic acid	Clofarabine	100	0.1	0.827226	0.837497	0.80494	0.745415	58
Aminolevulinic acid	Gemcitabine	100	0.01	0.826546	0.540551	0.584899	0.529255	59
Aminolevulinic acid	Docetaxel	100	0.04	0.836604	0.793737	0.719373	0.755771	49
Aminolevulinic acid	SN-38	100	0.01	0.826546	0.547546	0.464454	0.540321	59
5-Fluorouracil	Doxorubicin	100	0.5	0.440931	0.816802	0.463895	0.440931	58
Pipobroman	Floxuridine	30	0.07	0.632893	0.665396	0.542097	0.5832	58
Pipobroman	Hydroxyurea	30	20	0.634495	0.967585	0.61618	0.634495	59
Pipobroman	Mitotane	30	20	0.634495	0.996789	0.628657	0.634495	59
Pipobroman	Vinblastine	30	0.03	0.632581	0.932927	0.632607	0.630167	58
Pipobroman	Cytarabine	30	1	0.634495	0.565643	0.438276	0.52258	59
Pipobroman	Vincristine sulfate	30	0.1	0.631852	0.733746	0.623406	0.591391	58
Pipobroman	Azacitidine	30	3	0.634495	0.644504	0.401316	0.570285	59
Pipobroman	Cladribine	30	1	0.634495	0.565205	0.427637	0.502565	59
Pipobroman	Fludarabine	30	6	0.634495	0.833794	0.585406	0.611611	59
Pipobroman	Tretinoin	30	4	0.634495	0.943906	0.616079	0.631346	59
Pipobroman	Doxorubicin	30	0.5	0.634495	0.819313	0.670311	0.634337	59
Pipobroman	Bleomycin	30	1	0.634495	0.637667	0.530126	0.563309	59
Pipobroman	Paclitaxel	30	0.3	0.636054	0.521674	0.381572	0.481018	58
Pipobroman	Bendamustine	30	20	0.634495	0.973997	0.651888	0.634495	59
Pipobroman	Tamoxifen	30	7	0.631852	0.940173	0.639309	0.631852	58
Pipobroman	Rapamycin	30	0.1	0.634495	0.783547	0.524367	0.624039	59
Pipobroman	Valrubicin	30	20	0.63089	0.24883	0.265277	0.24883	54
Pipobroman	Temozolomide	30	20	0.631852	0.989	0.638813	0.631852	58
Pipobroman	Clofarabine	30	0.1	0.634495	0.834666	0.62813	0.618381	59
Pipobroman	Gemcitabine	30	0.01	0.634495	0.540551	0.44333	0.510973	59
Pipobroman	Docetaxel	30	0.04	0.644853	0.788087	0.578245	0.61938	53
Pipobroman	SN-38	30	0.01	0.634495	0.547546	0.407939	0.532546	59
Cyclophosphamide	Floxuridine	100	0.07	1.0031	0.658901	0.635636	0.658328	58
Cyclophosphamide	Hydroxyurea	100	20	1.00422	0.967585	0.945788	0.950588	59
Cyclophosphamide	Mitotane	100	20	1.0031	0.996245	0.98404	0.976438	58
Cyclophosphamide	Vinblastine	100	0.03	1.00565	0.938213	0.94576	0.933534	57
Cyclophosphamide	Cytarabine	100	1	1.00422	0.565643	0.547053	0.565382	59
Cyclophosphamide	Vincristine sulfate	100	0.1	1.00402	0.742552	0.982079	0.738699	58
Cyclophosphamide	Azacitidine	100	3	1.00389	0.645314	0.558429	0.645314	58
Cyclophosphamide	Cladribine	100	1	1.00422	0.565205	0.551938	0.563577	59
Cyclophosphamide	Fludarabine	100	6	1.0031	0.836806	0.844041	0.826873	58
Cyclophosphamide	Tretinoin	100	4	1.00422	0.943906	0.954034	0.928478	59
Cyclophosphamide	Bleomycin	100	1	1.00422	0.637667	0.642083	0.635496	59
Cyclophosphamide	Paclitaxel	100	0.3	1.00372	0.527463	0.379113	0.527463	55
Cyclophosphamide	Bendamustine	100	20	1.00472	0.974941	0.982593	0.959663	57
Cyclophosphamide	Tamoxifen	100	7	1.0031	0.940173	0.970582	0.931221	58
Cyclophosphamide	Rapamycin	100	0.1	1.00548	0.784512	0.732753	0.784192	58
Cyclophosphamide	Valrubicin	100	20	1.00434	0.255292	0.276562	0.255292	56
Cyclophosphamide	Temozolomide	100	20	1.0031	0.989	0.958082	0.967615	58
Cyclophosphamide	Clofarabine	100	0.1	1.00422	0.834666	0.920455	0.827243	59
Cyclophosphamide	Gemcitabine	100	0.01	1.00583	0.543489	0.562955	0.543439	58
Cyclophosphamide	Docetaxel	100	0.04	1.00216	0.775451	0.735646	0.775314	55
Cyclophosphamide	SN-38	100	0.01	1.00422	0.547546	0.483466	0.546532	59
Mitomycin-C	Floxuridine	0.5	0.07	0.624081	0.663193	0.459834	0.575778	59
Mitomycin-C	Hydroxyurea	0.5	20	0.624663	0.966678	0.488859	0.624663	58
Mitomycin-C	Mitotane	0.5	20	0.624081	0.996789	0.495994	0.624081	59
Mitomycin-C	Vinblastine	0.5	0.03	0.624663	0.928561	0.490776	0.617633	58
Mitomycin-C	Cytarabine	0.5	1	0.624081	0.565643	0.401501	0.517136	59
Mitomycin-C	Vincristine sulfate	0.5	0.1	0.624663	0.733746	0.496841	0.580754	58
Mitomycin-C	Azacitidine	0.5	3	0.617631	0.64158	0.349416	0.555842	58
Mitomycin-C	Cladribine	0.5	1	0.624663	0.568251	0.341791	0.49562	58
Mitomycin-C	Fludarabine	0.5	6	0.624081	0.833794	0.465388	0.590041	59
Mitomycin-C	Tretinoin	0.5	4	0.624081	0.943906	0.493339	0.618683	59
Mitomycin-C	Bleomycin	0.5	1	0.624081	0.637667	0.445683	0.550086	59
Mitomycin-C	Paclitaxel	0.5	0.3	0.617216	0.533947	0.415793	0.493955	56
Mitomycin-C	Bendamustine	0.5	20	0.628542	0.974492	0.543421	0.628542	57
Mitomycin-C	Tamoxifen	0.5	7	0.624081	0.940788	0.507475	0.62288	59
Mitomycin-C	Rapamycin	0.5	0.1	0.624081	0.783547	0.415486	0.60945	59
Mitomycin-C	Valrubicin	0.5	20	0.615137	0.242521	0.18386	0.242521	54
Mitomycin-C	Temozolomide	0.5	20	0.624081	0.989438	0.49462	0.624081	59
Mitomycin-C	Clofarabine	0.5	0.1	0.624081	0.834666	0.476556	0.603485	59
Mitomycin-C	Gemcitabine	0.5	0.01	0.617631	0.53431	0.351794	0.498995	58
Mitomycin-C	Docetaxel	0.5	0.04	0.623461	0.77094	0.483861	0.600557	57
Mitomycin-C	SN-38	0.5	0.01	0.624081	0.547546	0.343241	0.519286	59
Uracil mustard	Doxorubicin	30	0.5	0.638593	0.829351	0.581485	0.635012	58
Dacarbazine	Doxorubicin	30	0.5	0.753952	0.829351	0.739649	0.72348	58
Methoxsalen	Vinblastine	6	0.03	1.01006	0.945523	1.00547	0.941981	51
Methoxsalen	Cytarabine	6	1	1.01079	0.563682	0.561368	0.563682	58
Methoxsalen	Vincristine sulfate	6	0.1	1.01421	0.746779	0.751883	0.744922	53
Methoxsalen	Azacitidine	6	3	1.01347	0.644504	0.575351	0.644504	59
Methoxsalen	Cladribine	6	1	1.01347	0.565205	0.53801	0.564405	59
Methoxsalen	Fludarabine	6	6	1.01347	0.833794	0.837661	0.826745	59
Methoxsalen	Tretinoin	6	4	1.01079	0.941977	0.928666	0.934348	58
Methoxsalen	Bleomycin	6	1	1.01079	0.636536	0.571392	0.635733	58
Methoxsalen	Paclitaxel	6	0.3	1.01102	0.550927	0.42395	0.550927	52
Methoxsalen	Bendamustine	6	20	1.01347	0.973997	0.974523	0.968064	59
Methoxsalen	Tamoxifen	6	7	1.01347	0.940788	0.872058	0.936715	59
Methoxsalen	Rapamycin	6	0.1	1.01333	0.78143	0.721895	0.78143	58
Methoxsalen	Valrubicin	6	20	1.01156	0.246229	0.191076	0.246229	54
Methoxsalen	Temozolomide	6	20	1.01347	0.989438	0.969274	0.975606	59
Methoxsalen	Clofarabine	6	0.1	1.0148	0.831662	0.750363	0.82671	58
Methoxsalen	Gemcitabine	6	0.01	1.01423	0.547689	0.586964	0.547689	58
Methoxsalen	Docetaxel	6	0.04	1.01631	0.812213	0.863538	0.812213	46
Methoxsalen	SN-38	6	0.01	1.01347	0.547546	0.549366	0.54736	59
Thalidomide	Vincristine sulfate	10	0.1	1.01309	0.75938	0.785677	0.757714	52
Thalidomide	Azacitidine	10	3	1.01231	0.644504	0.562323	0.644504	59
Thalidomide	Cladribine	10	1	1.01231	0.565205	0.540747	0.56482	59
Thalidomide	Fludarabine	10	6	1.01231	0.833794	0.839664	0.825812	59
Thalidomide	Tretinoin	10	4	1.01231	0.943906	0.929333	0.934397	59
Thalidomide	Bleomycin	10	1	1.01231	0.637667	0.578436	0.637442	59
Thalidomide	Paclitaxel	10	0.3	1.01489	0.563773	0.440191	0.563773	49
Thalidomide	Bendamustine	10	20	1.01231	0.973997	0.994489	0.968629	59
Thalidomide	Tamoxifen	10	7	1.01231	0.940788	0.881428	0.935709	59
Thalidomide	Rapamycin	10	0.1	1.01123	0.783835	0.757558	0.78366	57
Thalidomide	Valrubicin	10	20	1.012	0.246253	0.16967	0.246253	57
Thalidomide	Temozolomide	10	20	1.01231	0.989438	0.964474	0.977545	59
Thalidomide	Clofarabine	10	0.1	1.01231	0.834666	0.760253	0.827571	59
Thalidomide	Gemcitabine	10	0.01	1.01231	0.540551	0.579357	0.540551	59
Thalidomide	Docetaxel	10	0.04	1.00655	0.797028	0.817692	0.797028	43
Thalidomide	SN-38	10	0.01	1.01231	0.547546	0.577824	0.547546	59
Megestrol acetate	Doxorubicin	3	0.5	0.992255	0.819313	0.785297	0.816775	59
Procarbazine hydrochloride	Azacitidine	10	3	0.989673	0.644504	0.559913	0.644504	59
Procarbazine hydrochloride	Cladribine	10	1	0.989673	0.565205	0.540037	0.564899	59
Procarbazine hydrochloride	Fludarabine	10	6	0.99044	0.845699	0.858757	0.836916	58
Procarbazine hydrochloride	Tretinoin	10	4	0.989673	0.943906	0.914352	0.930126	59
Procarbazine hydrochloride	Doxorubicin	10	0.5	0.989673	0.819313	0.791026	0.818733	59
Procarbazine hydrochloride	Bleomycin	10	1	0.989673	0.637667	0.591745	0.637293	59
Procarbazine hydrochloride	Paclitaxel	10	0.3	0.992575	0.562	0.485529	0.561833	48
Procarbazine hydrochloride	Bendamustine	10	20	0.989993	0.975307	0.981512	0.96491	58
Procarbazine hydrochloride	Tamoxifen	10	7	0.989673	0.940788	0.948064	0.93631	59
Procarbazine hydrochloride	Rapamycin	10	0.1	0.989673	0.783547	0.70742	0.783296	59
Procarbazine hydrochloride	Valrubicin	10	20	0.990891	0.25087	0.195798	0.25087	50
Procarbazine hydrochloride	Temozolomide	10	20	0.989673	0.989438	0.969169	0.969642	59
Procarbazine hydrochloride	Clofarabine	10	0.1	0.989673	0.834666	0.751305	0.828223	59
Procarbazine hydrochloride	Gemcitabine	10	0.01	0.989673	0.540551	0.58279	0.540551	59
Procarbazine hydrochloride	Docetaxel	10	0.04	0.991181	0.783381	0.731321	0.782533	42
Procarbazine hydrochloride	SN-38	10	0.01	0.99044	0.550942	0.569345	0.550942	58
Lomustine	Doxorubicin	30	0.5	0.77058	0.829351	0.672767	0.749778	58
Daunorubicin	Doxorubicin	1	0.5	0.315299	0.834217	0.332487	0.315299	56
Streptozocin	Azacitidine	100	3	0.879618	0.644504	0.587537	0.641332	59
Streptozocin	Cladribine	100	1	0.879618	0.565205	0.557127	0.556377	59
Streptozocin	Fludarabine	100	6	0.879413	0.833213	0.826663	0.767563	58
Streptozocin	Tretinoin	100	4	0.879618	0.943906	0.909891	0.854315	59
Streptozocin	Doxorubicin	100	0.5	0.879618	0.819313	0.95292	0.807764	59
Streptozocin	Bleomycin	100	1	0.879618	0.637667	0.624744	0.628438	59
Streptozocin	Paclitaxel	100	0.3	0.879513	0.521674	0.437098	0.519422	58
Streptozocin	Bendamustine	100	20	0.879618	0.973997	0.950349	0.876541	59
Streptozocin	Tamoxifen	100	7	0.879618	0.940788	0.935465	0.866208	59
Streptozocin	Rapamycin	100	0.1	0.879779	0.783743	0.722952	0.773491	58
Streptozocin	Valrubicin	100	20	0.875607	0.248763	0.210849	0.248763	54
Streptozocin	Temozolomide	100	20	0.879618	0.989438	0.946068	0.878343	59
Streptozocin	Clofarabine	100	0.1	0.879618	0.834666	0.751044	0.778048	59
Streptozocin	Gemcitabine	100	0.01	0.879618	0.540551	0.5679	0.539158	59
Streptozocin	Docetaxel	100	0.04	0.880247	0.788656	0.800005	0.773981	53
Streptozocin	SN-38	100	0.01	0.879618	0.547546	0.556125	0.546619	59
Ifosfamide	Fludarabine	100	6	0.970617	0.833794	0.837729	0.819544	59
Ifosfamide	Tretinoin	100	4	0.969994	0.94221	0.9184	0.919506	58
Ifosfamide	Bleomycin	100	1	0.970617	0.637667	0.620093	0.637011	59
Ifosfamide	Paclitaxel	100	0.3	0.970706	0.521674	0.417373	0.521268	58
Ifosfamide	Bendamustine	100	20	0.970617	0.973997	0.977327	0.957114	59
Ifosfamide	Tamoxifen	100	7	0.970617	0.940788	0.944276	0.933038	59
Ifosfamide	Rapamycin	100	0.1	0.970617	0.783547	0.71674	0.782907	59
Ifosfamide	Valrubicin	100	20	0.971761	0.247093	0.209289	0.247093	53
Ifosfamide	Temozolomide	100	20	0.970617	0.989438	0.962638	0.956004	59
Ifosfamide	Clofarabine	100	0.1	0.970617	0.834666	0.760143	0.824305	59
Ifosfamide	Gemcitabine	100	0.01	0.970617	0.540551	0.569608	0.540551	59
Ifosfamide	Docetaxel	100	0.04	0.970416	0.784088	0.767622	0.783183	51
Ifosfamide	SN-38	100	0.01	0.970375	0.550942	0.529815	0.550942	58
Teniposide	Doxorubicin	3	0.5	0.272559	0.828277	0.27044	0.272559	56
Decitabine	Bendamustine	0.3	20	0.862319	0.973997	0.864649	0.855801	59
Decitabine	Tamoxifen	0.3	7	0.862319	0.940788	0.824613	0.842369	59
Decitabine	Rapamycin	0.3	0.1	0.862319	0.783547	0.643873	0.750205	59
Decitabine	Valrubicin	0.3	20	0.859884	0.250357	0.239755	0.250357	56
Decitabine	Temozolomide	0.3	20	0.862319	0.989438	0.844101	0.856454	59
Decitabine	Clofarabine	0.3	0.1	0.862319	0.834666	0.618758	0.781011	59
Decitabine	Gemcitabine	0.3	0.01	0.863146	0.540814	0.549335	0.5339	58
Decitabine	Docetaxel	0.3	0.04	0.870612	0.776278	0.748053	0.752168	56
Decitabine	SN-38	0.3	0.01	0.862319	0.547546	0.539463	0.542576	59
Pentostatin	Rapamycin	1	0.1	0.996479	0.782403	0.682843	0.781889	58
Pentostatin	Valrubicin	1	20	0.995342	0.259092	0.229219	0.259092	50
Pentostatin	Temozolomide	1	20	0.996479	0.989785	0.949068	0.970737	58
Pentostatin	Clofarabine	1	0.1	0.996479	0.832148	0.695169	0.826383	58
Pentostatin	Gemcitabine	1	0.01	0.996479	0.536695	0.527759	0.536695	58
Pentostatin	Docetaxel	1	0.04	0.997991	0.784357	0.872711	0.784289	52
Pentostatin	SN-38	1	0.01	0.996479	0.545528	0.499331	0.545528	58
Oxaliplatin	Temozolomide	5	20	0.629331	0.989785	0.578884	0.629331	58
Oxaliplatin	Clofarabine	5	0.1	0.629331	0.832148	0.443942	0.611329	58
Oxaliplatin	Gemcitabine	5	0.01	0.629331	0.536695	0.428104	0.50082	58
Oxaliplatin	Docetaxel	5	0.04	0.625849	0.766504	0.521504	0.602787	57
Oxaliplatin	SN-38	5	0.01	0.629331	0.545528	0.375757	0.505861	58
Amifostine	Temozolomide	100	20	1.00271	0.989785	0.945409	0.971585	58
Amifostine	Clofarabine	100	0.1	1.00271	0.832148	0.699809	0.827508	58
Amifostine	Gemcitabine	100	0.01	1.00291	0.539095	0.543422	0.539095	57
Amifostine	Docetaxel	100	0.04	1.00254	0.776084	0.816204	0.775293	56
Amifostine	SN-38	100	0.01	1.00271	0.545528	0.481054	0.545528	58
Imiquimod	Clofarabine	0.07	0.1	1.00357	0.832148	0.681516	0.828134	58
Imiquimod	Gemcitabine	0.07	0.01	1.00357	0.536695	0.510752	0.536695	58
Imiquimod	Docetaxel	0.07	0.04	1.00248	0.79732	0.815599	0.79732	49
Imiquimod	SN-38	0.07	0.01	1.00357	0.545528	0.489479	0.545528	58
Carmustine	Clofarabine	20	0.1	0.885781	0.832148	0.647429	0.771165	58
Carmustine	Gemcitabine	20	0.01	0.890539	0.546236	0.528869	0.54598	56
Carmustine	Docetaxel	20	0.04	0.893801	0.780023	0.769087	0.765097	54
Carmustine	SN-38	20	0.01	0.885781	0.545528	0.462778	0.545528	58
Topotecan	Gemcitabine	0.1	0.01	0.476908	0.536695	0.372866	0.428665	58
Topotecan	Docetaxel	0.1	0.04	0.473946	0.775145	0.446057	0.462313	56
Topotecan	SN-38	0.1	0.01	0.476908	0.545528	0.356837	0.470687	58
Methotrexate	Thioguanine	0.3	10	0.540812	0.424681	0.403407	0.380154	60
Methotrexate	Chlorambucil	0.3	100	0.551989	0.549616	0.498475	0.471724	57
Methotrexate	Melphalan	0.3	10	0.544925	0.700306	0.529698	0.510966	59
Methotrexate	Altretamine	0.3	75	0.540812	1.00878	0.539531	0.540665	60
Methotrexate	5-Fluorouracil	0.3	100	0.544925	0.447907	0.419755	0.398726	59
Methotrexate	Uracil mustard	0.3	50	0.546349	0.529267	0.462778	0.457222	58
Methotrexate	Dacarbazine	0.3	50	0.540812	0.923678	0.572011	0.539792	60
Methotrexate	Megestrol acetate	0.3	30	0.540812	1.01738	0.577624	0.539118	60
Methotrexate	Lomustine	0.3	50	0.545095	0.633455	0.484339	0.486927	58
Methotrexate	Daunorubicin	0.3	0.2	0.544925	0.592372	0.512929	0.476934	59
Methotrexate	Teniposide	0.3	1	0.550812	0.47006	0.442156	0.424276	57
Methotrexate	Etoposide	0.3	5	0.544925	0.512999	0.472275	0.442798	59
Methotrexate	Dexrazoxane	0.3	100	0.548222	0.669538	0.509597	0.512033	59
Methotrexate	Mitoxantrone	0.3	0.5	0.544925	0.370318	0.353137	0.344877	59
Methotrexate	Vinorelbine	0.3	1	0.540812	0.328779	0.300916	0.286414	60
Methotrexate	Pemetrexed	0.3	1	0.540812	0.577654	0.51479	0.513077	60
Methotrexate	Exemestane	0.3	100	0.540812	0.250926	0.208026	0.244364	60
Methotrexate	Gefitinib	0.3	10	0.547907	0.659469	0.367363	0.475496	59
Methotrexate	Lenalidomide	0.3	30	0.540812	0.95708	0.511119	0.539197	60
Busulfan	Thioguanine	100	10	0.822122	0.424681	0.434185	0.423342	60
Busulfan	Chlorambucil	100	100	0.822122	0.562456	0.573987	0.56191	60
Busulfan	Melphalan	100	10	0.822122	0.701631	0.496498	0.699377	60
Busulfan	Altretamine	100	75	0.822122	1.00878	0.80871	0.816424	60
Busulfan	5-Fluorouracil	100	100	0.822122	0.45313	0.427847	0.445883	60
Busulfan	Uracil mustard	100	50	0.822122	0.537266	0.539103	0.537074	60
Busulfan	Dacarbazine	100	50	0.822122	0.923678	0.797974	0.803302	60
Busulfan	Megestrol acetate	100	30	0.822122	1.01738	0.839494	0.815132	60
Busulfan	Lomustine	100	50	0.822122	0.638997	0.586121	0.629771	60
Busulfan	Daunorubicin	100	0.2	0.815551	0.588425	0.545624	0.586976	55
Busulfan	Teniposide	100	1	0.818382	0.467997	0.448617	0.46655	59
Busulfan	Etoposide	100	5	0.822122	0.514546	0.508619	0.512921	60
Busulfan	Dexrazoxane	100	100	0.822122	0.660636	0.62643	0.660564	60
Busulfan	Mitoxantrone	100	0.5	0.822122	0.368594	0.412815	0.368594	60
Busulfan	Vinorelbine	100	1	0.821071	0.330596	0.372354	0.329427	59
Busulfan	Pemetrexed	100	1	0.820316	0.582164	0.594637	0.572605	58
Busulfan	Exemestane	100	100	0.822122	0.250926	0.214254	0.250314	60
Busulfan	Gefitinib	100	10	0.822122	0.662466	0.515854	0.610859	60
Busulfan	Lenalidomide	100	30	0.822122	0.95708	0.767337	0.811254	60
Mercaptopurine	Chlorambucil	2	100	0.828793	0.554069	0.610575	0.537049	58
Mercaptopurine	Melphalan	2	10	0.827746	0.71306	0.690093	0.661505	59
Mercaptopurine	Altretamine	2	75	0.819947	1.00878	0.79954	0.817799	60
Mercaptopurine	5-Fluorouracil	2	100	0.83185	0.454993	0.452943	0.447371	58
Mercaptopurine	Uracil mustard	2	50	0.819947	0.537266	0.59307	0.51823	60
Mercaptopurine	Dacarbazine	2	50	0.819947	0.923678	0.855926	0.805555	60
Mercaptopurine	Megestrol acetate	2	30	0.820506	1.01713	0.816052	0.816881	59
Mercaptopurine	Lomustine	2	50	0.830405	0.641631	0.649722	0.61992	59
Mercaptopurine	Daunorubicin	2	0.2	0.819947	0.59293	0.555789	0.568784	60
Mercaptopurine	Teniposide	2	1	0.819947	0.475133	0.465951	0.456097	60
Mercaptopurine	Etoposide	2	5	0.819947	0.514546	0.521654	0.493691	60
Mercaptopurine	Dexrazoxane	2	100	0.819947	0.660636	0.629094	0.63367	60
Mercaptopurine	Mitoxantrone	2	0.5	0.819947	0.368594	0.355531	0.359904	60
Mercaptopurine	Vinorelbine	2	1	0.819947	0.328779	0.323711	0.3153	60
Mercaptopurine	Pemetrexed	2	1	0.821137	0.571406	0.553754	0.563617	58
Mercaptopurine	Exemestane	2	100	0.819947	0.250926	0.218977	0.250926	60
Mercaptopurine	Gefitinib	2	10	0.819947	0.662466	0.537641	0.607155	60
Mercaptopurine	Lenalidomide	2	30	0.819947	0.95708	0.754121	0.804662	60
Mechlorethamine hydrochloride	Chlorambucil	2	100	0.716287	0.562456	0.555757	0.554932	60
Mechlorethamine hydrochloride	Melphalan	2	10	0.716287	0.701631	0.68455	0.669328	60
Mechlorethamine hydrochloride	Altretamine	2	75	0.716287	1.00878	0.753182	0.715003	60
Mechlorethamine hydrochloride	5-Fluorouracil	2	100	0.716287	0.45313	0.412228	0.439765	60
Mechlorethamine hydrochloride	Uracil mustard	2	50	0.716287	0.537266	0.537114	0.534418	60
Mechlorethamine hydrochloride	Dacarbazine	2	50	0.720687	0.92532	0.842424	0.710098	59
Mechlorethamine hydrochloride	Megestrol acetate	2	30	0.714807	1.01762	0.756144	0.714231	59
Mechlorethamine hydrochloride	Lomustine	2	50	0.716287	0.638997	0.5436	0.6054	60
Mechlorethamine hydrochloride	Daunorubicin	2	0.2	0.716287	0.59293	0.567959	0.585616	60
Mechlorethamine hydrochloride	Teniposide	2	1	0.716287	0.475133	0.457129	0.472111	60
Mechlorethamine hydrochloride	Etoposide	2	5	0.716287	0.514546	0.494717	0.511415	60
Mechlorethamine hydrochloride	Dexrazoxane	2	100	0.716287	0.660636	0.591627	0.636314	60
Mechlorethamine hydrochloride	Mitoxantrone	2	0.5	0.716287	0.368594	0.351477	0.36767	60
Mechlorethamine hydrochloride	Vinorelbine	2	1	0.721416	0.334594	0.370124	0.327806	58
Mechlorethamine hydrochloride	Pemetrexed	2	1	0.716287	0.577654	0.542365	0.542648	60
Mechlorethamine hydrochloride	Exemestane	2	100	0.716287	0.250926	0.209528	0.250334	60
Mechlorethamine hydrochloride	Gefitinib	2	10	0.716287	0.662466	0.638713	0.573034	60
Mechlorethamine hydrochloride	Lenalidomide	2	30	0.716287	0.95708	0.693819	0.709466	60
Allopurinol	Chlorambucil	200	100	0.9303	0.562456	0.581781	0.559972	60
Allopurinol	Melphalan	200	10	0.9303	0.701631	0.691135	0.695377	60
Allopurinol	Altretamine	200	75	0.929723	1.00884	0.929751	0.925819	59
Allopurinol	5-Fluorouracil	200	100	0.9303	0.45313	0.454556	0.448581	60
Allopurinol	Uracil mustard	200	50	0.9303	0.537266	0.570024	0.536146	60
Allopurinol	Dacarbazine	200	50	0.928706	0.921569	0.912343	0.887577	59
Allopurinol	Megestrol acetate	200	30	0.9303	1.01738	0.957	0.926252	60
Allopurinol	Lomustine	200	50	0.9303	0.638997	0.652342	0.638346	60
Allopurinol	Daunorubicin	200	0.2	0.9303	0.59293	0.588471	0.592009	60
Allopurinol	Teniposide	200	1	0.9303	0.475133	0.477308	0.473204	60
Allopurinol	Etoposide	200	5	0.9303	0.514546	0.544888	0.512442	60
Allopurinol	Dexrazoxane	200	100	0.9303	0.660636	0.628178	0.659974	60
Allopurinol	Mitoxantrone	200	0.5	0.9303	0.368594	0.346161	0.368594	60
Allopurinol	Vinorelbine	200	1	0.93195	0.327325	0.333945	0.326896	59
Allopurinol	Pemetrexed	200	1	0.9303	0.577654	0.608499	0.571102	60
Allopurinol	Exemestane	200	100	0.9303	0.250926	0.241287	0.250926	60
Allopurinol	Gefitinib	200	10	0.9303	0.662466	0.614058	0.651479	60
Allopurinol	Lenalidomide	200	30	0.9303	0.95708	0.867089	0.911357	60
Dactinomycin	Chlorambucil	0.01	100	0.657241	0.562456	0.331229	0.519913	60
Dactinomycin	Melphalan	0.01	10	0.655715	0.70336	0.461872	0.60088	59
Dactinomycin	Altretamine	0.01	75	0.657241	1.00878	0.610797	0.656745	60
Dactinomycin	5-Fluorouracil	0.01	100	0.659447	0.450658	0.415548	0.44483	59
Dactinomycin	Uracil mustard	0.01	50	0.657241	0.537266	0.509932	0.507002	60
Dactinomycin	Dacarbazine	0.01	50	0.657241	0.923678	0.750512	0.650535	60
Dactinomycin	Megestrol acetate	0.01	30	0.675327	1.0213	0.594266	0.674812	55
Dactinomycin	Lomustine	0.01	50	0.657241	0.638997	0.532121	0.591019	60
Dactinomycin	Daunorubicin	0.01	0.2	0.655154	0.58865	0.518895	0.563933	59
Dactinomycin	Teniposide	0.01	1	0.657241	0.475133	0.422917	0.464719	60
Dactinomycin	Etoposide	0.01	5	0.657241	0.514546	0.480321	0.497922	60
Dactinomycin	Dexrazoxane	0.01	100	0.657241	0.660636	0.608573	0.590298	60
Dactinomycin	Mitoxantrone	0.01	0.5	0.657241	0.368594	0.289588	0.365274	60
Dactinomycin	Vinorelbine	0.01	1	0.657241	0.328779	0.280296	0.328779	60
Dactinomycin	Pemetrexed	0.01	1	0.657241	0.577654	0.539894	0.517263	60
Dactinomycin	Exemestane	0.01	100	0.657241	0.250926	0.0845324	0.249941	60
Dactinomycin	Gefitinib	0.01	10	0.657241	0.662466	0.249236	0.56271	60
Dactinomycin	Lenalidomide	0.01	30	0.657241	0.95708	0.686382	0.655626	60
Thiotepa	Melphalan	10	10	0.717124	0.701631	0.588393	0.676029	60
Thiotepa	Altretamine	10	75	0.712256	1.00888	0.711702	0.710444	59
Thiotepa	5-Fluorouracil	10	100	0.717124	0.45313	0.421656	0.440188	60
Thiotepa	Uracil mustard	10	50	0.717124	0.537266	0.569398	0.536063	60
Thiotepa	Dacarbazine	10	50	0.717124	0.923678	0.724208	0.709806	60
Thiotepa	Megestrol acetate	10	30	0.717124	1.01738	0.760391	0.715529	60
Thiotepa	Lomustine	10	50	0.717124	0.638997	0.583944	0.609788	60
Thiotepa	Daunorubicin	10	0.2	0.708668	0.588744	0.592353	0.578838	57
Thiotepa	Teniposide	10	1	0.717124	0.475133	0.458703	0.469835	60
Thiotepa	Etoposide	10	5	0.717124	0.514546	0.499602	0.509509	60
Thiotepa	Dexrazoxane	10	100	0.717124	0.660636	0.638248	0.636044	60
Thiotepa	Mitoxantrone	10	0.5	0.717124	0.368594	0.350604	0.365927	60
Thiotepa	Vinorelbine	10	1	0.717124	0.328779	0.366568	0.320926	60
Thiotepa	Pemetrexed	10	1	0.717124	0.577654	0.559788	0.546175	60
Thiotepa	Exemestane	10	100	0.717124	0.250926	0.215315	0.249418	60
Thiotepa	Gefitinib	10	10	0.716918	0.668927	0.499343	0.577674	59
Thiotepa	Lenalidomide	10	30	0.717124	0.95708	0.670547	0.714185	60
Quinacrine hydrochloride	5-Fluorouracil	3	100	0.517303	0.45313	0.374813	0.42184	60
Quinacrine hydrochloride	Uracil mustard	3	50	0.517303	0.537266	0.458472	0.438117	60
Quinacrine hydrochloride	Dacarbazine	3	50	0.517303	0.923678	0.578441	0.508164	60
Quinacrine hydrochloride	Megestrol acetate	3	30	0.517303	1.01738	0.536946	0.517303	60
Quinacrine hydrochloride	Lomustine	3	50	0.517303	0.638997	0.420153	0.483024	60
Quinacrine hydrochloride	Daunorubicin	3	0.2	0.517303	0.59293	0.452987	0.479743	60
Quinacrine hydrochloride	Teniposide	3	1	0.517303	0.475133	0.372279	0.407441	60
Quinacrine hydrochloride	Etoposide	3	5	0.517303	0.514546	0.402954	0.431616	60
Quinacrine hydrochloride	Dexrazoxane	3	100	0.519888	0.658363	0.4944	0.496459	59
Quinacrine hydrochloride	Mitoxantrone	3	0.5	0.517303	0.368594	0.21438	0.336229	60
Quinacrine hydrochloride	Vinorelbine	3	1	0.520694	0.332679	0.269311	0.308603	59
Quinacrine hydrochloride	Pemetrexed	3	1	0.521411	0.584933	0.469366	0.4599	59
Quinacrine hydrochloride	Exemestane	3	100	0.521411	0.253954	0.142018	0.252023	59
Quinacrine hydrochloride	Gefitinib	3	10	0.521033	0.658047	0.236786	0.475159	58
Quinacrine hydrochloride	Lenalidomide	3	30	0.517303	0.95708	0.496606	0.515824	60
Aminolevulinic acid	5-Fluorouracil	100	100	0.904076	0.45313	0.427207	0.451873	60
Aminolevulinic acid	Uracil mustard	100	50	0.904076	0.537266	0.55712	0.531575	60
Aminolevulinic acid	Dacarbazine	100	50	0.904076	0.923678	0.7441	0.866439	60
Aminolevulinic acid	Megestrol acetate	100	30	0.904076	1.01738	0.92451	0.899733	60
Aminolevulinic acid	Lomustine	100	50	0.902401	0.644614	0.633725	0.640428	59
Aminolevulinic acid	Daunorubicin	100	0.2	0.904076	0.59293	0.604296	0.591658	60
Aminolevulinic acid	Teniposide	100	1	0.904076	0.475133	0.472378	0.471843	60
Aminolevulinic acid	Etoposide	100	5	0.904076	0.514546	0.525535	0.510887	60
Aminolevulinic acid	Dexrazoxane	100	100	0.904076	0.660636	0.582467	0.656117	60
Aminolevulinic acid	Mitoxantrone	100	0.5	0.904076	0.368594	0.368708	0.368594	60
Aminolevulinic acid	Vinorelbine	100	1	0.907069	0.334206	0.34057	0.333785	58
Aminolevulinic acid	Pemetrexed	100	1	0.905749	0.586869	0.585134	0.581769	59
Aminolevulinic acid	Exemestane	100	100	0.904856	0.251605	0.243576	0.251605	59
Aminolevulinic acid	Gefitinib	100	10	0.904076	0.662466	0.628615	0.654742	60
Aminolevulinic acid	Lenalidomide	100	30	0.904076	0.95708	0.834119	0.891779	60
Plicamycin	Uracil mustard	0.1	50	0.761607	0.537266	0.463692	0.507373	60
Plicamycin	Dacarbazine	0.1	50	0.778546	0.924707	0.919835	0.74369	57
Plicamycin	Megestrol acetate	0.1	30	0.791288	1.01967	0.925402	0.789232	53
Plicamycin	Lomustine	0.1	50	0.770128	0.63016	0.648756	0.596353	57
Plicamycin	Daunorubicin	0.1	0.2	0.769228	0.592505	0.5024	0.568687	59
Plicamycin	Teniposide	0.1	1	0.761607	0.475133	0.283089	0.459714	60
Plicamycin	Etoposide	0.1	5	0.761607	0.514546	0.38667	0.49434	60
Plicamycin	Dexrazoxane	0.1	100	0.761607	0.660636	0.615753	0.605623	60
Plicamycin	Mitoxantrone	0.1	0.5	0.761607	0.368594	0.145894	0.363099	60
Plicamycin	Vinorelbine	0.1	1	0.761607	0.328779	0.274737	0.328712	60
Plicamycin	Pemetrexed	0.1	1	0.761607	0.577654	0.573553	0.529699	60
Plicamycin	Exemestane	0.1	100	0.761607	0.250926	0.135857	0.250926	60
Plicamycin	Gefitinib	0.1	10	0.761607	0.662466	0.201208	0.613297	60
Plicamycin	Lenalidomide	0.1	30	0.761607	0.95708	0.908985	0.753531	60
Pipobroman	Uracil mustard	20	50	0.694747	0.537266	0.411368	0.534041	60
Pipobroman	Dacarbazine	20	50	0.738864	0.930922	0.912303	0.730937	55
Pipobroman	Megestrol acetate	20	30	0.694747	1.01738	0.719172	0.694318	60
Pipobroman	Lomustine	20	50	0.694747	0.638997	0.456999	0.609224	60
Pipobroman	Daunorubicin	20	0.2	0.694747	0.59293	0.455478	0.581943	60
Pipobroman	Teniposide	20	1	0.694747	0.475133	0.4222	0.470081	60
Pipobroman	Etoposide	20	5	0.694747	0.514546	0.472398	0.509496	60
Pipobroman	Dexrazoxane	20	100	0.694747	0.660636	0.536254	0.631307	60
Pipobroman	Mitoxantrone	20	0.5	0.694747	0.368594	0.321364	0.365963	60
Pipobroman	Vinorelbine	20	1	0.694747	0.328779	0.347374	0.32022	60
Pipobroman	Pemetrexed	20	1	0.686269	0.585759	0.538857	0.547896	58
Pipobroman	Exemestane	20	100	0.694747	0.250926	0.211639	0.249595	60
Pipobroman	Gefitinib	20	10	0.664429	0.674287	0.472504	0.554512	45
Pipobroman	Lenalidomide	20	30	0.694747	0.95708	0.66524	0.692183	60
Cyclophosphamide	Uracil mustard	100	50	1.01875	0.536426	0.464497	0.536387	59
Cyclophosphamide	Dacarbazine	100	50	1.01831	0.923678	0.9387	0.919961	60
Cyclophosphamide	Megestrol acetate	100	30	1.01831	1.01738	1.02633	0.998832	60
Cyclophosphamide	Lomustine	100	50	1.01831	0.638997	0.559496	0.638997	60
Cyclophosphamide	Daunorubicin	100	0.2	1.01831	0.59293	0.47261	0.592671	60
Cyclophosphamide	Teniposide	100	1	1.01831	0.475133	0.433529	0.474993	60
Cyclophosphamide	Etoposide	100	5	1.01831	0.514546	0.509254	0.514053	60
Cyclophosphamide	Dexrazoxane	100	100	1.01831	0.660636	0.633355	0.660636	60
Cyclophosphamide	Mitoxantrone	100	0.5	1.01831	0.368594	0.322702	0.368594	60
Cyclophosphamide	Vinorelbine	100	1	1.01831	0.328779	0.323452	0.328696	60
Cyclophosphamide	Pemetrexed	100	1	1.01831	0.577654	0.606946	0.577654	60
Cyclophosphamide	Exemestane	100	100	1.01831	0.250926	0.22717	0.250926	60
Cyclophosphamide	Gefitinib	100	10	1.01831	0.662466	0.665495	0.662466	60
Cyclophosphamide	Lenalidomide	100	30	1.01831	0.95708	0.964256	0.95622	60
Mitomycin-C	Uracil mustard	0.5	50	0.500562	0.537266	0.470777	0.47555	60
Mitomycin-C	Dacarbazine	0.5	50	0.500562	0.923678	0.508167	0.499854	60
Mitomycin-C	Megestrol acetate	0.5	30	0.500562	1.01738	0.536263	0.500443	60
Mitomycin-C	Lomustine	0.5	50	0.501718	0.635089	0.528511	0.48519	59
Mitomycin-C	Daunorubicin	0.5	0.2	0.500562	0.59293	0.412067	0.484183	60
Mitomycin-C	Teniposide	0.5	1	0.500562	0.475133	0.371538	0.447136	60
Mitomycin-C	Etoposide	0.5	5	0.500562	0.514546	0.414196	0.459607	60
Mitomycin-C	Dexrazoxane	0.5	100	0.500562	0.660636	0.584208	0.488692	60
Mitomycin-C	Mitoxantrone	0.5	0.5	0.500562	0.368594	0.276675	0.364869	60
Mitomycin-C	Vinorelbine	0.5	1	0.496487	0.33302	0.348411	0.308431	59
Mitomycin-C	Pemetrexed	0.5	1	0.492251	0.579898	0.443846	0.444375	59
Mitomycin-C	Exemestane	0.5	100	0.500562	0.250926	0.170888	0.242189	60
Mitomycin-C	Gefitinib	0.5	10	0.500562	0.662466	0.367419	0.454694	60
Mitomycin-C	Lenalidomide	0.5	30	0.500562	0.95708	0.473044	0.500327	60
Floxuridine	Uracil mustard	0.7	50	0.504809	0.533785	0.469567	0.447742	56
Floxuridine	Dacarbazine	0.7	50	0.497798	0.923678	0.512043	0.496356	60
Floxuridine	Megestrol acetate	0.7	30	0.497798	1.01738	0.534713	0.496259	60
Floxuridine	Lomustine	0.7	50	0.497798	0.638997	0.484788	0.462071	60
Floxuridine	Daunorubicin	0.7	0.2	0.501146	0.594309	0.489361	0.458964	57
Floxuridine	Teniposide	0.7	1	0.498053	0.466921	0.420636	0.398329	59
Floxuridine	Etoposide	0.7	5	0.500147	0.511315	0.472961	0.421661	59
Floxuridine	Dexrazoxane	0.7	100	0.498429	0.671076	0.474637	0.477851	59
Floxuridine	Mitoxantrone	0.7	0.5	0.502016	0.366665	0.33458	0.332798	57
Floxuridine	Vinorelbine	0.7	1	0.497798	0.328779	0.290194	0.284542	60
Floxuridine	Pemetrexed	0.7	1	0.497798	0.577654	0.437664	0.483343	60
Floxuridine	Exemestane	0.7	100	0.497798	0.250926	0.202864	0.244764	60
Floxuridine	Gefitinib	0.7	10	0.497798	0.662466	0.395242	0.438264	60
Floxuridine	Lenalidomide	0.7	30	0.497798	0.95708	0.473961	0.497042	60
Hydroxyurea	Uracil mustard	100	50	0.911396	0.537266	0.501024	0.53591	60
Hydroxyurea	Dacarbazine	100	50	0.911396	0.923678	0.878918	0.869022	60
Hydroxyurea	Megestrol acetate	100	30	0.911396	1.01738	0.96386	0.900128	60
Hydroxyurea	Lomustine	100	50	0.911396	0.638997	0.581271	0.634306	60
Hydroxyurea	Daunorubicin	100	0.2	0.911396	0.59293	0.491034	0.5914	60
Hydroxyurea	Teniposide	100	1	0.911396	0.475133	0.432652	0.473925	60
Hydroxyurea	Etoposide	100	5	0.911396	0.514546	0.501945	0.512985	60
Hydroxyurea	Dexrazoxane	100	100	0.911396	0.660636	0.627523	0.658274	60
Hydroxyurea	Mitoxantrone	100	0.5	0.911396	0.368594	0.342815	0.368594	60
Hydroxyurea	Vinorelbine	100	1	0.911396	0.328779	0.322785	0.327629	60
Hydroxyurea	Pemetrexed	100	1	0.911396	0.577654	0.573812	0.575803	60
Hydroxyurea	Exemestane	100	100	0.911396	0.250926	0.218334	0.250926	60
Hydroxyurea	Gefitinib	100	10	0.911396	0.662466	0.623506	0.642133	60
Hydroxyurea	Lenalidomide	100	30	0.911396	0.95708	0.879785	0.885511	60
Mitotane	Dacarbazine	20	50	0.916749	0.923678	0.850572	0.878302	60
Mitotane	Megestrol acetate	20	30	0.916749	1.01738	0.830736	0.916589	60
Mitotane	Lomustine	20	50	0.916749	0.638997	0.564601	0.638997	60
Mitotane	Daunorubicin	20	0.2	0.916749	0.59293	0.502847	0.591514	60
Mitotane	Teniposide	20	1	0.91841	0.481108	0.431849	0.479374	59
Mitotane	Etoposide	20	5	0.916749	0.514546	0.487297	0.512666	60
Mitotane	Dexrazoxane	20	100	0.916749	0.660636	0.600655	0.660053	60
Mitotane	Mitoxantrone	20	0.5	0.916749	0.368594	0.311369	0.368594	60
Mitotane	Vinorelbine	20	1	0.916749	0.328779	0.285383	0.327056	60
Mitotane	Pemetrexed	20	1	0.91841	0.582686	0.564783	0.579097	59
Mitotane	Exemestane	20	100	0.916304	0.250331	0.235618	0.250331	59
Mitotane	Gefitinib	20	10	0.916749	0.662466	0.572574	0.661029	60
Mitotane	Lenalidomide	20	30	0.916749	0.95708	0.869432	0.912433	60
Methoxsalen	Megestrol acetate	6	30	1.0026	1.01651	1.03874	0.990986	59
Methoxsalen	Lomustine	6	50	1.00265	0.642051	0.640192	0.642051	59
Methoxsalen	Daunorubicin	6	0.2	1.00271	0.59293	0.537732	0.592268	60
Methoxsalen	Teniposide	6	1	1.00054	0.481108	0.466036	0.480556	59
Methoxsalen	Etoposide	6	5	1.00271	0.514546	0.52524	0.51365	60
Methoxsalen	Dexrazoxane	6	100	1.00271	0.660636	0.643061	0.660636	60
Methoxsalen	Mitoxantrone	6	0.5	1.00304	0.367346	0.339355	0.367346	59
Methoxsalen	Vinorelbine	6	1	1.00054	0.333491	0.330792	0.332998	59
Methoxsalen	Pemetrexed	6	1	1.00054	0.582686	0.587394	0.582686	59
Methoxsalen	Exemestane	6	100	1.00271	0.250926	0.227376	0.250926	60
Methoxsalen	Gefitinib	6	10	1.00271	0.662466	0.671236	0.662466	60
Methoxsalen	Lenalidomide	6	30	1.00265	0.957268	0.965552	0.955193	59
Vinblastine	Megestrol acetate	0.05	30	0.412952	1.01768	0.380742	0.412952	59
Vinblastine	Lomustine	0.05	50	0.435601	0.626331	0.630468	0.420967	49
Vinblastine	Daunorubicin	0.05	0.2	0.419177	0.586887	0.466502	0.405759	57
Vinblastine	Teniposide	0.05	1	0.41997	0.483016	0.415137	0.368869	57
Vinblastine	Etoposide	0.05	5	0.41997	0.523769	0.441617	0.383002	57
Vinblastine	Dexrazoxane	0.05	100	0.406777	0.660636	0.369802	0.3906	60
Vinblastine	Mitoxantrone	0.05	0.5	0.431504	0.36276	0.316361	0.316193	52
Vinblastine	Vinorelbine	0.05	1	0.406777	0.328779	0.299389	0.325162	60
Vinblastine	Pemetrexed	0.05	1	0.406777	0.577654	0.361318	0.365808	60
Vinblastine	Exemestane	0.05	100	0.406777	0.250926	0.167224	0.24084	60
Vinblastine	Gefitinib	0.05	10	0.406777	0.662466	0.213393	0.368746	60
Vinblastine	Lenalidomide	0.05	30	0.406777	0.95708	0.49984	0.406251	60
Cytarabine	Megestrol acetate	0.5	30	0.584489	1.01738	0.616709	0.584385	60
Cytarabine	Lomustine	0.5	50	0.584489	0.638997	0.484517	0.526128	60
Cytarabine	Daunorubicin	0.5	0.2	0.584489	0.59293	0.442272	0.523566	60
Cytarabine	Teniposide	0.5	1	0.579535	0.481108	0.374994	0.455769	59
Cytarabine	Etoposide	0.5	5	0.584489	0.514546	0.414511	0.477683	60
Cytarabine	Dexrazoxane	0.5	100	0.584489	0.660636	0.516958	0.544444	60
Cytarabine	Mitoxantrone	0.5	0.5	0.584489	0.368594	0.325125	0.36143	60
Cytarabine	Vinorelbine	0.5	1	0.574754	0.341488	0.419981	0.314519	57
Cytarabine	Pemetrexed	0.5	1	0.569962	0.588595	0.486174	0.49838	57
Cytarabine	Exemestane	0.5	100	0.584489	0.250926	0.215382	0.246619	60
Cytarabine	Gefitinib	0.5	10	0.593867	0.658815	0.462273	0.51855	59
Cytarabine	Lenalidomide	0.5	30	0.584489	0.95708	0.576642	0.58397	60
Thalidomide	Megestrol acetate	10	30	0.970572	1.01738	0.98291	0.963152	60
Thalidomide	Lomustine	10	50	0.970572	0.638997	0.62413	0.638739	60
Thalidomide	Daunorubicin	10	0.2	0.970572	0.59293	0.53037	0.592011	60
Thalidomide	Teniposide	10	1	0.970572	0.475133	0.438294	0.474332	60
Thalidomide	Etoposide	10	5	0.970572	0.514546	0.50173	0.513393	60
Thalidomide	Dexrazoxane	10	100	0.970572	0.660636	0.61407	0.660636	60
Thalidomide	Mitoxantrone	10	0.5	0.970572	0.368594	0.340409	0.368594	60
Thalidomide	Vinorelbine	10	1	0.970572	0.328779	0.318215	0.328036	60
Thalidomide	Pemetrexed	10	1	0.970572	0.577654	0.571744	0.576686	60
Thalidomide	Exemestane	10	100	0.971041	0.250331	0.223495	0.250331	59
Thalidomide	Gefitinib	10	10	0.970572	0.662466	0.666993	0.662466	60
Thalidomide	Lenalidomide	10	30	0.970572	0.95708	0.953401	0.946081	60
Vincristine sulfate	Megestrol acetate	0.03	30	0.557359	1.01738	0.45026	0.555916	60
Vincristine sulfate	Lomustine	0.03	50	0.563047	0.63773	0.543128	0.497946	59
Vincristine sulfate	Daunorubicin	0.03	0.2	0.560128	0.588374	0.510653	0.478548	59
Vincristine sulfate	Teniposide	0.03	1	0.59591	0.491985	0.462005	0.423422	55
Vincristine sulfate	Etoposide	0.03	5	0.590191	0.526048	0.505604	0.447735	55
Vincristine sulfate	Dexrazoxane	0.03	100	0.557359	0.660636	0.494777	0.492918	60
Vincristine sulfate	Mitoxantrone	0.03	0.5	0.593043	0.375457	0.343107	0.343326	55
Vincristine sulfate	Vinorelbine	0.03	1	0.557359	0.328779	0.32841	0.324571	60
Vincristine sulfate	Pemetrexed	0.03	1	0.56572	0.584997	0.462343	0.442089	59
Vincristine sulfate	Exemestane	0.03	100	0.557359	0.250926	0.183507	0.246318	60
Vincristine sulfate	Gefitinib	0.03	10	0.557359	0.662466	0.25766	0.449563	60
Vincristine sulfate	Lenalidomide	0.03	30	0.56219	0.956532	0.656188	0.558446	59
Procarbazine hydrochloride	Lomustine	20	50	0.985695	0.638997	0.575979	0.638997	60
Procarbazine hydrochloride	Daunorubicin	20	0.2	0.985695	0.59293	0.510677	0.59293	60
Procarbazine hydrochloride	Teniposide	20	1	0.985695	0.475133	0.470052	0.475133	60
Procarbazine hydrochloride	Etoposide	20	5	0.985695	0.514546	0.53576	0.514546	60
Procarbazine hydrochloride	Dexrazoxane	20	100	0.985695	0.660636	0.663724	0.660636	60
Procarbazine hydrochloride	Mitoxantrone	20	0.5	0.985695	0.368594	0.336429	0.368594	60
Procarbazine hydrochloride	Vinorelbine	20	1	0.985695	0.328779	0.33779	0.328779	60
Procarbazine hydrochloride	Pemetrexed	20	1	0.991154	0.673203	0.866761	0.673203	41
Procarbazine hydrochloride	Exemestane	20	100	0.985695	0.250926	0.173196	0.250926	60
Procarbazine hydrochloride	Gefitinib	20	10	0.985695	0.662466	0.572448	0.661983	60
Procarbazine hydrochloride	Lenalidomide	20	30	0.985695	0.95708	0.843599	0.945208	60
Streptozocin	Teniposide	100	1	0.982217	0.475133	0.465391	0.475133	60
Streptozocin	Etoposide	100	5	0.982217	0.514546	0.535506	0.514546	60
Streptozocin	Dexrazoxane	100	100	0.982217	0.660636	0.658284	0.660636	60
Streptozocin	Mitoxantrone	100	0.5	0.982217	0.368594	0.414205	0.368594	60
Streptozocin	Vinorelbine	100	1	0.982816	0.328952	0.338814	0.328952	59
Streptozocin	Pemetrexed	100	1	0.982217	0.577654	0.594245	0.57366	60
Streptozocin	Exemestane	100	100	0.982217	0.250926	0.228067	0.250747	60
Streptozocin	Gefitinib	100	10	0.982217	0.662466	0.648405	0.655465	60
Streptozocin	Lenalidomide	100	30	0.982217	0.95708	0.925353	0.931466	60
Arsenic trioxide	Teniposide	0.5	1	0.915612	0.473199	0.976566	0.463436	57
Arsenic trioxide	Etoposide	0.5	5	0.927213	0.532291	1.02131	0.524771	53
Arsenic trioxide	Dexrazoxane	0.5	100	0.925077	0.662095	0.730045	0.655526	57
Arsenic trioxide	Mitoxantrone	0.5	0.5	0.927752	0.365279	0.995217	0.36357	56
Arsenic trioxide	Vinorelbine	0.5	1	0.901762	0.331007	0.347615	0.321911	59
Arsenic trioxide	Pemetrexed	0.5	1	0.899342	0.577654	0.565452	0.560961	60
Arsenic trioxide	Exemestane	0.5	100	0.899342	0.250926	0.83691	0.249032	60
Arsenic trioxide	Gefitinib	0.5	10	0.895627	0.667788	0.658092	0.649131	59
Arsenic trioxide	Lenalidomide	0.5	30	0.899342	0.95708	0.808448	0.872528	60
Azacitidine	Teniposide	0.5	1	0.87122	0.482226	0.441388	0.475113	59
Azacitidine	Etoposide	0.5	5	0.868518	0.514546	0.49818	0.506424	60
Azacitidine	Dexrazoxane	0.5	100	0.868518	0.660636	0.611105	0.652483	60
Azacitidine	Mitoxantrone	0.5	0.5	0.868518	0.368594	0.341916	0.367907	60
Azacitidine	Vinorelbine	0.5	1	0.868518	0.328779	0.311585	0.325479	60
Azacitidine	Pemetrexed	0.5	1	0.868518	0.577654	0.574532	0.57136	60
Azacitidine	Exemestane	0.5	100	0.868518	0.250926	0.201982	0.250926	60
Azacitidine	Gefitinib	0.5	10	0.864745	0.661173	0.536458	0.641436	59
Azacitidine	Lenalidomide	0.5	30	0.870301	0.958327	0.819766	0.859754	59
Cladribine	Teniposide	0.2	1	0.847977	0.475133	0.436852	0.466691	60
Cladribine	Etoposide	0.2	5	0.847977	0.514546	0.493403	0.505845	60
Cladribine	Dexrazoxane	0.2	100	0.847977	0.660636	0.63395	0.64625	60
Cladribine	Mitoxantrone	0.2	0.5	0.847977	0.368594	0.361761	0.361785	60
Cladribine	Vinorelbine	0.2	1	0.847977	0.328779	0.338468	0.319664	60
Cladribine	Pemetrexed	0.2	1	0.841851	0.585759	0.645156	0.575388	58
Cladribine	Exemestane	0.2	100	0.847977	0.250926	0.214759	0.250568	60
Cladribine	Gefitinib	0.2	10	0.847977	0.662466	0.521066	0.611593	60
Cladribine	Lenalidomide	0.2	30	0.847977	0.95708	0.816347	0.827994	60
Ifosfamide	Teniposide	100	1	0.986019	0.475133	0.461989	0.475119	60
Ifosfamide	Etoposide	100	5	0.986019	0.514546	0.532228	0.514179	60
Ifosfamide	Dexrazoxane	100	100	0.986019	0.660636	0.692191	0.660636	60
Ifosfamide	Mitoxantrone	100	0.5	0.986019	0.368594	0.358621	0.368594	60
Ifosfamide	Vinorelbine	100	1	0.986019	0.328779	0.329649	0.328779	60
Ifosfamide	Pemetrexed	100	1	0.986019	0.577654	0.59545	0.577654	60
Ifosfamide	Exemestane	100	100	0.986816	0.251113	0.216931	0.251113	59
Ifosfamide	Gefitinib	100	10	0.986019	0.662466	0.664719	0.662466	60
Ifosfamide	Lenalidomide	100	30	0.986019	0.95708	0.950995	0.950595	60
Fludarabine	Teniposide	6	1	0.918797	0.475133	0.438694	0.468085	60
Fludarabine	Etoposide	6	5	0.918797	0.514546	0.50294	0.507145	60
Fludarabine	Dexrazoxane	6	100	0.918797	0.660636	0.607175	0.649761	60
Fludarabine	Mitoxantrone	6	0.5	0.918797	0.368594	0.354697	0.363058	60
Fludarabine	Vinorelbine	6	1	0.918797	0.328779	0.327961	0.321788	60
Fludarabine	Pemetrexed	6	1	0.915149	0.585759	0.638375	0.580224	58
Fludarabine	Exemestane	6	100	0.918797	0.250926	0.21987	0.250926	60
Fludarabine	Gefitinib	6	10	0.918797	0.662466	0.552867	0.628054	60
Fludarabine	Lenalidomide	6	30	0.918797	0.95708	0.852169	0.881062	60
Cisplatin	Teniposide	5	1	0.995966	0.471901	0.465955	0.471901	59
Cisplatin	Etoposide	5	5	0.995966	0.510812	0.524241	0.51072	59
Cisplatin	Dexrazoxane	5	100	0.995966	0.660236	0.63197	0.660236	59
Cisplatin	Mitoxantrone	5	0.5	0.996215	0.411228	0.669483	0.411228	44
Cisplatin	Vinorelbine	5	1	0.995966	0.328952	0.330484	0.328952	59
Cisplatin	Pemetrexed	5	1	0.995966	0.573023	0.588349	0.573023	59
Cisplatin	Exemestane	5	100	0.995966	0.251113	0.21721	0.251113	59
Cisplatin	Gefitinib	5	10	0.995966	0.661173	0.686138	0.661173	59
Cisplatin	Lenalidomide	5	30	0.995966	0.957491	0.938838	0.953591	59
Tretinoin	Teniposide	2	1	0.942914	0.475133	0.421654	0.475133	60
Tretinoin	Etoposide	2	5	0.942914	0.514546	0.490785	0.514105	60
Tretinoin	Dexrazoxane	2	100	0.942914	0.660636	0.663244	0.656714	60
Tretinoin	Mitoxantrone	2	0.5	0.942914	0.368594	0.385615	0.368594	60
Tretinoin	Vinorelbine	2	1	0.942914	0.328779	0.320958	0.328779	60
Tretinoin	Pemetrexed	2	1	0.942914	0.577654	0.57744	0.571192	60
Tretinoin	Exemestane	2	100	0.942914	0.250926	0.208867	0.250926	60
Tretinoin	Gefitinib	2	10	0.942914	0.662466	0.621252	0.654971	60
Tretinoin	Lenalidomide	2	30	0.942914	0.95708	0.900439	0.909278	60
Bleomycin	Etoposide	0.1	5	0.890774	0.514192	0.488479	0.511554	59
Bleomycin	Dexrazoxane	0.1	100	0.888274	0.653883	0.591505	0.650115	58
Bleomycin	Mitoxantrone	0.1	0.5	0.890774	0.366141	0.34383	0.36543	59
Bleomycin	Vinorelbine	0.1	1	0.888774	0.333442	0.364722	0.330396	57
Bleomycin	Pemetrexed	0.1	1	0.889391	0.573622	0.527871	0.559315	58
Bleomycin	Exemestane	0.1	100	0.890774	0.246708	0.211352	0.246144	59
Bleomycin	Gefitinib	0.1	10	0.890774	0.66073	0.529385	0.646836	59
Bleomycin	Lenalidomide	0.1	30	0.890774	0.956746	0.780507	0.87194	59
Paclitaxel	Etoposide	0.06	5	0.41001	0.512468	0.458015	0.364359	57
Paclitaxel	Dexrazoxane	0.06	100	0.395474	0.660636	0.461033	0.378237	60
Paclitaxel	Mitoxantrone	0.06	0.5	0.419749	0.366587	0.335924	0.309813	53
Paclitaxel	Vinorelbine	0.06	1	0.395474	0.328779	0.345446	0.31815	60
Paclitaxel	Pemetrexed	0.06	1	0.395474	0.577654	0.371996	0.349452	60
Paclitaxel	Exemestane	0.06	100	0.401127	0.25011	0.193163	0.243802	59
Paclitaxel	Gefitinib	0.06	10	0.395474	0.662466	0.200654	0.353108	60
Paclitaxel	Lenalidomide	0.06	30	0.401324	0.958969	0.457113	0.399647	59
Decitabine	Etoposide	1	5	0.804031	0.514546	0.483108	0.503637	60
Decitabine	Dexrazoxane	1	100	0.804031	0.660636	0.598412	0.645389	60
Decitabine	Mitoxantrone	1	0.5	0.804031	0.368594	0.329727	0.36609	60
Decitabine	Vinorelbine	1	1	0.804031	0.328779	0.32886	0.323438	60
Decitabine	Pemetrexed	1	1	0.804031	0.577654	0.548386	0.570164	60
Decitabine	Exemestane	1	100	0.804031	0.250926	0.214991	0.250926	60
Decitabine	Gefitinib	1	10	0.804031	0.662466	0.575613	0.607391	60
Decitabine	Lenalidomide	1	30	0.804031	0.95708	0.766884	0.796762	60
Bendamustine	Etoposide	50	5	0.892186	0.514546	0.5073	0.513118	60
Bendamustine	Dexrazoxane	50	100	0.892186	0.660636	0.611112	0.657626	60
Bendamustine	Mitoxantrone	50	0.5	0.881475	0.492172	0.837331	0.492172	28
Bendamustine	Vinorelbine	50	1	0.89106	0.336265	0.435722	0.335003	51
Bendamustine	Pemetrexed	50	1	0.896459	0.595273	0.613901	0.589462	56
Bendamustine	Exemestane	50	100	0.892186	0.250926	0.219115	0.250926	60
Bendamustine	Gefitinib	50	10	0.892186	0.662466	0.569461	0.641876	60
Bendamustine	Lenalidomide	50	30	0.892186	0.95708	0.909036	0.87431	60
Tamoxifen	Mitoxantrone	3	0.5	0.980121	0.368594	0.256199	0.368594	60
Tamoxifen	Vinorelbine	3	1	0.980121	0.328779	0.314683	0.328718	60
Tamoxifen	Pemetrexed	3	1	0.980121	0.577654	0.567425	0.576686	60
Tamoxifen	Exemestane	3	100	0.980121	0.250926	0.219841	0.250926	60
Tamoxifen	Gefitinib	3	10	0.979335	0.665271	0.606164	0.665061	59
Tamoxifen	Lenalidomide	3	30	0.980121	0.95708	0.951613	0.945888	60
Pentostatin	Mitoxantrone	15	0.5	0.968931	0.380696	0.442662	0.380696	56
Pentostatin	Vinorelbine	15	1	0.968753	0.328779	0.321531	0.328269	60
Pentostatin	Pemetrexed	15	1	0.968753	0.577654	0.593283	0.57732	60
Pentostatin	Exemestane	15	100	0.968753	0.250926	0.207132	0.250926	60
Pentostatin	Gefitinib	15	10	0.968753	0.662466	0.648441	0.662466	60
Pentostatin	Lenalidomide	15	30	0.968612	0.956697	0.941205	0.946836	59
Rapamycin	Mitoxantrone	0.05	0.5	0.658802	0.368594	0.274039	0.365217	60
Rapamycin	Vinorelbine	0.05	1	0.658802	0.328779	0.243434	0.317531	60
Rapamycin	Pemetrexed	0.05	1	0.658802	0.577654	0.515504	0.524649	60
Rapamycin	Exemestane	0.05	100	0.658802	0.250926	0.202316	0.250926	60
Rapamycin	Gefitinib	0.05	10	0.658802	0.662466	0.423688	0.592646	60
Rapamycin	Lenalidomide	0.05	30	0.658802	0.95708	0.648108	0.658802	60
Carboplatin	Mitoxantrone	50	0.5	0.548363	0.368594	0.301318	0.346857	60
Carboplatin	Vinorelbine	50	1	0.548363	0.328779	0.275978	0.306617	60
Carboplatin	Pemetrexed	50	1	0.548363	0.577654	0.452257	0.462004	60
Carboplatin	Exemestane	50	100	0.548363	0.250926	0.153364	0.24731	60
Carboplatin	Gefitinib	50	10	0.548363	0.662466	0.393547	0.481039	60
Carboplatin	Lenalidomide	50	30	0.548363	0.95708	0.540288	0.548363	60
Valrubicin	Mitoxantrone	0.1	0.5	0.981814	0.368594	0.364111	0.368594	60
Valrubicin	Vinorelbine	0.1	1	0.981814	0.328779	0.327724	0.32866	60
Valrubicin	Pemetrexed	0.1	1	0.981814	0.577654	0.574331	0.577654	60
Valrubicin	Exemestane	0.1	100	0.981814	0.250926	0.226771	0.250926	60
Valrubicin	Gefitinib	0.1	10	0.981814	0.662466	0.669451	0.662466	60
Valrubicin	Lenalidomide	0.1	30	0.981814	0.95708	0.960443	0.952405	60
Oxaliplatin	Mitoxantrone	1	0.5	0.783898	0.368594	0.339598	0.365818	60
Oxaliplatin	Vinorelbine	1	1	0.783898	0.328779	0.321511	0.324337	60
Oxaliplatin	Pemetrexed	1	1	0.783149	0.578866	0.552552	0.563554	59
Oxaliplatin	Exemestane	1	100	0.783898	0.250926	0.220145	0.250926	60
Oxaliplatin	Gefitinib	1	10	0.782496	0.661173	0.591293	0.616465	59
Oxaliplatin	Lenalidomide	1	30	0.783898	0.95708	0.785409	0.782942	60
Amifostine	Vinorelbine	100	1	0.954272	0.328779	0.326649	0.328779	60
Amifostine	Pemetrexed	100	1	0.954272	0.577654	0.558168	0.577654	60
Amifostine	Exemestane	100	100	0.953635	0.246031	0.969362	0.246031	59
Amifostine	Gefitinib	100	10	0.968323	0.671167	0.903091	0.670452	58
Amifostine	Lenalidomide	100	30	0.954272	0.95708	0.872674	0.927803	60
Temozolomide	Vinorelbine	30	1	1.00826	0.338732	0.352699	0.338732	58
Temozolomide	Pemetrexed	30	1	1.00826	0.592147	0.585933	0.587851	58
Temozolomide	Exemestane	30	100	1.00826	0.256984	0.240062	0.256635	58
Temozolomide	Gefitinib	30	10	1.00826	0.666086	0.652064	0.659414	58
Temozolomide	Lenalidomide	30	30	1.00826	0.956999	0.941674	0.936328	58
Imiquimod	Vinorelbine	0.7	1	1.02091	0.328779	0.332169	0.328779	60
Imiquimod	Pemetrexed	0.7	1	1.02091	0.577654	0.572675	0.577654	60
Imiquimod	Exemestane	0.7	100	1.02091	0.250926	0.228601	0.250926	60
Imiquimod	Gefitinib	0.7	10	1.02091	0.662466	0.68941	0.662466	60
Imiquimod	Lenalidomide	0.7	30	1.02091	0.95708	0.953238	0.95652	60
Carmustine	Vinorelbine	15	1	0.921536	0.328779	0.346468	0.328779	60
Carmustine	Pemetrexed	15	1	0.924519	0.585151	0.596155	0.580381	58
Carmustine	Exemestane	15	100	0.921536	0.250926	0.201802	0.250429	60
Carmustine	Gefitinib	15	10	0.921536	0.662466	0.627925	0.651982	60
Carmustine	Lenalidomide	15	30	0.921536	0.95708	0.863365	0.902438	60
Clofarabine	Vinorelbine	1	1	0.425388	0.33458	0.292347	0.262029	57
Clofarabine	Pemetrexed	1	1	0.409624	0.591376	0.344531	0.359374	55
Clofarabine	Exemestane	1	100	0.435898	0.250926	0.214399	0.231664	60
Clofarabine	Gefitinib	1	10	0.435898	0.662466	0.288448	0.378365	60
Clofarabine	Lenalidomide	1	30	0.435898	0.95708	0.417054	0.431236	60
Topotecan	Pemetrexed	0.05	1	0.574485	0.579898	0.519712	0.497764	59
Topotecan	Exemestane	0.05	100	0.581137	0.250926	0.209399	0.248865	60
Topotecan	Gefitinib	0.05	10	0.581137	0.662466	0.396299	0.498483	60
Topotecan	Lenalidomide	0.05	30	0.581137	0.95708	0.556556	0.579515	60
Gemcitabine	Pemetrexed	0.003	1	0.966936	0.585759	0.639904	0.580722	58
Gemcitabine	Exemestane	0.003	100	0.967039	0.250926	0.238889	0.250926	60
Gemcitabine	Gefitinib	0.003	10	0.967039	0.662466	0.675458	0.659581	60
Gemcitabine	Lenalidomide	0.003	30	0.965323	0.956268	0.894079	0.923679	59
Docetaxel	Pemetrexed	0.03	1	0.422297	0.577654	0.403895	0.376814	60
Docetaxel	Exemestane	0.03	100	0.428151	0.25011	0.195661	0.248915	59
Docetaxel	Gefitinib	0.03	10	0.422297	0.662466	0.206425	0.387553	60
Docetaxel	Lenalidomide	0.03	30	0.422297	0.95708	0.478239	0.420783	60
SN-38	Pemetrexed	0.03	1	0.427231	0.601058	0.41392	0.406935	56
SN-38	Exemestane	0.03	100	0.439574	0.256984	0.164497	0.239774	58
SN-38	Gefitinib	0.03	10	0.439574	0.666086	0.29878	0.404063	58
SN-38	Lenalidomide	0.03	30	0.439574	0.956999	0.435836	0.439574	58
Bortezomib	Pemetrexed	0.005	1	0.94852	0.577654	0.564344	0.576411	60
Bortezomib	Exemestane	0.005	100	0.94852	0.250926	0.230631	0.250926	60
Bortezomib	Gefitinib	0.005	10	0.94852	0.662466	0.689806	0.659494	60
Bortezomib	Lenalidomide	0.005	30	0.94852	0.95708	0.942397	0.927798	60
Nelarabine	Pemetrexed	50	1	0.969333	0.577654	0.612878	0.575826	60
Nelarabine	Exemestane	50	100	0.969333	0.250926	0.227811	0.249729	60
Nelarabine	Gefitinib	50	10	0.969333	0.662466	0.622156	0.633686	60
Nelarabine	Lenalidomide	50	30	0.969333	0.95708	0.917614	0.914022	60
Vorinostat	Exemestane	1	100	0.718273	0.250926	0.172237	0.250638	60
Vorinostat	Gefitinib	1	10	0.718273	0.662466	0.506128	0.598678	60
Vorinostat	Lenalidomide	1	30	0.718273	0.95708	0.695982	0.718269	60
Estramustine phosphate sodium	Exemestane	100	100	1.01218	0.250926	0.991516	0.250926	60
Estramustine phosphate sodium	Gefitinib	100	10	1.01218	0.662466	0.842349	0.662466	60
Estramustine phosphate sodium	Lenalidomide	100	30	1.01218	0.95708	0.973252	0.954686	60
Capecitabine	Exemestane	100	100	0.98365	0.250926	0.230667	0.250926	60
Capecitabine	Gefitinib	100	10	0.983745	0.660619	0.665768	0.660384	59
Capecitabine	Lenalidomide	100	30	0.98365	0.95708	0.936941	0.945859	60
Erlotinib	Lenalidomide	2	30	0.87581	0.95708	0.83954	0.861647	60
Fulvestrant	Lenalidomide	1	30	0.973091	0.956847	0.947765	0.94113	59
Anastrozole	Lenalidomide	0.3	30	0.997146	0.95708	0.971752	0.954874	60
Letrozole	Lenalidomide	3	30	0.99354	0.95708	0.95971	0.953975	60
Celecoxib	Lenalidomide	10	30	0.955138	0.95708	0.932571	0.932578	60
Zoledronic acid	Lenalidomide	5	30	0.946238	0.95708	0.934232	0.923973	60
Dasatinib	Lenalidomide	0.1	30	0.804171	0.95708	0.779104	0.78006	60
Everolimus	Lenalidomide	0.06	30	0.700653	0.95708	0.654364	0.699719	60
Imatinib	Lenalidomide	5	30	0.969982	0.95708	0.916518	0.926404	60
Lapatinib	Lenalidomide	2	30	0.925833	0.958969	0.874066	0.894148	59
Nilotinib	Lenalidomide	0.8	30	0.988223	0.95708	0.938722	0.933266	60
Sorafenib	Lenalidomide	10	30	0.457358	0.95648	0.378518	0.457358	59
Estramustine phosphate sodium	Capecitabine	100	20	0.849602	1.01553	0.851414	0.848869	48
Estramustine phosphate sodium	Fulvestrant	100	4	0.847602	0.99601	0.870984	0.846065	53
Estramustine phosphate sodium	Anastrozole	100	0.1	0.851605	1.02528	0.870309	0.851605	51
Estramustine phosphate sodium	Letrozole	100	0.4	0.854929	1.0075	0.824696	0.854539	54
Estramustine phosphate sodium	Celecoxib	100	5	0.850459	1.00904	0.84145	0.849485	53
Estramustine phosphate sodium	Zoledronic acid	100	1	0.849775	1.00414	0.878096	0.849647	54
Estramustine phosphate sodium	Dasatinib	100	0.1	0.848517	0.871429	0.770429	0.797156	56
Estramustine phosphate sodium	Everolimus	100	0.1	0.846497	0.835372	0.583967	0.792546	57
Estramustine phosphate sodium	Imatinib	100	5	0.854296	1.00199	0.873749	0.852953	49
Estramustine phosphate sodium	Lapatinib	100	3	0.843032	0.925115	0.824944	0.820941	58
Estramustine phosphate sodium	Nilotinib	100	1	0.857106	1.02486	0.876159	0.857106	49
Estramustine phosphate sodium	Sorafenib	100	20	0.851912	0.985736	0.507198	0.849855	56
Estramustine phosphate sodium	Sunitinib	100	1	0.843294	0.956282	0.850727	0.827526	58
Estramustine phosphate sodium	Romidepsin	100	0.01	0.844832	0.277014	0.130643	0.27064	55
Estramustine phosphate sodium	pralatrexate	100	0.0006	0.857545	0.768015	0.950448	0.736338	3
Erlotinib	Fulvestrant	2	4	0.950931	0.992451	0.923212	0.93291	58
Erlotinib	Anastrozole	2	0.1	0.956991	1.02415	0.949256	0.952242	56
Erlotinib	Letrozole	2	0.4	0.948596	1.00749	0.942287	0.936794	59
Erlotinib	Celecoxib	2	5	0.94702	1.0085	0.907159	0.936449	58
Erlotinib	Zoledronic acid	2	1	0.952543	1.00453	0.940311	0.943499	58
Erlotinib	Dasatinib	2	0.1	0.95228	0.881899	0.802222	0.871694	56
Erlotinib	Everolimus	2	0.1	0.950057	0.83688	0.748697	0.818732	57
Erlotinib	Imatinib	2	5	0.948596	0.988553	0.883857	0.912991	59
Erlotinib	Lapatinib	2	3	0.947697	0.925324	0.890183	0.917528	58
Erlotinib	Nilotinib	2	1	0.948596	1.01323	0.909583	0.927912	59
Erlotinib	Sorafenib	2	20	0.950339	0.986553	0.886627	0.920036	57
Erlotinib	Sunitinib	2	1	0.948596	0.956359	0.844297	0.898336	59
Erlotinib	Romidepsin	2	0.01	0.94751	0.290012	0.168984	0.287644	58
Erlotinib	pralatrexate	2	0.0006	0.99722	0.827774	0.97432	0.827774	6
Pentostatin	Carboplatin	1	20	0.996267	0.81644	0.789503	0.814991	59
Pentostatin	Nelarabine	1	20	0.997913	0.964927	0.976813	0.958086	57
Pentostatin	Vorinostat	1	1	0.996875	0.755719	0.758765	0.755719	57
Pentostatin	Capecitabine	1	20	0.996267	1.01607	0.993534	0.987729	59
Pentostatin	Fulvestrant	1	4	0.996717	0.993097	0.987954	0.980312	57
Pentostatin	Anastrozole	1	0.1	0.996516	1.02425	1.0205	0.992124	58
Pentostatin	Letrozole	1	0.4	0.996516	1.00725	1.0102	0.987035	58
Pentostatin	Celecoxib	1	5	0.996267	1.0099	1.0059	0.986637	59
Pentostatin	Zoledronic acid	1	1	0.996267	1.00381	1.00303	0.987461	59
Pentostatin	Dasatinib	1	0.1	0.995914	0.875132	0.878169	0.869046	58
Pentostatin	Everolimus	1	0.1	0.996516	0.83775	0.844935	0.837162	58
Pentostatin	Imatinib	1	5	0.996267	0.988994	0.961453	0.960131	59
Pentostatin	Lapatinib	1	3	0.996267	0.9247	0.892035	0.91745	59
Pentostatin	Nilotinib	1	1	0.99649	1.01126	0.964932	0.97849	58
Pentostatin	Sorafenib	1	20	0.996012	0.985606	0.945331	0.967743	58
Pentostatin	Sunitinib	1	1	0.996267	0.95384	0.929706	0.941239	59
Pentostatin	Romidepsin	1	0.01	0.996954	0.289893	0.234966	0.289688	58
Pentostatin	pralatrexate	1	0.0006	0.983671	0.931492	0.971738	0.92682	4
Oxaliplatin	Nelarabine	5	20	0.633855	0.932479	0.62175	0.630793	58
Oxaliplatin	Vorinostat	5	1	0.634873	0.749371	0.468407	0.618739	59
Oxaliplatin	Capecitabine	5	20	0.634873	1.01607	0.630742	0.634873	59
Oxaliplatin	Fulvestrant	5	4	0.634873	0.992784	0.645157	0.634873	59
Oxaliplatin	Anastrozole	5	0.1	0.634873	1.02399	0.638009	0.634873	59
Oxaliplatin	Letrozole	5	0.4	0.634873	1.00607	0.620149	0.634873	59
Oxaliplatin	Celecoxib	5	5	0.634873	1.0099	0.652328	0.634873	59
Oxaliplatin	Zoledronic acid	5	1	0.641926	1.0033	0.622652	0.641926	58
Oxaliplatin	Dasatinib	5	0.1	0.646489	0.887264	0.579293	0.628561	57
Oxaliplatin	Everolimus	5	0.1	0.634873	0.836935	0.572894	0.624827	59
Oxaliplatin	Imatinib	5	5	0.64228	0.985506	0.650447	0.635694	57
Oxaliplatin	Lapatinib	5	3	0.643171	0.924053	0.597314	0.631693	58
Oxaliplatin	Nilotinib	5	1	0.634873	1.01212	0.617877	0.633982	59
Oxaliplatin	Sorafenib	5	20	0.634873	0.984794	0.627078	0.634482	59
Oxaliplatin	Sunitinib	5	1	0.634873	0.95384	0.609748	0.626979	59
Oxaliplatin	Romidepsin	5	0.01	0.633855	0.289674	0.157453	0.274235	58
Oxaliplatin	pralatrexate	5	0.0006	0.643608	0.931492	0.64213	0.643608	4
Amifostine	Nelarabine	100	20	1.00193	0.933469	0.927522	0.927056	59
Amifostine	Vorinostat	100	1	1.00352	0.761363	0.712445	0.761363	57
Amifostine	Capecitabine	100	20	1.00193	1.01607	1.0115	0.99191	59
Amifostine	Fulvestrant	100	4	1.00211	0.995734	1.01442	0.983828	57
Amifostine	Anastrozole	100	0.1	1.00193	1.02399	1.01858	0.996807	59
Amifostine	Letrozole	100	0.4	1.00193	1.00607	1.0067	0.990258	59
Amifostine	Celecoxib	100	5	1.00193	1.0099	1.01963	0.988971	59
Amifostine	Zoledronic acid	100	1	1.00193	1.00381	1.00193	0.988164	59
Amifostine	Dasatinib	100	0.1	1.00346	0.873127	0.866519	0.869129	58
Amifostine	Everolimus	100	0.1	1.00193	0.836935	0.825451	0.836299	59
Amifostine	Imatinib	100	5	1.00346	0.988573	0.96309	0.960969	58
Amifostine	Lapatinib	100	3	1.00371	0.924941	0.934827	0.919674	57
Amifostine	Nilotinib	100	1	1.00193	1.01212	0.984041	0.981385	59
Amifostine	Sorafenib	100	20	1.00193	0.984794	0.921347	0.972125	59
Amifostine	Sunitinib	100	1	1.00346	0.955735	0.962883	0.947734	58
Amifostine	Romidepsin	100	0.01	1.00279	0.289893	0.202065	0.289761	58
Amifostine	pralatrexate	100	0.0006	0.993615	0.931492	0.988683	0.931492	4
Imiquimod	Nelarabine	0.07	20	1.00479	0.932651	0.94722	0.928085	58
Imiquimod	Vorinostat	0.07	1	1.00456	0.754394	0.707066	0.754394	57
Imiquimod	Capecitabine	0.07	20	1.00467	1.01607	1.00423	0.994074	59
Imiquimod	Fulvestrant	0.07	4	1.00467	0.992784	1.00906	0.983789	59
Imiquimod	Anastrozole	0.07	0.1	1.00427	1.02425	1.02014	0.998601	58
Imiquimod	Letrozole	0.07	0.4	1.00467	1.00607	1.00262	0.991724	59
Imiquimod	Celecoxib	0.07	5	1.00427	1.00892	1.01487	0.991778	58
Imiquimod	Zoledronic acid	0.07	1	1.00507	1.00374	0.994185	0.993287	58
Imiquimod	Dasatinib	0.07	0.1	1.00467	0.87508	0.880341	0.872094	59
Imiquimod	Everolimus	0.07	0.1	1.00507	0.840086	0.857354	0.839692	58
Imiquimod	Imatinib	0.07	5	1.00467	0.988994	0.971579	0.962687	59
Imiquimod	Lapatinib	0.07	3	1.00348	0.922626	0.925274	0.918961	58
Imiquimod	Nilotinib	0.07	1	1.00467	1.01212	0.981245	0.983448	59
Imiquimod	Sorafenib	0.07	20	1.00427	0.985826	0.932092	0.972418	58
Imiquimod	Sunitinib	0.07	1	1.00467	0.95384	0.958602	0.945283	59
Imiquimod	Romidepsin	0.07	0.01	1.00403	0.291635	0.190351	0.291635	57
Imiquimod	pralatrexate	0.07	0.0006	0.997256	0.931492	0.978479	0.931492	4
Carmustine	Nelarabine	20	20	0.887227	0.933469	0.865634	0.854308	59
Carmustine	Vorinostat	20	1	0.891952	0.762938	0.645096	0.753238	57
Carmustine	Capecitabine	20	20	0.887227	1.01607	0.901438	0.883379	59
Carmustine	Fulvestrant	20	4	0.887227	0.992784	0.91265	0.879403	59
Carmustine	Anastrozole	20	0.1	0.889387	1.02411	0.899358	0.887739	57
Carmustine	Letrozole	20	0.4	0.887227	1.00607	0.909451	0.884338	59
Carmustine	Celecoxib	20	5	0.887227	1.0099	0.936578	0.883854	59
Carmustine	Zoledronic acid	20	1	0.887227	1.00381	0.886944	0.884085	59
Carmustine	Dasatinib	20	0.1	0.890714	0.873127	0.786494	0.804632	58
Carmustine	Everolimus	20	0.1	0.88633	0.837661	0.861141	0.807494	57
Carmustine	Imatinib	20	5	0.900589	0.988883	0.907978	0.883268	58
Carmustine	Lapatinib	20	3	0.887227	0.9247	0.871087	0.839272	59
Carmustine	Nilotinib	20	1	0.899436	1.01202	0.908042	0.89115	57
Carmustine	Sorafenib	20	20	0.887227	0.984794	0.876688	0.879224	59
Carmustine	Sunitinib	20	1	0.888581	0.955162	0.885561	0.862787	57
Carmustine	Romidepsin	20	0.01	0.887227	0.28652	0.17805	0.285418	59
Carmustine	pralatrexate	20	0.0006	0.925199	0.931492	0.941845	0.893779	4
Topotecan	Nelarabine	0.1	20	0.481091	0.932479	0.540224	0.481091	58
Topotecan	Vorinostat	0.1	1	0.482815	0.749371	0.393585	0.47263	59
Topotecan	Capecitabine	0.1	20	0.487279	1.01664	0.532123	0.487279	56
Topotecan	Fulvestrant	0.1	4	0.477244	0.996155	0.508246	0.477244	57
Topotecan	Anastrozole	0.1	0.1	0.481091	1.02425	0.506571	0.481091	58
Topotecan	Letrozole	0.1	0.4	0.481091	1.00725	0.506555	0.481091	58
Topotecan	Celecoxib	0.1	5	0.487334	1.00961	0.555989	0.487334	56
Topotecan	Zoledronic acid	0.1	1	0.482815	1.00381	0.522231	0.482815	59
Topotecan	Dasatinib	0.1	0.1	0.482634	0.871721	0.446925	0.469882	57
Topotecan	Everolimus	0.1	0.1	0.482815	0.836935	0.464997	0.479295	59
Topotecan	Imatinib	0.1	5	0.482815	0.988994	0.500866	0.476506	59
Topotecan	Lapatinib	0.1	3	0.482815	0.9247	0.487012	0.477132	59
Topotecan	Nilotinib	0.1	1	0.481144	1.01231	0.51644	0.479939	58
Topotecan	Sorafenib	0.1	20	0.482815	0.984794	0.525361	0.482815	59
Topotecan	Sunitinib	0.1	1	0.482815	0.95384	0.49438	0.478545	59
Topotecan	Romidepsin	0.1	0.01	0.482815	0.28652	0.111931	0.252096	59
Topotecan	pralatrexate	0.1	0.0006	0.53477	0.931492	0.517609	0.53477	4
Bortezomib	Vorinostat	0.3	1	0.135151	0.758106	0.076428	0.135151	56
Bortezomib	Capecitabine	0.3	20	0.114503	1.01538	0.139824	0.114503	47
Bortezomib	Fulvestrant	0.3	4	0.10715	0.995052	0.114744	0.10715	48
Bortezomib	Anastrozole	0.3	0.1	0.119524	1.02422	0.136019	0.119524	53
Bortezomib	Letrozole	0.3	0.4	0.123271	1.00678	0.127187	0.123271	52
Bortezomib	Celecoxib	0.3	5	0.117635	1.00973	0.123679	0.117635	54
Bortezomib	Zoledronic acid	0.3	1	0.118673	1.00397	0.127063	0.118673	50
Bortezomib	Dasatinib	0.3	0.1	0.125058	0.873761	0.135268	0.125058	55
Bortezomib	Everolimus	0.3	0.1	0.118994	0.841874	0.137217	0.118994	54
Bortezomib	Imatinib	0.3	5	0.115464	0.985025	0.131371	0.115464	54
Bortezomib	Lapatinib	0.3	3	0.129919	0.925492	0.159129	0.129919	54
Bortezomib	Nilotinib	0.3	1	0.132542	1.01104	0.184498	0.132542	53
Bortezomib	Sorafenib	0.3	20	0.132083	0.977066	0.246768	0.132083	46
Bortezomib	Sunitinib	0.3	1	0.129009	0.953199	0.108106	0.129009	58
Bortezomib	Romidepsin	0.3	0.01	0.133109	0.287699	0.0339029	0.108767	57
Bortezomib	pralatrexate	0.3	0.0006	0.14641	0.931492	0.145863	0.14641	4
Ixabepilone	Sunitinib	0.3	1	0.25793	0.95384	0.24851	0.25793	59
Ixabepilone	Romidepsin	0.3	0.01	0.25793	0.28652	0.126379	0.213783	59
Ixabepilone	pralatrexate	0.3	0.0006	0.392937	0.931492	0.362255	0.392937	4
Bortezomib	Nelarabine	0.3	20	0.13948	0.910888	0.194694	0.13948	36
Cyclophosphamide	Doxorubicin	100	0.5	1.00422	0.819313	0.93591	0.818491	59
Cyclophosphamide	Carboplatin	100	20	1.00422	0.8184	0.811509	0.810388	59
Cyclophosphamide	Nelarabine	100	20	1.00422	0.931334	0.908353	0.918308	59
Cyclophosphamide	Vorinostat	100	1	1.00422	0.754863	0.698739	0.754147	59
Cyclophosphamide	Capecitabine	100	20	1.00422	1.01624	1.0045	0.984919	59
Cyclophosphamide	Fulvestrant	100	4	1.00398	0.996081	1.00686	0.976209	58
Cyclophosphamide	Anastrozole	100	0.1	1.00422	1.02423	1.00237	0.989689	59
Cyclophosphamide	Letrozole	100	0.4	0.991523	1.00949	0.996425	0.97903	48
Cyclophosphamide	Celecoxib	100	5	1.00387	1.00871	1.00516	0.979463	58
Cyclophosphamide	Zoledronic acid	100	1	1.00422	1.00466	0.983923	0.981602	59
Cyclophosphamide	Dasatinib	100	0.1	1.00422	0.870951	0.844072	0.865623	59
Cyclophosphamide	Everolimus	100	0.1	1.00422	0.836383	0.845403	0.835513	59
Cyclophosphamide	Imatinib	100	5	1.00355	0.988977	0.955538	0.957613	58
Cyclophosphamide	Lapatinib	100	3	1.00416	0.925054	0.897505	0.914296	58
Cyclophosphamide	Nilotinib	100	1	1.00422	1.01323	0.969339	0.980479	59
Cyclophosphamide	Sorafenib	100	20	1.00406	0.984145	0.930994	0.96451	57
Cyclophosphamide	Sunitinib	100	1	1.00422	0.956359	0.94682	0.941486	59
Cyclophosphamide	Romidepsin	100	0.01	1.00422	0.286982	0.182871	0.286982	59
Mitomycin-C	Doxorubicin	0.5	0.5	0.624081	0.819313	0.516454	0.621226	59
Mitomycin-C	Carboplatin	0.5	20	0.624081	0.8184	0.437555	0.617624	59
Mitomycin-C	Nelarabine	0.5	20	0.62113	0.930015	0.47806	0.613316	58
Mitomycin-C	Vorinostat	0.5	1	0.624081	0.754863	0.355657	0.598988	59
Mitomycin-C	Capecitabine	0.5	20	0.624081	1.01624	0.52388	0.624081	59
Mitomycin-C	Fulvestrant	0.5	4	0.624081	0.992976	0.517418	0.623895	59
Mitomycin-C	Anastrozole	0.5	0.1	0.621588	1.02425	0.513914	0.621588	58
Mitomycin-C	Letrozole	0.5	0.4	0.624081	1.00749	0.503943	0.624081	59
Mitomycin-C	Celecoxib	0.5	5	0.624081	1.00874	0.53603	0.624081	59
Mitomycin-C	Zoledronic acid	0.5	1	0.624081	1.00466	0.513404	0.624081	59
Mitomycin-C	Dasatinib	0.5	0.1	0.624081	0.870951	0.461378	0.597869	59
Mitomycin-C	Everolimus	0.5	0.1	0.624081	0.836383	0.470928	0.616904	59
Mitomycin-C	Imatinib	0.5	5	0.631272	0.988435	0.549456	0.620304	58
Mitomycin-C	Lapatinib	0.5	3	0.624081	0.926036	0.48714	0.61629	59
Mitomycin-C	Nilotinib	0.5	1	0.624081	1.01323	0.51988	0.619004	59
Mitomycin-C	Sorafenib	0.5	20	0.624213	0.98393	0.492672	0.623369	58
Mitomycin-C	Sunitinib	0.5	1	0.624081	0.956359	0.495885	0.617925	59
Mitomycin-C	Romidepsin	0.5	0.01	0.624081	0.286982	0.0882386	0.278454	59
Methoxsalen	Doxorubicin	6	0.5	1.01347	0.819313	0.861914	0.819313	59
Methoxsalen	Carboplatin	6	20	1.01347	0.8184	0.7261	0.814714	59
Methoxsalen	Nelarabine	6	20	1.01347	0.931334	0.90541	0.923837	59
Methoxsalen	Vorinostat	6	1	1.01363	0.752401	0.691226	0.752401	58
Methoxsalen	Capecitabine	6	20	1.01347	1.01624	1.01543	0.994763	59
Methoxsalen	Fulvestrant	6	4	1.01347	0.992976	0.999925	0.982928	59
Methoxsalen	Anastrozole	6	0.1	1.01347	1.02423	1.02168	0.999919	59
Methoxsalen	Letrozole	6	0.4	1.01347	1.00749	1.01038	0.9914	59
Methoxsalen	Celecoxib	6	5	1.01347	1.00874	1.01913	0.991731	59
Methoxsalen	Zoledronic acid	6	1	1.01347	1.00466	0.997255	0.992282	59
Methoxsalen	Dasatinib	6	0.1	1.01292	0.870685	0.861464	0.867041	58
Methoxsalen	Everolimus	6	0.1	1.01347	0.836383	0.82477	0.836328	59
Methoxsalen	Imatinib	6	5	1.013	0.986534	0.970944	0.963441	58
Methoxsalen	Lapatinib	6	3	1.01347	0.926036	0.923238	0.922151	59
Methoxsalen	Nilotinib	6	1	1.01347	1.01323	0.976983	0.985672	59
Methoxsalen	Sorafenib	6	20	1.01154	0.98433	0.877174	0.969224	58
Methoxsalen	Sunitinib	6	1	1.01347	0.956359	0.958072	0.945871	59
Methoxsalen	Romidepsin	6	0.01	1.01347	0.286982	0.181223	0.286982	59
Thalidomide	Doxorubicin	10	0.5	1.01231	0.819313	0.898059	0.819313	59
Thalidomide	Carboplatin	10	20	1.01231	0.8184	0.731325	0.816178	59
Thalidomide	Nelarabine	10	20	1.01231	0.931334	0.897512	0.924785	59
Thalidomide	Vorinostat	10	1	1.01231	0.754863	0.69436	0.754863	59
Thalidomide	Capecitabine	10	20	1.01226	1.01627	1.01118	0.994319	58
Thalidomide	Fulvestrant	10	4	1.01231	0.992976	1.00089	0.982362	59
Thalidomide	Anastrozole	10	0.1	1.01167	1.0247	1.03039	0.999925	58
Thalidomide	Letrozole	10	0.4	1.01231	1.00749	1.01266	0.992912	59
Thalidomide	Celecoxib	10	5	1.01231	1.00874	1.02746	0.991325	59
Thalidomide	Zoledronic acid	10	1	1.0121	1.00472	0.990462	0.992776	58
Thalidomide	Dasatinib	10	0.1	1.01232	0.872346	0.861391	0.866074	58
Thalidomide	Everolimus	10	0.1	1.01231	0.836383	0.827679	0.83614	59
Thalidomide	Imatinib	10	5	1.01232	0.988977	0.978604	0.962061	58
Thalidomide	Lapatinib	10	3	1.01231	0.926036	0.928323	0.919883	59
Thalidomide	Nilotinib	10	1	1.01231	1.01323	0.987713	0.986343	59
Thalidomide	Sorafenib	10	20	1.01231	0.984898	0.922071	0.969558	59
Thalidomide	Sunitinib	10	1	1.01231	0.956359	0.959605	0.945829	59
Thalidomide	Romidepsin	10	0.01	1.01231	0.286982	0.189791	0.286982	59
Procarbazine hydrochloride	Carboplatin	10	20	0.989673	0.8184	0.744506	0.815025	59
Procarbazine hydrochloride	Nelarabine	10	20	0.989872	0.930039	0.921138	0.919649	58
Procarbazine hydrochloride	Vorinostat	10	1	0.990084	0.761579	0.716291	0.761579	58
Procarbazine hydrochloride	Capecitabine	10	20	0.988606	1.0161	0.97921	0.980711	58
Procarbazine hydrochloride	Fulvestrant	10	4	0.989446	0.996081	1.00806	0.976247	58
Procarbazine hydrochloride	Anastrozole	10	0.1	0.990084	1.02422	1.01126	0.986316	58
Procarbazine hydrochloride	Letrozole	10	0.4	0.989673	1.00749	1.01257	0.98066	59
Procarbazine hydrochloride	Celecoxib	10	5	0.989673	1.00874	1.00701	0.981485	59
Procarbazine hydrochloride	Zoledronic acid	10	1	0.988737	1.00457	0.995145	0.981242	58
Procarbazine hydrochloride	Dasatinib	10	0.1	0.989673	0.870951	0.861356	0.86451	59
Procarbazine hydrochloride	Everolimus	10	0.1	0.989673	0.836383	0.865306	0.836058	59
Procarbazine hydrochloride	Imatinib	10	5	0.988915	0.986534	0.97694	0.954071	58
Procarbazine hydrochloride	Lapatinib	10	3	0.989673	0.926036	0.941137	0.915523	59
Procarbazine hydrochloride	Nilotinib	10	1	0.988992	1.01222	0.995567	0.972741	57
Procarbazine hydrochloride	Sorafenib	10	20	0.989664	0.985259	0.958499	0.963421	58
Procarbazine hydrochloride	Sunitinib	10	1	0.988915	0.956282	0.97277	0.938166	58
Procarbazine hydrochloride	Romidepsin	10	0.01	0.989673	0.286982	0.175521	0.286982	59
Streptozocin	Carboplatin	100	20	0.879488	0.817141	0.755135	0.790436	58
Streptozocin	Nelarabine	100	20	0.879618	0.931334	0.908567	0.844675	59
Streptozocin	Vorinostat	100	1	0.879488	0.751633	0.709242	0.745215	58
Streptozocin	Capecitabine	100	20	0.879369	1.01795	0.986445	0.87826	57
Streptozocin	Fulvestrant	100	4	0.879618	0.992976	0.996376	0.875643	59
Streptozocin	Anastrozole	100	0.1	0.879488	1.02425	0.98119	0.879224	58
Streptozocin	Letrozole	100	0.4	0.879618	1.00749	0.977002	0.878531	59
Streptozocin	Celecoxib	100	5	0.890048	1.00839	0.994321	0.888338	58
Streptozocin	Zoledronic acid	100	1	0.879742	1.0045	0.976962	0.878936	58
Streptozocin	Dasatinib	100	0.1	0.879305	0.86764	0.859375	0.812296	57
Streptozocin	Everolimus	100	0.1	0.876379	0.835202	0.892154	0.815003	57
Streptozocin	Imatinib	100	5	0.879618	0.988553	0.968524	0.865045	59
Streptozocin	Lapatinib	100	3	0.879618	0.926036	0.92716	0.845075	59
Streptozocin	Nilotinib	100	1	0.881386	1.02341	0.985286	0.880534	56
Streptozocin	Sorafenib	100	20	0.876914	0.981513	0.9391	0.873746	57
Streptozocin	Sunitinib	100	1	0.879618	0.956359	0.951262	0.863281	59
Streptozocin	Romidepsin	100	0.01	0.879618	0.286982	0.180823	0.284924	59
Ifosfamide	Doxorubicin	100	0.5	0.970617	0.819313	0.9601	0.81881	59
Ifosfamide	Carboplatin	100	20	0.970974	0.825949	0.844018	0.823067	58
Ifosfamide	Nelarabine	100	20	0.970161	0.930309	0.894524	0.914943	58
Ifosfamide	Vorinostat	100	1	0.970617	0.754863	0.667308	0.754774	59
Ifosfamide	Capecitabine	100	20	0.970617	1.01624	1.00029	0.967105	59
Ifosfamide	Fulvestrant	100	4	0.96983	0.996245	1.01334	0.965964	57
Ifosfamide	Anastrozole	100	0.1	0.969477	1.02483	1.01348	0.969414	56
Ifosfamide	Letrozole	100	0.4	0.970617	1.00749	1.00351	0.969386	59
Ifosfamide	Celecoxib	100	5	0.970617	1.00874	0.998668	0.969283	59
Ifosfamide	Zoledronic acid	100	1	0.970617	1.00466	0.987007	0.969017	59
Ifosfamide	Dasatinib	100	0.1	0.970131	0.86678	0.843903	0.857821	57
Ifosfamide	Everolimus	100	0.1	0.970161	0.835485	0.884804	0.834594	58
Ifosfamide	Imatinib	100	5	0.970617	0.988553	0.9705	0.946096	59
Ifosfamide	Lapatinib	100	3	0.970617	0.926036	0.931373	0.911923	59
Ifosfamide	Nilotinib	100	1	0.970617	1.01323	0.976492	0.959082	59
Ifosfamide	Sorafenib	100	20	0.970617	0.984898	0.940236	0.95649	59
Ifosfamide	Sunitinib	100	1	0.970617	0.956359	0.958072	0.933652	59
Ifosfamide	Romidepsin	100	0.01	0.970617	0.286982	0.184735	0.286232	59
Arsenic trioxide	Raloxifene hydrochloride	0.5	30	0.835935	0.388797	0.231262	0.388797	3
Decitabine	Carboplatin	0.3	20	0.857571	0.813359	0.692211	0.774504	59
Decitabine	Nelarabine	0.3	20	0.857571	0.931145	0.808171	0.837966	59
Decitabine	Vorinostat	0.3	1	0.860817	0.749866	0.58429	0.727383	60
Decitabine	Capecitabine	0.3	20	0.860817	1.01619	0.873902	0.858126	60
Decitabine	Fulvestrant	0.3	4	0.858312	0.995684	0.87474	0.853258	58
Decitabine	Anastrozole	0.3	0.1	0.862319	1.02423	0.865762	0.860789	59
Decitabine	Letrozole	0.3	0.4	0.857743	1.00646	0.836717	0.85597	59
Decitabine	Celecoxib	0.3	5	0.860817	1.00971	0.869616	0.858679	60
Decitabine	Zoledronic acid	0.3	1	0.860817	1.00412	0.83396	0.857856	60
Decitabine	Dasatinib	0.3	0.1	0.860817	0.872908	0.766597	0.780777	60
Decitabine	Everolimus	0.3	0.1	0.860817	0.835604	0.764681	0.785885	60
Decitabine	Imatinib	0.3	5	0.860817	0.988967	0.873661	0.847231	60
Decitabine	Lapatinib	0.3	3	0.860817	0.926389	0.771559	0.818511	60
Decitabine	Nilotinib	0.3	1	0.857571	1.01196	0.846933	0.852843	59
Decitabine	Sorafenib	0.3	20	0.86065	0.983024	0.784452	0.855121	58
Decitabine	Sunitinib	0.3	1	0.862506	0.954379	0.830837	0.837221	59
Decitabine	Romidepsin	0.3	0.01	0.860817	0.283926	0.16024	0.281124	60
Decitabine	pralatrexate	0.3	0.0006	0.870408	0.852251	0.899199	0.788981	59
Vinblastine	Sunitinib	0.03	1	0.929343	0.956359	0.813094	0.898776	59
Dactinomycin	Letrozole	0.1	0.4	0.709496	1.00555	0.825904	0.709496	50
Bendamustine	Zoledronic acid	20	1	0.973997	1.00466	0.989387	0.971238	59
Bleomycin	Zoledronic acid	1	1	0.637667	1.00466	0.682559	0.637667	59
Triethylenemelamine	Zoledronic acid	5	1	0.502983	1.00427	0.519257	0.50292	57
Plicamycin	Zoledronic acid	1	1	0.149454	1.0048	0.144778	0.149454	58
Mechlorethamine hydrochloride	Vorinostat	5	1	0.622083	0.754863	0.524287	0.588064	59
Mercaptopurine	Vorinostat	2	1	0.530589	0.754863	0.404362	0.523343	59
Doxorubicin	Zoledronic acid	0.5	1	0.819313	1.00466	0.621403	0.819313	59
Hydroxyurea	Zoledronic acid	20	1	0.967585	1.00466	0.984914	0.962149	59
Arsenic trioxide	Azacitidine	6	3	0.34211	0.642859	0.27973	0.333161	59
Arsenic trioxide	Cladribine	6	1	0.344896	0.559525	0.242352	0.302313	58
Arsenic trioxide	Ifosfamide	6	100	0.34211	0.968818	0.286535	0.34211	59
Arsenic trioxide	Fludarabine	6	6	0.345096	0.82773	0.260329	0.335634	58
Arsenic trioxide	Anastrozole	6	0.1	0.341621	1.02368	0.269082	0.341621	59
Arsenic trioxide	Letrozole	6	0.4	0.339072	1.00633	0.271439	0.339072	60
Arsenic trioxide	Celecoxib	6	5	0.339387	1.00961	0.208799	0.339387	59
Arsenic trioxide	Zoledronic acid	6	1	0.328673	1.00401	0.253246	0.328673	58
Arsenic trioxide	Dasatinib	6	0.1	0.339072	0.872908	0.264753	0.33645	60
Arsenic trioxide	Everolimus	6	0.1	0.339072	0.835604	0.256921	0.339072	60
Arsenic trioxide	Imatinib	6	5	0.337098	0.986819	0.266913	0.335094	59
Arsenic trioxide	Lapatinib	6	3	0.341759	0.9247	0.21719	0.338481	59
Arsenic trioxide	Nilotinib	6	1	0.337892	1.01146	0.262877	0.337892	58
Arsenic trioxide	Sorafenib	6	20	0.339467	0.986116	0.294588	0.339467	58
Arsenic trioxide	Ixabepilone	6	0.3	0.339072	0.256531	0.171726	0.222385	60
Arsenic trioxide	Sunitinib	6	1	0.341759	0.95384	0.249825	0.337709	59
Arsenic trioxide	Romidepsin	6	0.01	0.339072	0.283926	0.219937	0.22805	60
Arsenic trioxide	pralatrexate	6	0.0006	0.339072	0.847874	0.25379	0.339072	60
Cisplatin	Anastrozole	20	0.1	0.378729	1.02373	0.377159	0.378729	59
Cisplatin	Celecoxib	20	5	0.367421	1.00931	0.422492	0.367421	58
Cisplatin	Zoledronic acid	20	1	0.374762	1.00412	0.352748	0.374762	60
Cisplatin	Dasatinib	20	0.1	0.380421	0.871611	0.344196	0.371366	59
Cisplatin	Everolimus	20	0.1	0.374762	0.835604	0.267819	0.374131	60
Cisplatin	Imatinib	20	5	0.374762	0.988967	0.346644	0.367702	60
Cisplatin	Lapatinib	20	3	0.374762	0.926389	0.332421	0.370708	60
Cisplatin	Nilotinib	20	1	0.374762	1.01253	0.339386	0.372902	60
Cisplatin	Sorafenib	20	20	0.370989	0.984092	0.367742	0.37078	59
Cisplatin	Ixabepilone	20	0.3	0.358427	0.273876	0.225007	0.220838	53
Cisplatin	Sunitinib	20	1	0.374762	0.954486	0.348771	0.370178	60
Cisplatin	Romidepsin	20	0.01	0.375853	0.284826	0.064871	0.220213	59
Cisplatin	pralatrexate	20	0.0006	0.374762	0.847874	0.361765	0.372805	60
Arsenic trioxide	Tretinoin	6	4	0.345813	0.940587	0.262779	0.345813	57
Arsenic trioxide	Doxorubicin	6	0.5	0.338949	0.815884	0.265994	0.338949	59
Arsenic trioxide	Bleomycin	6	1	0.341759	0.638553	0.230772	0.328551	59
Arsenic trioxide	Paclitaxel	6	0.3	0.339072	0.517468	0.262058	0.310469	60
Arsenic trioxide	Decitabine	6	0.3	0.339072	0.860817	0.247717	0.339072	60
Arsenic trioxide	Bendamustine	6	20	0.339072	0.973322	0.269903	0.339072	60
Arsenic trioxide	Tamoxifen	6	7	0.339072	0.939555	0.255169	0.339072	60
Arsenic trioxide	Pentostatin	6	1	0.339072	0.995868	0.271513	0.339072	60
Arsenic trioxide	Rapamycin	6	0.1	0.338905	0.782756	0.245178	0.338905	59
Arsenic trioxide	Carboplatin	6	20	0.339072	0.816075	0.241089	0.33883	60
Arsenic trioxide	Valrubicin	6	20	0.33697	0.248662	0.154039	0.227966	57
Arsenic trioxide	Oxaliplatin	6	5	0.339072	0.634466	0.261238	0.331369	60
Arsenic trioxide	Amifostine	6	100	0.339072	1.00098	0.266317	0.339072	60
Arsenic trioxide	Vorinostat	6	1	0.339072	0.749866	0.19864	0.339072	60
Cisplatin	Tretinoin	20	4	0.374762	0.944149	0.40116	0.374762	60
Cisplatin	Doxorubicin	20	0.5	0.374762	0.815442	0.24208	0.37453	60
Cisplatin	Bleomycin	20	1	0.374762	0.634891	0.332853	0.363314	60
Cisplatin	Paclitaxel	20	0.3	0.373721	0.541615	0.28318	0.33528	53
Cisplatin	Decitabine	20	0.3	0.374762	0.860817	0.319829	0.374487	60
Cisplatin	Bendamustine	20	20	0.374762	0.973322	0.381389	0.374762	60
Cisplatin	Tamoxifen	20	7	0.374762	0.939555	0.354445	0.374762	60
Cisplatin	Pentostatin	20	1	0.374762	0.995868	0.368477	0.374762	60
Cisplatin	Rapamycin	20	0.1	0.378729	0.782951	0.274323	0.376514	59
Cisplatin	Carboplatin	20	20	0.374762	0.816075	0.339081	0.374762	60
Cisplatin	Valrubicin	20	20	0.376176	0.246931	0.112505	0.204231	59
Cisplatin	Oxaliplatin	20	5	0.374762	0.634466	0.305913	0.363442	60
Cisplatin	Amifostine	20	100	0.369973	1.00104	0.379332	0.369973	59
Cisplatin	Vorinostat	20	1	0.374762	0.749866	0.212484	0.374218	60
Arsenic trioxide	Temozolomide	6	20	0.339072	0.989375	0.277823	0.339072	60
Arsenic trioxide	Imiquimod	6	0.07	0.339072	1.0037	0.246808	0.339072	60
Arsenic trioxide	Carmustine	6	20	0.340606	0.881592	0.257469	0.340606	59
Arsenic trioxide	Clofarabine	6	0.1	0.339072	0.832173	0.226262	0.335126	60
Arsenic trioxide	Topotecan	6	0.1	0.339072	0.479302	0.223044	0.308411	60
Arsenic trioxide	Gemcitabine	6	0.01	0.339072	0.538045	0.236504	0.313835	60
Arsenic trioxide	Docetaxel	6	0.04	0.339072	0.77061	0.276356	0.335819	60
Arsenic trioxide	SN-38	6	0.01	0.340825	0.55447	0.233091	0.326109	59
Arsenic trioxide	Bortezomib	6	0.3	0.329368	0.130421	0.107253	0.121423	54
Arsenic trioxide	Nelarabine	6	20	0.339072	0.932327	0.245485	0.335256	60
Arsenic trioxide	Estramustine phosphate sodium	6	100	0.342619	0.852095	0.246335	0.341704	57
Arsenic trioxide	Capecitabine	6	20	0.339072	1.01619	0.249971	0.339072	60
Arsenic trioxide	Erlotinib	6	2	0.339072	0.948883	0.225469	0.332783	60
Arsenic trioxide	Fulvestrant	6	4	0.339072	0.992768	0.229763	0.339072	60
Cisplatin	Temozolomide	20	20	0.374762	0.989375	0.392783	0.374762	60
Cisplatin	Imiquimod	20	0.07	0.374762	1.0037	0.394598	0.374762	60
Cisplatin	Carmustine	20	20	0.374762	0.88313	0.334393	0.374762	60
Cisplatin	Clofarabine	20	0.1	0.374762	0.832173	0.299133	0.371044	60
Cisplatin	Topotecan	20	0.1	0.374762	0.479302	0.258437	0.342148	60
Cisplatin	Gemcitabine	20	0.01	0.374762	0.538045	0.29313	0.34782	60
Cisplatin	Docetaxel	20	0.04	0.374762	0.77061	0.342737	0.365686	60
Cisplatin	SN-38	20	0.01	0.374762	0.550138	0.276118	0.359869	60
Cisplatin	Bortezomib	20	0.3	0.374762	0.127756	0.041896	0.117784	60
Cisplatin	Nelarabine	20	20	0.374762	0.932327	0.349101	0.374762	60
Cisplatin	Estramustine phosphate sodium	20	100	0.370671	0.849322	0.334242	0.368453	59
Cisplatin	Capecitabine	20	20	0.374762	1.01619	0.363244	0.374762	60
Cisplatin	Erlotinib	20	2	0.374762	0.948883	0.340772	0.368022	60
Cisplatin	Fulvestrant	20	4	0.378912	0.992458	0.400234	0.378912	59
Allopurinol	Aminolevulinic acid	10	100	0.981312	0.821723	0.751442	0.820421	60
Allopurinol	Pipobroman	10	30	0.981312	0.631861	0.625119	0.631861	60
Allopurinol	Carboplatin	10	20	0.981321	0.825294	0.847151	0.821882	59
Allopurinol	Nelarabine	10	20	0.981312	0.932327	0.927083	0.919361	60
Allopurinol	Capecitabine	10	20	0.981312	1.01619	0.925182	0.978135	60
Allopurinol	Fulvestrant	10	4	0.981312	0.992768	0.95104	0.972154	60
Allopurinol	Letrozole	10	0.4	0.981312	1.00633	0.943584	0.977749	60
Allopurinol	Celecoxib	10	5	0.981312	1.00971	0.952302	0.979473	60
Allopurinol	Dasatinib	10	0.1	0.982041	0.888726	0.844947	0.881458	58
Allopurinol	Everolimus	10	0.1	0.981434	0.841744	0.918574	0.84096	58
Allopurinol	Imatinib	10	5	0.981312	0.988967	0.961949	0.954014	60
Allopurinol	Lapatinib	10	3	0.981498	0.925252	0.86734	0.914545	59
Allopurinol	Nilotinib	10	1	0.981453	1.01235	0.949342	0.968045	59
Allopurinol	pralatrexate	10	0.0006	0.981134	0.847563	0.720349	0.84589	58
Busulfan	Aminolevulinic acid	50	100	0.864906	0.821723	0.716045	0.772824	60
Busulfan	Pipobroman	50	30	0.873068	0.641398	0.647424	0.641398	59
Busulfan	Carboplatin	50	20	0.864906	0.816075	0.779538	0.799771	60
Busulfan	Nelarabine	50	20	0.865534	0.931334	0.827806	0.84575	59
Busulfan	Capecitabine	50	20	0.865261	1.01818	0.859834	0.864131	59
Busulfan	Fulvestrant	50	4	0.863619	0.995816	0.836169	0.860167	59
Busulfan	Letrozole	50	0.4	0.864906	1.00633	0.839794	0.86285	60
Busulfan	Celecoxib	50	5	0.864906	1.00971	0.855476	0.863009	60
Busulfan	Dasatinib	50	0.1	0.864906	0.872908	0.738869	0.785907	60
Busulfan	Everolimus	50	0.1	0.864906	0.835604	0.681399	0.789189	60
Busulfan	Imatinib	50	5	0.864906	0.988967	0.869608	0.846971	60
Busulfan	Lapatinib	50	3	0.864906	0.926389	0.750028	0.824861	60
Busulfan	Nilotinib	50	1	0.864906	1.01253	0.844698	0.854637	60
Busulfan	pralatrexate	50	0.0006	0.857563	0.852696	0.686048	0.790022	55
Quinacrine hydrochloride	Aminolevulinic acid	3	100	0.651419	0.821723	0.546543	0.636357	60
Quinacrine hydrochloride	Carboplatin	3	20	0.648806	0.814798	0.534164	0.617822	59
Quinacrine hydrochloride	Nelarabine	3	20	0.651419	0.932327	0.591642	0.644097	60
Quinacrine hydrochloride	Capecitabine	3	20	0.652626	1.01632	0.566768	0.652626	59
Quinacrine hydrochloride	Fulvestrant	3	4	0.651419	0.992768	0.643746	0.650933	60
Quinacrine hydrochloride	Anastrozole	3	0.1	0.652132	1.0236	0.594821	0.652132	58
Quinacrine hydrochloride	Letrozole	3	0.4	0.651419	1.00633	0.581083	0.651419	60
Quinacrine hydrochloride	Celecoxib	3	5	0.651419	1.00971	0.512722	0.651419	60
Quinacrine hydrochloride	Dasatinib	3	0.1	0.651419	0.872908	0.524961	0.633345	60
Quinacrine hydrochloride	Everolimus	3	0.1	0.651419	0.835604	0.558615	0.642412	60
Quinacrine hydrochloride	Imatinib	3	5	0.651419	0.988967	0.54249	0.646192	60
Quinacrine hydrochloride	Lapatinib	3	3	0.651419	0.926389	0.548083	0.643052	60
Pipobroman	Carboplatin	30	20	0.631861	0.816075	0.583765	0.62777	60
Pipobroman	Nelarabine	30	20	0.631861	0.932327	0.629366	0.630287	60
Pipobroman	Capecitabine	30	20	0.629566	1.01609	0.638674	0.629566	59
Pipobroman	Fulvestrant	30	4	0.631861	0.992768	0.674074	0.631861	60
Pipobroman	Anastrozole	30	0.1	0.631861	1.02398	0.631509	0.631861	60
Pipobroman	Letrozole	30	0.4	0.631861	1.00633	0.60739	0.631861	60
Pipobroman	Celecoxib	30	5	0.631861	1.00971	0.622941	0.631861	60
Pipobroman	Dasatinib	30	0.1	0.631861	0.872908	0.550114	0.606491	60
Pipobroman	Everolimus	30	0.1	0.631861	0.835604	0.541718	0.628355	60
Pipobroman	Imatinib	30	5	0.631861	0.988967	0.610931	0.622687	60
Pipobroman	Lapatinib	30	3	0.626367	0.929545	0.595953	0.621094	59
Pipobroman	Nilotinib	30	1	0.631861	1.01253	0.619287	0.627726	60
Mitotane	Vinblastine	20	0.03	0.995788	0.936214	0.961826	0.934354	54
Mitotane	SN-38	20	0.01	0.997015	0.550138	0.549758	0.550138	60
Mitotane	Vorinostat	20	1	0.997015	0.749866	0.683041	0.749866	60
Mitotane	Romidepsin	20	0.01	0.997015	0.283926	0.203241	0.283733	60
Pipobroman	Vorinostat	30	1	0.631861	0.749866	0.467144	0.61033	60
Pipobroman	Zoledronic acid	30	1	0.631861	1.00412	0.654136	0.631861	60
Pipobroman	Sorafenib	30	20	0.629223	0.980903	0.650576	0.629207	58
Pipobroman	Sunitinib	30	1	0.631861	0.954486	0.664366	0.625553	60
Pipobroman	Romidepsin	30	0.01	0.631861	0.283926	0.13895	0.272712	60
Pipobroman	pralatrexate	30	0.0006	0.629218	0.846274	0.598724	0.611161	59
Quinacrine hydrochloride	Vorinostat	3	1	0.651419	0.749866	0.448432	0.619615	60
Quinacrine hydrochloride	Zoledronic acid	3	1	0.650314	1.00401	0.602491	0.650314	58
Quinacrine hydrochloride	Nilotinib	3	1	0.647018	1.01237	0.612556	0.646823	58
Quinacrine hydrochloride	Sorafenib	3	20	0.65695	0.988301	0.763743	0.65695	56
Quinacrine hydrochloride	Sunitinib	3	1	0.6497	0.954345	0.624798	0.646863	59
Quinacrine hydrochloride	Romidepsin	3	0.01	0.651419	0.283926	0.0826089	0.269418	60
Quinacrine hydrochloride	pralatrexate	3	0.0006	0.650895	0.854498	0.558778	0.636924	58
Allopurinol	Vorinostat	10	1	0.981312	0.749866	0.685254	0.749866	60
Allopurinol	Anastrozole	10	0.1	0.981312	1.02398	0.954345	0.981312	60
Allopurinol	Zoledronic acid	10	1	0.981312	1.00412	0.968134	0.978736	60
Allopurinol	Sorafenib	10	20	0.981706	0.984867	0.879196	0.962128	59
Allopurinol	Sunitinib	10	1	0.981312	0.954486	0.93112	0.937763	60
Allopurinol	Romidepsin	10	0.01	0.981312	0.283926	0.220883	0.283748	60
Aminolevulinic acid	Carboplatin	100	20	0.821723	0.816075	0.779766	0.751299	60
Aminolevulinic acid	Capecitabine	100	20	0.821723	1.01619	0.831674	0.8216	60
Aminolevulinic acid	Anastrozole	100	0.1	0.821723	1.02398	0.806716	0.821594	60
Aminolevulinic acid	Celecoxib	100	5	0.821723	1.00971	0.853296	0.821723	60
Aminolevulinic acid	Dasatinib	100	0.1	0.819393	0.886891	0.755016	0.781867	59
Aminolevulinic acid	Everolimus	100	0.1	0.821723	0.835604	0.725848	0.783362	60
Amifostine	Imiquimod	100	0.07	1.00098	1.0037	0.993718	0.992545	60
Amifostine	Carmustine	100	20	1.00098	0.88313	0.66228	0.881587	60
Aminolevulinic acid	Nelarabine	100	20	0.821723	0.932327	0.824103	0.799877	60
Aminolevulinic acid	Vorinostat	100	1	0.82357	0.748296	0.619942	0.712242	59
Aminolevulinic acid	Nilotinib	100	1	0.827122	1.01153	0.831424	0.816414	59
Aminolevulinic acid	Sorafenib	100	20	0.821723	0.983897	0.861049	0.820327	60
Aminolevulinic acid	Sunitinib	100	1	0.821723	0.954486	0.802292	0.803661	60
Aminolevulinic acid	Romidepsin	100	0.01	0.822133	0.284171	0.217356	0.28354	59
Aminolevulinic acid	pralatrexate	100	0.0006	0.818676	0.850566	0.658755	0.751438	57
Carmustine	Topotecan	20	0.1	0.886708	0.487265	0.497397	0.487265	59
Cyclophosphamide	Mitomycin-C	100	0.5	1.00339	0.621032	0.552554	0.621032	60
Cyclophosphamide	Methoxsalen	100	6	1.00339	1.01307	0.978428	0.994187	60
Cyclophosphamide	Thalidomide	100	10	1.00339	1.01232	1.0007	0.990718	60
Cyclophosphamide	Procarbazine hydrochloride	100	10	1.00422	0.989673	0.985309	0.975697	59
Cyclophosphamide	Streptozocin	100	100	1.00339	0.878528	0.975618	0.877583	60
Busulfan	Vorinostat	50	1	0.864906	0.749866	0.629485	0.736011	60
Busulfan	Zoledronic acid	50	1	0.864906	1.00412	0.853577	0.863551	60
Busulfan	Sorafenib	50	20	0.865261	0.984196	0.896315	0.857714	59
Busulfan	Sunitinib	50	1	0.864906	0.954486	0.854701	0.842726	60
Busulfan	Romidepsin	50	0.01	0.864906	0.283926	0.180299	0.282963	60
Methoxsalen	Thalidomide	6	10	1.01353	1.01251	0.993952	1.00029	57
Methoxsalen	Procarbazine hydrochloride	6	10	1.01303	0.988617	1.00519	0.982418	59
Methoxsalen	Streptozocin	6	100	1.01307	0.878528	0.961414	0.878352	60
Pentostatin	Oxaliplatin	1	5	0.995868	0.634466	0.628304	0.634466	60
Pentostatin	Amifostine	1	100	0.995868	1.00098	1.01562	0.988282	60
Pentostatin	Imiquimod	1	0.07	0.995868	1.0037	0.967881	0.991155	60
Bortezomib	Erlotinib	0.3	2	0.127756	0.948883	0.0562149	0.126745	60
Bortezomib	Ixabepilone	0.3	0.3	0.127756	0.256531	0.0544976	0.10419	60
Decitabine	Pentostatin	0.3	1	0.860817	0.995868	0.871483	0.859019	60
Decitabine	Oxaliplatin	0.3	5	0.860817	0.634466	0.590416	0.625813	60
Decitabine	Imiquimod	0.3	0.07	0.860817	1.0037	0.868353	0.859034	60
Decitabine	Topotecan	0.3	0.1	0.860817	0.479302	0.451993	0.476265	60
Aminolevulinic acid	Fulvestrant	100	4	0.821723	0.992768	0.826622	0.817561	60
Aminolevulinic acid	Letrozole	100	0.4	0.821723	1.00633	0.795748	0.821439	60
Aminolevulinic acid	Imatinib	100	5	0.821723	0.988967	0.808714	0.805885	60
Aminolevulinic acid	Lapatinib	100	3	0.821723	0.926389	0.755222	0.801431	60
Mitomycin-C	Thalidomide	0.5	10	0.621032	1.01232	0.493586	0.621032	60
Mitomycin-C	Procarbazine hydrochloride	0.5	10	0.670543	0.991167	0.818301	0.67047	49
Mitomycin-C	Streptozocin	0.5	100	0.621032	0.878528	0.524882	0.617409	60
Vinblastine	Doxorubicin	0.03	0.5	0.930391	0.818219	0.465122	0.808304	54
Vinblastine	Bleomycin	0.03	1	0.927793	0.634891	0.646992	0.623242	60
Vinblastine	Sorafenib	0.03	20	0.951887	0.985671	0.954526	0.942295	50
Anastrozole	Zoledronic acid	0.1	1	1.02398	1.00412	0.992939	1.00338	60
Anastrozole	Sorafenib	0.1	20	1.02424	0.983433	1.01108	0.97632	59
Valrubicin	Sorafenib	20	20	0.291084	0.976189	0.467716	0.291084	32
Zoledronic acid	Sorafenib	1	20	1.00412	0.983897	0.98823	0.971156	60
Mitotane	Sorafenib	20	20	0.997015	0.983897	0.487687	0.969371	60
Oxaliplatin	Topotecan	5	0.1	0.634466	0.479302	0.438892	0.465717	60
Mechlorethamine hydrochloride	Dactinomycin	5	0.1	0.612913	0.695346	0.554265	0.574247	41
Mechlorethamine hydrochloride	Floxuridine	5	0.07	0.633793	0.677094	0.568141	0.581464	59
Mechlorethamine hydrochloride	Hydroxyurea	5	20	0.623347	0.968242	0.622827	0.62311	60
Mechlorethamine hydrochloride	Mitotane	5	20	0.621965	0.996839	0.627436	0.620736	59
Mechlorethamine hydrochloride	Cytarabine	5	1	0.623347	0.562462	0.501708	0.514229	60
Mechlorethamine hydrochloride	Azacitidine	5	3	0.623347	0.64102	0.435018	0.558483	60
Mechlorethamine hydrochloride	Cladribine	5	1	0.623347	0.563701	0.448321	0.497028	60
Mechlorethamine hydrochloride	Fludarabine	5	6	0.623347	0.832655	0.55275	0.596594	60
Mechlorethamine hydrochloride	Doxorubicin	5	0.5	0.624484	0.819993	0.511793	0.619002	57
Mechlorethamine hydrochloride	Bleomycin	5	1	0.623347	0.634891	0.498871	0.547659	60
Mechlorethamine hydrochloride	Bendamustine	5	20	0.62056	0.972802	0.621518	0.619329	59
Mechlorethamine hydrochloride	Carboplatin	5	20	0.623347	0.816075	0.597823	0.622332	60
Mechlorethamine hydrochloride	Clofarabine	5	0.1	0.620679	0.830007	0.541286	0.597576	59
Mechlorethamine hydrochloride	Gemcitabine	5	0.01	0.62056	0.53458	0.471578	0.495058	59
Mechlorethamine hydrochloride	Docetaxel	5	0.04	0.585743	0.790677	0.557017	0.571556	47
Mechlorethamine hydrochloride	Nelarabine	5	20	0.623347	0.932327	0.621227	0.62267	60
Mechlorethamine hydrochloride	Capecitabine	5	20	0.623347	1.01619	0.602383	0.622268	60
Mechlorethamine hydrochloride	Fulvestrant	5	4	0.623347	0.992768	0.604457	0.621638	60
Mechlorethamine hydrochloride	Anastrozole	5	0.1	0.623347	1.02398	0.612731	0.622459	60
Mechlorethamine hydrochloride	Letrozole	5	0.4	0.623347	1.00633	0.592336	0.621958	60
Mechlorethamine hydrochloride	Celecoxib	5	5	0.620679	1.0102	0.623614	0.619033	59
Mechlorethamine hydrochloride	Dasatinib	5	0.1	0.623347	0.872908	0.550329	0.59733	60
Mechlorethamine hydrochloride	Everolimus	5	0.1	0.620679	0.835916	0.598918	0.605594	59
Mechlorethamine hydrochloride	Imatinib	5	5	0.620679	0.98874	0.598918	0.609241	59
Mechlorethamine hydrochloride	Lapatinib	5	3	0.620679	0.927925	0.598918	0.610195	59
Mechlorethamine hydrochloride	Nilotinib	5	1	0.620679	1.01215	0.598918	0.615678	59
Mercaptopurine	Dactinomycin	2	0.1	0.548577	0.709914	0.432295	0.522918	42
Mercaptopurine	Thiotepa	2	10	0.540885	0.721856	0.425642	0.497615	59
Mercaptopurine	Triethylenemelamine	2	5	0.530247	0.492526	0.361644	0.412266	57
Mercaptopurine	Plicamycin	2	1	0.552119	0.141224	0.121767	0.136024	56
Mercaptopurine	Mitotane	2	20	0.540885	0.996928	0.405869	0.540114	59
Mercaptopurine	Vinblastine	2	0.03	0.540885	0.926993	0.421899	0.537165	59
Mercaptopurine	Cytarabine	2	1	0.539343	0.562462	0.373582	0.432285	60
Mercaptopurine	Vincristine sulfate	2	0.1	0.539343	0.736394	0.352319	0.518629	60
Mercaptopurine	Azacitidine	2	3	0.539343	0.64102	0.343318	0.497087	60
Mercaptopurine	Cladribine	2	1	0.543491	0.57069	0.376424	0.418246	57
Mercaptopurine	Fludarabine	2	6	0.539343	0.832655	0.4296	0.508809	60
Mercaptopurine	Tretinoin	2	4	0.540885	0.943698	0.440096	0.536189	59
Mercaptopurine	Bleomycin	2	1	0.551735	0.653974	0.39028	0.481857	56
Mercaptopurine	Paclitaxel	2	0.3	0.544049	0.521859	0.299486	0.44027	59
Mercaptopurine	Bendamustine	2	20	0.629631	0.977418	0.797646	0.626411	38
Mercaptopurine	Tamoxifen	2	7	0.539343	0.939555	0.455678	0.534123	60
Mercaptopurine	Carboplatin	2	20	0.589744	0.794187	0.697963	0.567813	48
Mercaptopurine	Valrubicin	2	20	0.55504	0.249418	0.181816	0.23822	50
Mercaptopurine	Temozolomide	2	20	0.549326	0.987644	0.56084	0.548073	56
Mercaptopurine	SN-38	2	0.01	0.539343	0.550138	0.396623	0.453342	60
Mercaptopurine	Anastrozole	2	0.1	0.539343	1.02398	0.441844	0.538561	60
Mercaptopurine	Celecoxib	2	5	0.537431	1.01015	0.448527	0.537431	58
Mercaptopurine	Zoledronic acid	2	1	0.539343	1.00412	0.447255	0.53795	60
Mercaptopurine	Sorafenib	2	20	0.537431	0.984997	0.420389	0.535173	58
Mercaptopurine	Sunitinib	2	1	0.537431	0.952856	0.420389	0.529797	58
Mercaptopurine	Romidepsin	2	0.01	0.537431	0.274248	0.420389	0.25096	58
Mercaptopurine	pralatrexate	2	0.0006	0.537431	0.846368	0.420389	0.526858	58
Methotrexate	Hydroxyurea	0.1	20	0.388424	0.968163	0.360031	0.385977	56
Methotrexate	Doxorubicin	0.1	0.5	0.40047	0.809447	0.395132	0.384076	51
Methotrexate	Bleomycin	0.1	1	0.400231	0.639558	0.365612	0.355385	58
Methotrexate	Fulvestrant	0.1	4	0.40961	0.992179	0.363458	0.404538	56
Methotrexate	Anastrozole	0.1	0.1	0.396972	1.02347	0.358277	0.396437	55
Methotrexate	Zoledronic acid	0.1	1	0.394178	1.00389	0.357777	0.391677	58
Mercaptopurine	Floxuridine	2	0.07	0.535922	0.671251	0.398766	0.490477	59
Mercaptopurine	Hydroxyurea	2	20	0.539343	0.968242	0.453372	0.538529	60
Mercaptopurine	Doxorubicin	2	0.5	0.539343	0.815442	0.394586	0.526781	60
Mercaptopurine	Fulvestrant	2	4	0.539343	0.992768	0.462862	0.536911	60
Mercaptopurine	Everolimus	2	0.1	0.539343	0.835604	0.43503	0.529612	60
Mercaptopurine	Imatinib	2	5	0.539343	0.988967	0.436464	0.536282	60
Mechlorethamine hydrochloride	Thiotepa	5	10	0.623347	0.716638	0.676601	0.613364	60
Mechlorethamine hydrochloride	Triethylenemelamine	5	5	0.65154	0.51316	0.639427	0.509183	55
Mechlorethamine hydrochloride	Vinblastine	5	0.03	0.61796	0.932631	0.632193	0.614679	59
Mechlorethamine hydrochloride	Vincristine sulfate	5	0.1	0.625596	0.761208	0.606615	0.592904	55
Mechlorethamine hydrochloride	Tretinoin	5	4	0.620679	0.942695	0.599179	0.617037	59
Mechlorethamine hydrochloride	Tamoxifen	5	7	0.699279	0.935488	0.790754	0.696908	49
Mechlorethamine hydrochloride	Rapamycin	5	0.1	0.620679	0.784596	0.550121	0.596504	59
Mechlorethamine hydrochloride	Valrubicin	5	20	0.625609	0.250236	0.192548	0.249565	51
Mechlorethamine hydrochloride	Temozolomide	5	20	0.643048	0.997413	0.658768	0.643048	58
Mechlorethamine hydrochloride	SN-38	5	0.01	0.623347	0.550138	0.474866	0.519018	60
Mechlorethamine hydrochloride	Sorafenib	5	20	0.632269	0.985483	0.640893	0.630202	59
Mechlorethamine hydrochloride	Sunitinib	5	1	0.633793	0.953702	0.647442	0.626953	59
Mechlorethamine hydrochloride	Romidepsin	5	0.01	0.646868	0.286854	0.111468	0.268935	53
Mechlorethamine hydrochloride	pralatrexate	5	0.0006	0.615163	0.846	0.565412	0.595457	58
Methotrexate	Triethylenemelamine	0.1	5	0.403652	0.479287	0.329979	0.326572	58
Methotrexate	Plicamycin	0.1	1	0.390145	0.140508	0.125307	0.135155	58
Methotrexate	Mitotane	0.1	20	0.368957	0.997399	0.334057	0.366988	52
Methotrexate	Vinblastine	0.1	0.03	0.38542	0.926547	0.34198	0.380214	59
Methotrexate	Bendamustine	0.1	20	0.39392	0.974881	0.352275	0.390098	52
Methotrexate	Valrubicin	0.1	20	0.382935	0.227258	0.176166	0.199507	52
Methotrexate	Sorafenib	0.1	20	0.395855	0.986253	0.364337	0.391201	56
Methotrexate	pralatrexate	0.1	0.0006	0.380542	0.848606	0.341166	0.377842	57
Bendamustine	Valrubicin	20	20	0.976529	0.251841	0.440417	0.251841	57
Bendamustine	Sorafenib	20	20	0.973322	0.983897	0.765635	0.952542	60
Doxorubicin	Bendamustine	0.5	20	0.826267	0.973757	0.574716	0.825535	52
Doxorubicin	Sorafenib	0.5	20	0.831056	0.984488	0.462976	0.829142	58
Doxorubicin	pralatrexate	0.5	0.0006	0.815019	0.855104	0.483418	0.767619	59
Mercaptopurine	Letrozole	2	0.4	0.540904	1.00659	0.435277	0.538901	59
Mercaptopurine	Lapatinib	2	3	0.543559	0.925673	0.437705	0.534338	59
Procarbazine hydrochloride	Streptozocin	10	100	0.9887	0.881065	0.974111	0.880853	55
Mitotane	Doxorubicin	20	0.5	0.997015	0.815442	0.61701	0.815431	60
Mitotane	Bleomycin	20	1	0.997015	0.634891	0.762372	0.634891	60
Mechlorethamine hydrochloride	Plicamycin	5	1	0.620679	0.144482	0.133797	0.144435	59
Mechlorethamine hydrochloride	Paclitaxel	5	0.3	0.592051	0.547574	0.518421	0.478175	46
Mechlorethamine hydrochloride	Zoledronic acid	5	1	0.623347	1.00412	0.698482	0.622068	60
Erlotinib	Ixabepilone	2	0.3	0.956194	0.252162	0.138643	0.252162	57
Mercaptopurine	Docetaxel	2	0.04	0.560064	0.791775	0.298596	0.54858	49
Mercaptopurine	Dasatinib	2	0.1	0.538398	0.866754	0.529106	0.530648	57
Triethylenemelamine	Valrubicin	5	20	0.476864	0.237123	0.138643	0.229207	57
Ifosfamide	Oxaliplatin	100	5	0.969218	0.634466	0.725528	0.634161	60
Estramustine phosphate sodium	Ixabepilone	100	0.3	0.844042	0.274186	0.298596	0.274186	49
Arsenic trioxide	Cisplatin	6	20	0.337443	0.378912	0.173617	0.283149	59
Cisplatin	Letrozole	20	0.4	0.37706	1.00306	0.373004	0.37706	48
Mitotane	Valrubicin	20	20	0.998723	0.525051	0.993202	0.525051	4
Bortezomib	Estramustine phosphate sodium	0.3	100	0.300166	0.767105	0.378773	0.300166	4
Vincristine sulfate	Pazopanib	0.03	10	0.557359	0.985245	0.387724	0.553846	60
Vincristine sulfate	Raloxifene hydrochloride	0.03	1	0.557359	1.0071	0.352837	0.556008	60
Vincristine sulfate	Abiraterone	0.03	5	0.557359	0.86605	0.312475	0.539858	60
Vincristine sulfate	PLX-4032	0.03	5	0.557359	0.874727	0.326606	0.518886	60
Vincristine sulfate	Vismodegib	0.03	25	0.549885	0.904543	0.277524	0.538062	59
Vincristine sulfate	Crizotinib	0.03	1	0.557359	0.841375	0.39311	0.541005	60
Vincristine sulfate	Axitinib	0.03	1	0.557359	0.92293	0.473942	0.553986	60
Vincristine sulfate	Vandetanib	0.03	2	0.557359	0.84034	0.314907	0.50146	60
Vincristine sulfate	Cabazitaxel	0.03	0.05	0.557359	0.294993	0.301351	0.28896	60
Vincristine sulfate	Ruxolitinib	0.03	10	0.559985	0.949713	0.435863	0.546484	59
Procarbazine hydrochloride	Pazopanib	20	10	0.985056	0.982095	0.884858	0.95411	59
Procarbazine hydrochloride	Raloxifene hydrochloride	20	1	0.985695	1.0071	1.00819	0.972245	60
[truncated: 3,218 more rows]

## Sheet: Column Descriptions
Column Name	Description
Drug1	The name of the first drug in this combination.
Drug2	The name of the second drug in this combination.
Drug1_maxDose (µM)	The maximum tested dose for drug1 in this combination in microMolar. This is the concentration which corresponds to the viability measurements in the subsequent columns in this row.
Drug2_maxDose (µM)	The maximum tested dose for drug2 in this combination in microMolar. This is the concentration which corresponds to the viability measurements in the subsequent columns in this row.
Mean_Viability_Drug1	The mean NCI-ALMANAC monotherapy viability (as a fraction) for drug1 across all cell lines which tested this combination.
Mean_Viability_Drug2	The mean NCI-ALMANAC monotherapy viability (as a fraction) for drug2 across all cell lines which tested this combination.
Mean_Measured_Combo_Viability	The mean measured NCI-ALMANAC viability (as a fraction) for this drug combination across all cell lines which tested this combination.
Mean_Predicted_Combo_Viability	The mean predicted viability (as a fraction) for this drug combination across all cell lines which tested this combination. This prediction was made using IDACombo and the monotherapy data available for the drugs in this combination in NCI-ALMANAC.
n_ccls	The number of cell lines available for this drug combination in NCI-ALMANAC and used for the viability calculations in this row.
