# Supplementary material for: Computationally predicting clinical drug combination efficacy with cancer cell line screens and independent drug action
Source: Nat Commun. 2020 Nov 17;11:5848. doi: 10.1038/s41467-020-19563-6 (PMC7673995; doi:10.1038/s41467-020-19563-6)
Supplement: Supplementary file 5 — Supplementary Data 2 [file 41467_2020_19563_MOESM5_ESM.zip]

Archive with 1 entries (1 files):
- Supplementary Data 2_drug by drug NCI-ALMANAC validation.pdf
