# Supplementary material for: Computationally predicting clinical drug combination efficacy with cancer cell line screens and independent drug action
Source: Nat Commun. 2020 Nov 17;11:5848. doi: 10.1038/s41467-020-19563-6 (PMC7673995; doi:10.1038/s41467-020-19563-6)
Supplement: Supplementary file 6 — Supplementary Data 3 [file 41467_2020_19563_MOESM6_ESM.xlsx]

## Sheet: Clinical_Trial_Predictions
NCT.Number	Citation	Authors	Unique Study ID	Title	Disease_Type	Condensed_Cancer_Type	Skip_Study	Test in GDSC	Test in CTRP	Patients have undergone previous drug treatment	Study_Type	Study Treatments	Control Drugs	Control Drug DoseKeys	Control Drug Concentrations (uM)	Ratios_Clinical_Control_Concentrations_vs_Max_Tested_Concentration	Max_Ratio_Clinical_Control_Concentrations_vs_Max_Tested_Concentration	Test Group Drugs	Test Group Drug DoseKeys	Test Group Drug Concentrations (uM)	Ratios_Clinical_Test_Concentrations_vs_Max_Tested_Concentration	Max_Ratio_Clinical_Test_Concentrations_vs_Max_Tested_Concentration	Specific_Outcomes	Control_OS (months)	Test_OS (months)	OS_HR	OS_HR_95_percent_conf	OS Significantly Improved in Test	Control_PFS (months)	Test_PFS (months)	PFS_HR	PFS_HR_95_percent_conf	PFS Significantly Improved in Test	Control_RFS (months)	Test_RFS (months)	RFS_HR	RFS_HR_95_percent_conf	RFS Significantly Improved in Test	Control_TTP (months)	Test_TTP (months)	TTP_HR	TTP_HR_95_percent_conf	TTP Significantly Improved in Test	Control_EFS (months)	Test_EFS (months)	EFS_HR	EFS_HR_95_percent_conf	EFS Significantly Improved in Test	Control_DFS (months)
NCT02348489	Ann Oncol. 2014 Jul;25(7):1373-8. doi: 10.1093/annonc/mdu146. Epub 2014 Apr 12.	Bajetta et al., 2014	CT64	Randomized trial on adjuvant treatment with FOLFIRI followed by docetaxel and cisplatin versus 5-fluorouracil and folinic acid for radically resected gastric cancer.	Gastric Cancer	stomach cancer	F	T	F	F	Standard vs Standard + New Drug(s)	FOLFIRI: Irinotecan (180 mg/m2, d1) + LV (100 mg/m2, d1&2) + 5-FU (400 mg/m2, d1&2, bolus) + 5-FU (600 mg/m2/day, 22hr infusion, q14, 4 cycles) + Docetaxel (75 mg/m2, d1) + Cisplatin 75 mg/m2, d1)_x000D__x000D__x000D__x000D__x000D_ _x000D__x000D__x000D__x000D__x000D_ 5FU/LV: LV (100 mg/m2, d1&2) + 5-FU (400 mg/m2, d1&2, bolus) + 5-FU (600 mg/m2/day, q14, 9 cycles)	5-Fluorouracil	600	1.77	0.0553125	0.0553125	5-Fluorouracil, Cisplatin, Docetaxel, SN-38	600, 75, 75, 180	1.77, 6.44, 0.0359, 0.0331	0.0553125, 0.644, 2.872, 0.662	2.872	FOLFIRI- Disease Free survival (DFS): 44.6%, OS: 51.0%_x000D__x000D__x000D__x000D__x000D_ _x000D__x000D__x000D__x000D__x000D_ 5FU/LV- DFS: 44.6%, OS: 50.6%	#N/A	#N/A	0.98	0.82-1.18	F	#N/A	#N/A	#N/A	#N/A	F	#N/A	#N/A	#N/A	#N/A	#N/A	#N/A	#N/A	#N/A	#N/A	#N/A	#N/A	#N/A	#N/A	#N/A	#N/A	F
NCT01377376	Ann Oncol. 2015 Oct;26(10):2066-72. doi: 10.1093/annonc/mdv288. Epub 2015 Jul 7.	Yoshioka et al., 2015	CT58	A randomized, double-blind, placebo-controlled, phase III trial of erlotinib with or without a c-Met inhibitor tivantinib (ARQ 197) in Asian patients with previously treated stage IIIB/IV nonsquamous nonsmall-cell lung cancer harboring wild-type epidermal growth factor receptor (ATTENTION study).	NSC Lung Cancer	lung cancer	F	F	T	At least 1 prior systemic anticancer therapy: 100% (one of which had to be platinum based)_x000D__x000D__x000D__x000D__x000D_ _x000D__x000D__x000D__x000D__x000D_ 1 prior therapy: 59.7%_x000D__x000D__x000D__x000D__x000D_ 2 prior therapies: 40.3%	Standard vs Standard + New Drug(s)	1. Erlotinib (150 mg/d) + Tivantinib_x000D__x000D__x000D__x000D__x000D_ 2. Erlotinib + Placebo_x000D__x000D__x000D__x000D__x000D_ _x000D__x000D__x000D__x000D__x000D_ Tivantinib dose depended on CYP2C19 status._x000D__x000D__x000D__x000D__x000D_ EMs: 360 mg 2x per day_x000D__x000D__x000D__x000D__x000D_ PMs: 240 mg, 2x per day_x000D__x000D__x000D__x000D__x000D_	Erlotinib	150	2.89	0.0437878787878788	0.0437879	Erlotinib, tivantinib	150, 240EM	2.89, 6.23	0.0437878787878788, 0.0943939393939394	0.0943939	ET- OS: 12.7, PFS: 2.9_x000D__x000D__x000D__x000D__x000D_ T- OS: 11.1, PFS: 2.0_x000D__x000D__x000D__x000D__x000D_ _x000D__x000D__x000D__x000D__x000D_ OS_HR: 0.891(0.670-1.185, p=0.427), PFS_HR: 0.719(0.543-0.954, p=0.019)	11.1	12.7	0.891	0.670-1.185	F	2	2.9	0.719	0.543-0.954	T	#N/A	#N/A	#N/A	#N/A	#N/A	#N/A	#N/A	#N/A	#N/A	#N/A	#N/A	#N/A	#N/A	#N/A	#N/A	#N/A
NCT01360853	Ann Oncol. 2015 Sep;26(9):1923-9. doi: 10.1093/annonc/mdv264. Epub 2015 Jun 19.	O'Neil et al., 2015	CT57	A phase II/III randomized study to compare the efficacy and safety of rigosertib plus gemcitabine versus gemcitabine alone in patients with previously untreated metastatic pancreatic cancer.	Pancreatic Cancer	pancreatic cancer	F	F	T	F	Standard vs Standard + New Drug(s)	RG: Rigosertib (1800 mg/m2, IV2hr, d1&4&8&11&15&18, 4wk) + Gemcitabine (1000 mg/m2, d1&8&15, 4wk)_x000D__x000D__x000D__x000D__x000D_ _x000D__x000D__x000D__x000D__x000D_ G: Gemcitabine	Gemcitabine	1000	1.14	0.0345454545454545	0.0345455	Gemcitabine, rigosertib	1000, 1800	1.14, 22.1	0.0345454545454545, 0.334848484848485	0.334848	RG- OS: 6.1, PFS: 3.4_x000D__x000D__x000D__x000D__x000D_ G- OS: 6.4, PFS: 3.4_x000D__x000D__x000D__x000D__x000D_ _x000D__x000D__x000D__x000D__x000D_ OS_HR: 1.24(0.85-1.81), PFS_HR: 0.96(0.68-1.36)	6.4	6.1	1.24	0.85-1.81	F	3.4	3.4	0.96	0.68-1.36	F	#N/A	#N/A	#N/A	#N/A	#N/A	#N/A	#N/A	#N/A	#N/A	#N/A	#N/A	#N/A	#N/A	#N/A	#N/A	#N/A
NCT00910897	Blood. 2011 Nov 24;118(22):5752-8; quiz 5982. doi: 10.1182/blood-2011-05-355081. Epub 2011 Aug 17.	Moreau et al., 2011	CT46	Bortezomib plus dexamethasone versus reduced-dose bortezomib, thalidomide plus dexamethasone as induction treatment before autologous stem cell transplantation in newly diagnosed multiple myeloma.	Myeloma	plasma cell myeloma	F	F	T	F	Standard vs Standard + New Drug(s)	VD: Bortezomib (1.3 mg/m2, IV, d1&4&8&11) + Dexamethasone (40 mg, d1-4, all cycles) + Dexamethasone (40mg, d9-12, cycles 1&2): 3wk, 4cyc -THEN- Autologous stem cell transplantation and follow up therapy_x000D__x000D__x000D__x000D__x000D_ _x000D__x000D__x000D__x000D__x000D_ vtD: Bortezomib (1 mg/m2, d1&4&8&11) + Thalidomide (100 mg/d, Oral) + Dexamethasone: 3wk, 4cyc -> less than partial response …	Bortezomib, Dexamethasone	1.3, 40	0.0104, 0.178	0.08, 0.00539393939393939	0.08	Bortezomib, Dexamethasone, Thalidomide	1, 40, 100	0.0104, 0.178, 3.99	0.08, 0.00539393939393939, 0.0604545454545455	0.08	VD- PFS: 30, CR: 12%, VGPR_CR: 36%_x000D__x000D__x000D__x000D__x000D_ _x000D__x000D__x000D__x000D__x000D_ vtD- PFS: 26, CR: 13%, VGPR_CR: 49%	#N/A	#N/A	#N/A	#N/A	F	30	26	#N/A	#N/A	F	#N/A	#N/A	#N/A	#N/A	#N/A	#N/A	#N/A	#N/A	#N/A	#N/A	#N/A	#N/A	#N/A	#N/A	#N/A	#N/A
NCT00461747	Blood. 2012 Aug 23;120(8):1589-96. Epub 2012 Jul 12.	Rosinol et al., 2012	CT38	Superiority of bortezomib, thalidomide, and dexamethasone (VTD) as induction pretransplantation therapy in multiple myeloma: a randomized phase 3 PETHEMA/GEM study.	Multiple Myeloma	plasma cell myeloma	F	F	T (TD vs VDT)	F	Standard vs Standard + New Drug(s)	TD: Thalidomide (200 mg/d, 24wk) + Dexamethasone (40 mg/d, d1-4&9-12, 4wk, 6cyc) -THEN- autologous stem cell transplantation (ASCT)_x000D__x000D__x000D__x000D__x000D_ _x000D__x000D__x000D__x000D__x000D_ VTD: Bortezomib (1.3 mg/m2, d1&4&8&11, 4wk, 6cyc) + Thalidomide + Dexamethasone -THEN- ASCT_x000D__x000D__x000D__x000D__x000D_ _x000D__x000D__x000D__x000D__x000D_ VBMCP/VBAD/B: Vincristine + Carmu…	Dexamethasone, Thalidomide	40, 200	0.178, 6.58	0.00539393939393939, 0.0996969696969697	0.099697	Bortezomib, Dexamethasone, Thalidomide	1.3, 40, 200	0.0104, 0.178, 6.58	0.08, 0.00539393939393939, 0.0996969696969697	0.099697	TD- Response: 62%, PFS: 28.2, 4yrOS: 65%_x000D__x000D__x000D__x000D__x000D_ VTD- Response: 85%, PFS: 56.2, 4yrOS: 74%	#N/A	#N/A	#N/A	#N/A	F	28.2	56.2	#N/A	#N/A	T	#N/A	#N/A	#N/A	#N/A	#N/A	#N/A	#N/A	#N/A	#N/A	#N/A	#N/A	#N/A	#N/A	#N/A	#N/A	#N/A
NCT00226915	J Clin Oncol. 2000 Jan;18(1):106-15.	Muggia et al., 2000	CT2	Phase III randomized study of cisplatin versus paclitaxel versus cisplatin and paclitaxel in patients with suboptimal stage III or IV ovarian cancer: a gynecologic oncology group study.	Ovarian Cancer	ovarian cancer	F	T	F	F	Monotherapies + Combo	1. Cisplatin (100 mg/m2)_x000D__x000D__x000D__x000D__x000D_ 2. Paclitaxel (200 mg/m2, IV24hr)_x000D__x000D__x000D__x000D__x000D_ 3. Paclitaxel (135 mg/m2, IV24hr) + Cisplatin (75 mg/m2)	Paclitaxel	200	0.468	4.5703125	4.57031	Cisplatin, Paclitaxel	75, 135	6.44, 0.234	0.644, 2.28515625	2.28516	C- PFS: 16.4, OS: 30.2_x000D__x000D__x000D__x000D__x000D_ P- PFS: 11.2, OS: 25.9_x000D__x000D__x000D__x000D__x000D_ CP- PFS: 14.0, OS: 26.3_x000D__x000D__x000D__x000D__x000D_ _x000D__x000D__x000D__x000D__x000D_ PvsC: PFS_HR: 1.41(1.15-1.73, p<0.001), OS_HR: 1.15(0.929-1.42) _x000D__x000D__x000D__x000D__x000D_ _x000D__x000D__x000D__x000D__x000D_ CvsCP: PFS_HR: 1.06(.895-1.30), OS_HR: 0.99(0.795-1.…	25.9	26.3	#N/A	#N/A	F	11.2	14	#N/A	#N/A	T	#N/A	#N/A	#N/A	#N/A	#N/A	#N/A	#N/A	#N/A	#N/A	#N/A	#N/A	#N/A	#N/A	#N/A	#N/A	#N/A
NCT00226915	j	Muggia et al., 2000	CT2	Phase III randomized study of cisplatin versus paclitaxel versus cisplatin and paclitaxel in patients with suboptimal stage III or IV ovarian cancer: a gynecologic oncology group study.	Ovarian Cancer	ovarian cancer	F	T	F	F	Monotherapies + Combo	1. Cisplatin (100 mg/m2)_x000D__x000D__x000D__x000D__x000D_ 2. Paclitaxel (200 mg/m2, IV24hr)_x000D__x000D__x000D__x000D__x000D_ 3. Paclitaxel (135 mg/m2, IV24hr) + Cisplatin (75 mg/m2)	Cisplatin	100	9.71	0.971	0.971	Cisplatin, Paclitaxel	75, 135	6.44, 0.234	0.644, 2.28515625	2.28516	C- PFS: 16.4, OS: 30.2_x000D__x000D__x000D__x000D__x000D_ P- PFS: 11.2, OS: 25.9_x000D__x000D__x000D__x000D__x000D_ CP- PFS: 14.0, OS: 26.3_x000D__x000D__x000D__x000D__x000D_ _x000D__x000D__x000D__x000D__x000D_ PvsC: PFS_HR: 1.41(1.15-1.73, p<0.001), OS_HR: 1.15(0.929-1.42) _x000D__x000D__x000D__x000D__x000D_ _x000D__x000D__x000D__x000D__x000D_ CvsCP: PFS_HR: 1.06(.895-1.30), OS_HR: 0.99(0.795-1.…	30.2	26.6	0.99	0.795-1.23	F	16.4	14	1.06	0.895-1.30	F	#N/A	#N/A	#N/A	#N/A	#N/A	#N/A	#N/A	#N/A	#N/A	#N/A	#N/A	#N/A	#N/A	#N/A	#N/A	#N/A
NCT01126138	J Clin Oncol. 2002 Jun 15;20(12):2812-23.	O'Shaughnessy et al., 2002	CT51	Superior survival with capecitabine plus docetaxel combination therapy in anthracycline-pretreated patients with advanced breast cancer: phase III trial results.	Breast Cancer	breast cancer	F	B	T (not considering previous therapies)	Radiation: 70%_x000D__x000D__x000D__x000D__x000D_ Endocrine: 50% metastatic, 32% adjuvant_x000D__x000D__x000D__x000D__x000D_ Anthracyclines: 100% (27% 1 exposure, 16% 2 exposures, 30% 3 exposures, 20% 4 exposures, 7% none of these)_x000D__x000D__x000D__x000D__x000D_ Alkylating Agents: 93%_x000D__x000D__x000D__x000D__x000D_ 5-FU: 75%_x000D__x000D__x000D__x000D__x000D_ Paclitaxel: 10%_x000D__x000D_…	Standard vs Standard + New Drug(s)	1. Capecitabine (1250 mg/m2, 2x per day, d1-14, 3wk) + Docetaxel (75 mg/m2, IV1hr, d1, 3wk)_x000D__x000D__x000D__x000D__x000D_ 2. Docetaxel (100 mg/m2, IV1hr, d1, 3wk)	Docetaxel	100	0.0743	0.00112575757575758	0.00112576	5-Fluorouracil, Docetaxel	Cap1250, 75	0.0597, 0.0359	0.000459230769230769, 0.000543939393939394	0.000543939	1. TTP: 6.1, OS: 16.3, Response: 42%_x000D__x000D__x000D__x000D__x000D_ 2. TTP: 4.2, OS: 14.5, Response: 30%_x000D__x000D__x000D__x000D__x000D_ _x000D__x000D__x000D__x000D__x000D_ 1v2: TTP_HR: 0.652(0.545-0.780, p=0.0001), OS_HR: 0.775(0.634-0.947, p=0.0126)	14.5	16.3	0.775	0.634-0.947	T	#N/A	#N/A	#N/A	#N/A	#N/A	#N/A	#N/A	#N/A	#N/A	#N/A	4.2	6.1	0.652	0.545-0.780	T	#N/A	#N/A	#N/A	#N/A	#N/A	#N/A
NCT01126138	J Clin Oncol. 2002 Jun 15;20(12):2812-23.	O'Shaughnessy et al., 2002	CT51	Superior survival with capecitabine plus docetaxel combination therapy in anthracycline-pretreated patients with advanced breast cancer: phase III trial results.	Breast Cancer	breast cancer	F	T (not considering previous therapies)	B	Radiation: 70%_x000D__x000D__x000D__x000D__x000D_ Endocrine: 50% metastatic, 32% adjuvant_x000D__x000D__x000D__x000D__x000D_ Anthracyclines: 100% (27% 1 exposure, 16% 2 exposures, 30% 3 exposures, 20% 4 exposures, 7% none of these)_x000D__x000D__x000D__x000D__x000D_ Alkylating Agents: 93%_x000D__x000D__x000D__x000D__x000D_ 5-FU: 75%_x000D__x000D__x000D__x000D__x000D_ Paclitaxel: 10%_x000D__x000D_…	Standard vs Standard + New Drug(s)	1. Capecitabine (1250 mg/m2, 2x per day, d1-14, 3wk) + Docetaxel (75 mg/m2, IV1hr, d1, 3wk)_x000D__x000D__x000D__x000D__x000D_ 2. Docetaxel (100 mg/m2, IV1hr, d1, 3wk)	Docetaxel	100	0.0743	5.944	5.944	5-Fluorouracil, Docetaxel	Cap1250, 75	0.0597, 0.0359	0.001865625, 2.872	2.872	1. TTP: 6.1, OS: 16.3, Response: 42%_x000D__x000D__x000D__x000D__x000D_ 2. TTP: 4.2, OS: 14.5, Response: 30%_x000D__x000D__x000D__x000D__x000D_ _x000D__x000D__x000D__x000D__x000D_ 1v2: TTP_HR: 0.652(0.545-0.780, p=0.0001), OS_HR: 0.775(0.634-0.947, p=0.0126)	14.5	16.3	0.775	0.634-0.947	T	#N/A	#N/A	#N/A	#N/A	#N/A	#N/A	#N/A	#N/A	#N/A	#N/A	4.2	6.1	0.652	0.545-0.780	T	#N/A	#N/A	#N/A	#N/A	#N/A	#N/A
NCT02299765	J Clin Oncol. 2004 Mar 1;22(5):777-84.	Giaccone et al., 2004	CT60	Gefitinib in combination with gemcitabine and cisplatin in advanced non-small-cell lung cancer: a phase III trial--INTACT 1.	NSC Lung Cancer	lung cancer	F	T	F	F	Standard vs Standard + New Drug(s)	1. Cisplatin (80 mg/m2, d1) + Gemcitabine (1250 mg/m2, d1&8, 3wk) + placebo_x000D__x000D__x000D__x000D__x000D_ 2. Cisplatin + Gemcitabine + Gefitinib (250 mg/d)_x000D__x000D__x000D__x000D__x000D_ 3. Cisplatin + Gemcitabine + Gefitinib (500 mg/d)_x000D__x000D__x000D__x000D__x000D_	Cisplatin, Gemcitabine	80, 1250	6.99, 1.14	0.699, 1.11328125	1.11328	Cisplatin, Gefitinib, Gemcitabine	80, 500, 1250	6.99, 0.889, 1.14	0.699, 1.778, 1.11328125	1.778	1. OS: 10.9, TTP: 6, response rate: 47.2%_x000D__x000D__x000D__x000D__x000D_ 2. OS: 9.9, TTP: 5.8, response rate: 51.2%_x000D__x000D__x000D__x000D__x000D_ 3. OS: 9.9, TTP: 5.5, response rate: 50.3%	10.9	9.9	#N/A	#N/A	F	#N/A	#N/A	#N/A	#N/A	#N/A	#N/A	#N/A	#N/A	#N/A	#N/A	6	5.5	#N/A	#N/A	F	#N/A	#N/A	#N/A	#N/A	#N/A	#N/A
NCT02299765	J Clin Oncol. 2004 Mar 1;22(5):785-94.	Herbst et al., 2004	CT61	Gefitinib in combination with paclitaxel and carboplatin in advanced non-small-cell lung cancer: a phase III trial--INTACT 2.	NSC Lung Cancer	lung cancer	F	F	T	F	Standard vs Standard + New Drug(s)	1. Paclitaxel (225 mg/m2) + Carboplatin (AUC 6, d1, 3wk) + placebo_x000D__x000D__x000D__x000D__x000D_ 2. Paclitaxel + Carboplatin + Gefitinib (250 mg/d)_x000D__x000D__x000D__x000D__x000D_ 3. Paclitaxel + Carboplatin + Gefitinib (500 mg/d)_x000D__x000D__x000D__x000D__x000D_	Carboplatin, Paclitaxel	6, 225	5.36, 0.468	0.0812121212121212, 0.00709090909090909	0.0812121	Carboplatin, Gefitinib, Paclitaxel	6, 500, 225	5.36, 0.889, 0.468	0.0812121212121212, 0.013469696969697, 0.00709090909090909	0.0812121	1. OS: 9.9, TTP: 5, response rate: 42% (1 year survival)_x000D__x000D__x000D__x000D__x000D_ 2. OS: 9.8, TTP: 5.3, response rate: 41% (1 year survival)_x000D__x000D__x000D__x000D__x000D_ 3. OS: 8.7, TTP: 4.6, response rate: 37% (1 year survival)	9.9	8.7	#N/A	#N/A	F	#N/A	#N/A	#N/A	#N/A	#N/A	#N/A	#N/A	#N/A	#N/A	#N/A	5	4.6	#N/A	#N/A	F	#N/A	#N/A	#N/A	#N/A	#N/A	#N/A
NCT00004885	J Clin Oncol. 2005 Aug 1;23(22):4856-65. Epub 2005 Jun 6.	Kohne et al., 2005	CT10	Phase III study of weekly high-dose infusional fluorouracil plus folinic acid with or without irinotecan in patients with metastatic colorectal cancer: European Organisation for Research and Treatment of Cancer Gastrointestinal Group Study 40986.	Colorectal Cancer	colorectal cancer	F	B	T	0.77	Standard vs Standard + New Drug(s)	1. 5-FU (2.6 g/m2, IV24hr, 1wk, 6cyc) + Leucovorin (500 mg/m2, IV2hr, 1wk, 6cyc)_x000D__x000D__x000D__x000D__x000D_ _x000D__x000D__x000D__x000D__x000D_ 2. 5-FU (2.0 g/m2, IV24hr, 1wk, 6cyc) + Leucovorin (500 mg/m2, IV2hr, 1wk, 6cyc) + Irinotecan (80 mg/m2, IV30 min, 1wk, 6cyc)	5-Fluorouracil	2600	7.9	0.0607692307692308	0.0607692	5-Fluorouracil, SN-38	2000, 80	6.15, 0.0255	0.0473076923076923, 0.0196153846153846	0.0473077	FU/Leuc- PFS: 6.4, OS: 16.9, Response: 34.4%_x000D__x000D__x000D__x000D__x000D_ FU/Leuc/Irino- PFS: 8.5, OS: 20.1, Response: 62.2%	16.9	20.1	0.88	0.70-1.11	F	6.4	8.5	0.65	0.53-0.79	T	#N/A	#N/A	#N/A	#N/A	#N/A	#N/A	#N/A	#N/A	#N/A	#N/A	#N/A	#N/A	#N/A	#N/A	#N/A	#N/A
NCT00004885	J Clin Oncol. 2005 Aug 1;23(22):4856-65. Epub 2005 Jun 6.	Kohne et al., 2005	CT10	Phase III study of weekly high-dose infusional fluorouracil plus folinic acid with or without irinotecan in patients with metastatic colorectal cancer: European Organisation for Research and Treatment of Cancer Gastrointestinal Group Study 40986.	Colorectal Cancer	colorectal cancer	F	T	B	0.77	Standard vs Standard + New Drug(s)	1. 5-FU (2.6 g/m2, IV24hr, 1wk, 6cyc) + Leucovorin (500 mg/m2, IV2hr, 1wk, 6cyc)_x000D__x000D__x000D__x000D__x000D_ _x000D__x000D__x000D__x000D__x000D_ 2. 5-FU (2.0 g/m2, IV24hr, 1wk, 6cyc) + Leucovorin (500 mg/m2, IV2hr, 1wk, 6cyc) + Irinotecan (80 mg/m2, IV30 min, 1wk, 6cyc)	5-Fluorouracil	2600	7.9	0.246875	0.246875	5-Fluorouracil, SN-38	2000, 80	6.15, 0.0255	0.1921875, 0.51	0.51	FU/Leuc- PFS: 6.4, OS: 16.9, Response: 34.4%_x000D__x000D__x000D__x000D__x000D_ FU/Leuc/Irino- PFS: 8.5, OS: 20.1, Response: 62.2%	16.9	20.1	0.88	0.70-1.11	F	6.4	8.5	0.65	0.53-0.79	T	#N/A	#N/A	#N/A	#N/A	#N/A	#N/A	#N/A	#N/A	#N/A	#N/A	#N/A	#N/A	#N/A	#N/A	#N/A	#N/A
NCT00003117	J Clin Oncol. 2005 Jan 1;23(1):190-6.	Lilenbaum et al., 2005	CT6	Single-agent versus combination chemotherapy in advanced non-small-cell lung cancer: the cancer and leukemia group B (study 9730).	NSC Lung Cancer	lung cancer	F	F	T	F	Standard vs Standard + New Drug(s)	1. Paclitaxel (225 mg/m2, d1, IV3hr)_x000D__x000D__x000D__x000D__x000D_ 2. Paclitaxel + Carboplatin (AUC 6.0 mg/mL/min, IV30min)	Paclitaxel	225	0.468	0.00709090909090909	0.00709091	Carboplatin, Paclitaxel	6, 225	5.36, 0.468	0.0812121212121212, 0.00709090909090909	0.0812121	1. Response: 17%, failure-free survival (FFS): 2.5, OS: 6.7_x000D__x000D__x000D__x000D__x000D_ 2. Response: 30%, FFS: 4.6, OS: 8.8	6.7	8.8	0.91	0.77-1.17	F	#N/A	#N/A	#N/A	#N/A	#N/A	#N/A	#N/A	#N/A	#N/A	#N/A	#N/A	#N/A	#N/A	#N/A	#N/A	#N/A	#N/A	#N/A	#N/A	#N/A	#N/A
NCT02299765	J Clin Oncol. 2005 Sep 1;23(25):5892-9. Epub 2005 Jul 25.	Herbst et al., 2005	CT62	TRIBUTE: a phase III trial of erlotinib hydrochloride (OSI-774) combined with carboplatin and paclitaxel chemotherapy in advanced non-small-cell lung cancer.	NSC Lung Cancer	lung cancer	F	F	T	F	Standard vs Standard + New Drug(s)	1. Paclitaxel (200 mg/m2, 6cyc) + Carboplatin (AUC 6, 3wk) + placebo_x000D__x000D__x000D__x000D__x000D_ 2. Paclitaxel + Carboplatin + Erlotinib (150 mg/d)	Carboplatin, Paclitaxel	6, 200	5.36, 0.468	0.0812121212121212, 0.00709090909090909	0.0812121	Carboplatin, Erlotinib, Paclitaxel	6, 150, 200	5.36, 2.89, 0.468	0.0812121212121212, 0.0437878787878788, 0.00709090909090909	0.0812121	1. OS: 10.5, TTP: 4.9 , response rate: 19.3% _x000D__x000D__x000D__x000D__x000D_ 2. OS: 10.6, TTP: 5.1, response rate: 21.5%_x000D__x000D__x000D__x000D__x000D_	10.5	10.5	0.995	0.86-1.16	F	#N/A	#N/A	#N/A	#N/A	#N/A	#N/A	#N/A	#N/A	#N/A	#N/A	4.9	5.1	0.937	#N/A	F	#N/A	#N/A	#N/A	#N/A	#N/A	#N/A
NCT00002707	J Clin Oncol. 2006 May 1;24(13):2019-27. Epub 2006 Apr 10.	Bear et al., 2006	CT3	Sequential preoperative or postoperative docetaxel added to preoperative doxorubicin plus cyclophosphamide for operable breast cancer:National Surgical Adjuvant Breast and Bowel Project Protocol B-27.	Breast Cancer	breast cancer	F	F	T	F	Standard vs Standard + New Drug(s)	AC: Doxorubicin (60 mg/m2, every 3wk) + Cyclophosphamide (600 mg/m2, every 3wk) + Tamoxifen (20 mg/d) -- pre-surgery_x000D__x000D__x000D__x000D__x000D_ _x000D__x000D__x000D__x000D__x000D_ AC-Tpre: Dox + Cyclo + Tamoxifen + Docetaxel (100 mg/m2) -- pre-surgery_x000D__x000D__x000D__x000D__x000D_ _x000D__x000D__x000D__x000D__x000D_ AC-Tpost: Dox + Cyclo + Tamoxifen + Docetaxel (100 mg/m2) -- postope…	Cyclophosphamide, Doxorubicin, Tamoxifen	600, 60, 20	15.9, 0.105, 0.269	0.122307692307692, 0.00159090909090909, 0.00269	0.122308	Cyclophosphamide, Docetaxel, Doxorubicin, Tamoxifen	600, 100, 60, 20	15.9, 0.0743, 0.105, 0.269	0.122307692307692, 0.00112575757575758, 0.00159090909090909, 0.00269	0.122308	AC- DFS: 67.7%, RFS: 69.6%_x000D__x000D__x000D__x000D__x000D_ _x000D__x000D__x000D__x000D__x000D_ AC-Tpre- DFS: 71.1%, RFS: 74.0%_x000D__x000D__x000D__x000D__x000D_ _x000D__x000D__x000D__x000D__x000D_ AC-Tpost- DFS: 70.0%, RFS:	#N/A	#N/A	0.97	#N/A	F	#N/A	#N/A	#N/A	#N/A	#N/A	#N/A	#N/A	0.85	#N/A	F	#N/A	#N/A	#N/A	#N/A	#N/A	#N/A	#N/A	#N/A	#N/A	#N/A	#N/A
NCT00290966	J Clin Oncol. 2006 Nov 1;24(31):4991-7.	Van Cutsem et al., 2006	CT33	Phase III study of docetaxel and cisplatin plus fluorouracil compared with cisplatin and fluorouracil as first-line therapy for advanced gastric cancer: a report of the V325 Study Group.	Gastric Cancer	stomach cancer	F	T	F	Chemotherapy: 3%	Standard vs Standard + New Drug(s)	1. Docetaxel (75 mg/m2, IV1hr, d1) + Cisplatin (75 mg/m2, IV3hr, d1) + 5-FU (750 mg/m2/d, IV24hr, d1-5): 3wk_x000D__x000D__x000D__x000D__x000D_ 2. Cisplatin (100 mg/m2, d1) + 5-FU (1000 mg/m2/d, IV24hr, d1-5): 4wk	5-Fluorouracil, Cisplatin	1000, 100	2.86, 9.71	0.089375, 0.971	0.971	5-Fluorouracil, Cisplatin, Docetaxel	750, 75, 75	1.03, 6.44, 0.0359	0.0321875, 0.644, 2.872	2.872	DCF- TTP: 5.6, OS: 9.2, 1yrOS: 40%, 2yrOS: 18%, Response: 37%_x000D__x000D__x000D__x000D__x000D_ CF- TTP: 3.7, OS: 7.2, 1yrOS: 32%, 2yrOS: 9%, Response: 25%	7.1	9.2	0.78	0.6-1	T	#N/A	#N/A	#N/A	#N/A	#N/A	#N/A	#N/A	#N/A	#N/A	#N/A	3.7	5.6	0.68	0.55-0.84	T	#N/A	#N/A	#N/A	#N/A	#N/A	#N/A
NCT00102414	J Clin Oncol. 2006 Oct 10;24(29):4699-707. Epub 2006 Sep 11.	Pfisterer et al., 2006	CT22	Gemcitabine plus carboplatin compared with carboplatin in patients with platinum-sensitive recurrent ovarian cancer: an intergroup trial of the AGO-OVAR, the NCIC CTG, and the EORTC GCG.	Ovarian Cancer	ovarian cancer	F	F	T*_x000D__x000D__x000D__x000D__x000D_ *=can't control for prior cisplatin exposure in CTRP	Platinum + Taxane: 70.8%	Standard vs Standard + New Drug(s)	1. Gemcitabine (1000 mg/m2, d1&8) + Carboplatin (AUC 4 mg/mL*min, d1, 3wk, 6cyc)_x000D__x000D__x000D__x000D__x000D_ 2. Carboplatin (5 mg/mL*min, d1, 3wk, 6cyc)	Carboplatin	5	4.29	0.065	0.065	Carboplatin, Gemcitabine	4, 1000	3.48, 1.14	0.0527272727272727, 0.0345454545454545	0.0527273	GC- PFS: 8.6, OS: 18.0, Response: 47.2%_x000D__x000D__x000D__x000D__x000D_ C- PFS: 5.8, OS: 17.3, Response: 30.9%	17.3	18	0.96	0.75-1.23	F	5.8	8.6	0.72	0.58-0.90	T	#N/A	#N/A	#N/A	#N/A	#N/A	#N/A	#N/A	#N/A	#N/A	#N/A	#N/A	#N/A	#N/A	#N/A	#N/A	#N/A
NCT02299765	J Clin Oncol. 2007 Apr 20;25(12):1545-52.	Gatzemeier et al, 2007	CT63	Phase III study of erlotinib in combination with cisplatin and gemcitabine in advanced non-small-cell lung cancer: the Tarceva Lung Cancer Investigation Trial.	NSC Lung Cancer	lung cancer	F	T	F	F	Standard vs Standard + New Drug(s)	1. Cisplatin (80 mg/m2, d1&6, 3wk) + Gemcitabine (1250 mg/m2, d1&8, 3wk, 6cyc) + placebo_x000D__x000D__x000D__x000D__x000D_ 2. Cisplatin + Gemcitabine + Erlotinib (150 mg/d)	Cisplatin, Gemcitabine	80, 1250	6.99, 1.14	0.699, 1.11328125	1.11328	Cisplatin, Erlotinib, Gemcitabine	80, 150, 1250	6.99, 2.89, 1.14	0.699, 1.445, 1.11328125	1.445	1. OS: 10.1, TTP: 5.7, response rate: 29.9%_x000D__x000D__x000D_ 2. OS: 9.9, TTP: 5.5, response rate: 31.5%_x000D__x000D__x000D__x000D__x000D_	10.1496	9.89643	1.06	0.90-1.23	F	#N/A	#N/A	#N/A	#N/A	#N/A	#N/A	#N/A	#N/A	#N/A	#N/A	5.66168	5.45455	0.98	0.86-1.11	F	#N/A	#N/A	#N/A	#N/A	#N/A	#N/A
NCT00003128	J Clin Oncol. 2007 Feb 10;25(5):526-31.	Homesley et al., 2007	CT7	Phase III trial of ifosfamide with or without paclitaxel in advanced uterine carcinosarcoma: a Gynecologic Oncology Group Study.	Uterine Carcinosarcoma	uterine cancer	F	F	T	F	Standard vs Standard + New Drug(s)	1. Ifosfamide (2.0 g/m2, d1-3, IV, 3wk, 8cyc) + Mesna_x000D__x000D__x000D__x000D__x000D_ 2. Ifosfamide (1.6 g/m2, d1-3, IV) + Paclitaxel (135 mg/m2, d1, infusion3hr) + Mesna + Filgrastim + dexamethasone (20mg) or diphenhydramine (50mg) or cimetidine (300 mg) or ranitidine (50 mg)	Ifosfamide	2	66	1	1	Ifosfamide, Paclitaxel	1.6, 135	66, 0.234	1, 0.00354545454545455	1	1. PFS: 3.6, OS: 8.4_x000D__x000D__x000D__x000D__x000D_ 2. PFS: 5.8, OS: 13.5	8.4	13.5	0.69	0.49-0.97	T	3.6	5.8	0.71	0.51-0.97	T	#N/A	#N/A	#N/A	#N/A	#N/A	#N/A	#N/A	#N/A	#N/A	#N/A	#N/A	#N/A	#N/A	#N/A	#N/A	#N/A
NCT01219920	J Clin Oncol. 2007 May 1;25(13):1670-6.	Falcone et al., 2007	CT55	Phase III trial of infusional fluorouracil, leucovorin, oxaliplatin, and irinotecan (FOLFOXIRI) compared with infusional fluorouracil, leucovorin, and irinotecan (FOLFIRI) as first-line treatment for metastatic colorectal cancer: the Gruppo Oncologico Nord Ovest.	Colorectal Cancer	colorectal cancer	F	F	T	Adjuvant Chemo: 24% (Fluopyrimidine-base)	Standard vs Standard + New Drug(s)	FOLFIRI: Irinotecan (180 mg/m2, IV1hr, d1) + LV (100 mg/m2, IV2hr, d1&2) + 5-FU (400 mg/m2, bolus, d1&2) + 5-FU (600 mg/m2, IV22hr, d1&2): 2wk_x000D__x000D__x000D__x000D__x000D_ _x000D__x000D__x000D__x000D__x000D_ FOLFOXIRI: Irinotecan (165 mg/m2, IV1hr, d1) + Oxaliplatin (85 mg/m2, IV2hr, d1) + LV (200 mg/m2, IV2hr, d1) + 5-FU (3200 mg/m2, IV48hr, d1): 2wk	5-Fluorouracil, SN-38	600, 180	1.77, 0.0331	0.0136153846153846, 0.0254615384615385	0.0254615	5-Fluorouracil, Oxaliplatin, SN-38	3200, 85, 165	5.67, 3.27, 0.0306	0.0436153846153846, 0.0495454545454545, 0.0235384615384615	0.0495455	FOLFIRI- Response: 41%, Progression: 24%, PFS: 6.9, OS: 16.7_x000D__x000D__x000D__x000D__x000D_ FOLFOXIRI- Response: 66%, Progression: 11%, PFS: 9.8, OS: 22.6_x000D__x000D__x000D__x000D__x000D_ _x000D__x000D__x000D__x000D__x000D_ FOLFIRIvsFOLFOXIRI: PFS_HR: 0.63(0.47-0.81, p=0.0006), OS_HR: 0.70 (0.50-0.96, p=0.032)	#N/A	#N/A	0.7	0.50-0.96	T	#N/A	#N/A	0.63	0.47-0.81	T	#N/A	#N/A	#N/A	#N/A	#N/A	#N/A	#N/A	#N/A	#N/A	#N/A	#N/A	#N/A	#N/A	#N/A	#N/A	#N/A
NCT00026338	J Clin Oncol. 2007 May 20;25(15):1960-6. Epub 2007 Apr 23.	Moore et al., 2007	CT16	Erlotinib plus gemcitabine compared with gemcitabine alone in patients with advanced pancreatic cancer: a phase III trial of the National Cancer Institute of Canada Clinical Trials Group.	Pancreatic Cancer	pancreatic cancer	F	B	T	5-Fluorouracil or Gemcitabine (as radiosensitizer): 7.9%	Standard vs Standard + New Drug(s)	1. Gemcitabine (1000 mg/m2, IV30min, 1wk, 10cyc) -THEN- 1wk rest -THEN- Gemcitabine (1000 mg/m2, IV30min, d1&8&15, 4wk) + Placebo_x000D__x000D__x000D__x000D__x000D_ _x000D__x000D__x000D__x000D__x000D_ 2. Gemcitabine + Erlotinib (100 or 150 mg/d until progression or unmanagable toxicity)	Gemcitabine	1000	1.14	0.0345454545454545	0.0345455	Erlotinib, Gemcitabine	100, 1000	2.4, 1.14	0.0363636363636364, 0.0345454545454545	0.0363636	1. OS: 5.92, 1yrOS: 17%, PFS: 3.55_x000D__x000D__x000D__x000D__x000D_ _x000D__x000D__x000D__x000D__x000D_ 2. OS: 6.24, 1yrOS: 23%, PFS: 3.75	5.92	6.24	0.82	0.69-0.99	T	3.55	3.75	0.77	0.64-0.92	T	#N/A	#N/A	#N/A	#N/A	#N/A	#N/A	#N/A	#N/A	#N/A	#N/A	#N/A	#N/A	#N/A	#N/A	#N/A	#N/A
NCT00026338	J Clin Oncol. 2007 May 20;25(15):1960-6. Epub 2007 Apr 23.	Moore et al., 2007	CT16	Erlotinib plus gemcitabine compared with gemcitabine alone in patients with advanced pancreatic cancer: a phase III trial of the National Cancer Institute of Canada Clinical Trials Group.	Pancreatic Cancer	pancreatic cancer	F	T	B	5-Fluorouracil or Gemcitabine (as radiosensitizer): 7.9%	Standard vs Standard + New Drug(s)	1. Gemcitabine (1000 mg/m2, IV30min, 1wk, 10cyc) -THEN- 1wk rest -THEN- Gemcitabine (1000 mg/m2, IV30min, d1&8&15, 4wk) + Placebo_x000D__x000D__x000D__x000D__x000D_ _x000D__x000D__x000D__x000D__x000D_ 2. Gemcitabine + Erlotinib (100 or 150 mg/d until progression or unmanagable toxicity)	Gemcitabine	1000	1.14	1.11328125	1.11328	Erlotinib, Gemcitabine	100, 1000	2.4, 1.14	1.2, 1.11328125	1.2	1. OS: 5.92, 1yrOS: 17%, PFS: 3.55_x000D__x000D__x000D__x000D__x000D_ _x000D__x000D__x000D__x000D__x000D_ 2. OS: 6.24, 1yrOS: 23%, PFS: 3.75	5.92	6.24	0.82	0.69-0.99	T	3.55	3.75	0.77	0.64-0.92	T	#N/A	#N/A	#N/A	#N/A	#N/A	#N/A	#N/A	#N/A	#N/A	#N/A	#N/A	#N/A	#N/A	#N/A	#N/A	#N/A
NCT00103506	J Clin Oncol. 2007 Sep 1;25(25):3892-901. Epub 2007 Aug 6.	Orlowski et al., 2007	CT23	Randomized phase III study of pegylated liposomal doxorubicin plus bortezomib compared with bortezomib alone in relapsed or refractory multiple myeloma: combination therapy improves time to progression.	Multiple Myeloma	plasma cell myeloma	F	B	T	Corticosteroid: >99%_x000D__x000D__x000D__x000D__x000D_ Alkylating Agent: 91%_x000D__x000D__x000D__x000D__x000D_ Anthracycline: 67%_x000D__x000D__x000D__x000D__x000D_ Thalidomide/lenalidomide: 41%_x000D__x000D__x000D__x000D__x000D_	Standard vs Standard + New Drug(s)	1. Bortezomib (1.3 mg/m2, IVbolus, d1&4&8&11, 3wk, 8cyc)_x000D__x000D__x000D__x000D__x000D_ 2. Bortezomib (1.3 mg/m2, IVbolus, d1&4&8&11, 3wk, 8cyc) + Pegylated Liposomal Doxorubicin (30 mg/m2, IV1hr, d4, 3wk, 8cyc)	Bortezomib	1.3	0.0104	0.08	0.08	Bortezomib, Doxorubicin	1.3, PLD30	0.0104, 33.1	0.08, 0.501515151515152	0.501515	B- PFS: 6.5, 15monthOS: 65%, Response: 41%_x000D__x000D__x000D__x000D__x000D_ _x000D__x000D__x000D__x000D__x000D_ B-PLD- PFS: 9.3, 15monthOS: 76%, Response: 44%	#N/A	#N/A	0.71	0.507-0.998	T	6.5	9.3	0.59	0.46-0.76	T	#N/A	#N/A	#N/A	#N/A	#N/A	#N/A	#N/A	#N/A	#N/A	#N/A	#N/A	#N/A	#N/A	#N/A	#N/A	#N/A
NCT00103506	J Clin Oncol. 2007 Sep 1;25(25):3892-901. Epub 2007 Aug 6.	Orlowski et al., 2007	CT23	Randomized phase III study of pegylated liposomal doxorubicin plus bortezomib compared with bortezomib alone in relapsed or refractory multiple myeloma: combination therapy improves time to progression.	Multiple Myeloma	plasma cell myeloma	F	T	B	Corticosteroid: >99%_x000D__x000D__x000D__x000D__x000D_ Alkylating Agent: 91%_x000D__x000D__x000D__x000D__x000D_ Anthracycline: 67%_x000D__x000D__x000D__x000D__x000D_ Thalidomide/lenalidomide: 41%_x000D__x000D__x000D__x000D__x000D_	Standard vs Standard + New Drug(s)	1. Bortezomib (1.3 mg/m2, IVbolus, d1&4&8&11, 3wk, 8cyc)_x000D__x000D__x000D__x000D__x000D_ 2. Bortezomib (1.3 mg/m2, IVbolus, d1&4&8&11, 3wk, 8cyc) + Pegylated Liposomal Doxorubicin (30 mg/m2, IV1hr, d4, 3wk, 8cyc)	Bortezomib	1.3	0.0104	0.52	0.52	Bortezomib, Doxorubicin	1.3, PLD30	0.0104, 33.1	0.52, 32.32421875	32.3242	B- PFS: 6.5, 15monthOS: 65%, Response: 41%_x000D__x000D__x000D__x000D__x000D_ _x000D__x000D__x000D__x000D__x000D_ B-PLD- PFS: 9.3, 15monthOS: 76%, Response: 44%	#N/A	#N/A	0.71	0.507-0.998	T	6.5	9.3	0.59	0.46-0.76	T	#N/A	#N/A	#N/A	#N/A	#N/A	#N/A	#N/A	#N/A	#N/A	#N/A	#N/A	#N/A	#N/A	#N/A	#N/A	#N/A
NCT00075270	J Clin Oncol. 2008 Dec 1;26(34):5544-52. doi: 10.1200/JCO.2008.16.2578. Epub 2008 Oct 27.	Di Leo et al., 2008	CT20	Phase III, Double-Blind, Randomized Study Comparing Lapatinib Plus Paclitaxel With Placebo Plus Paclitaxel As First-Line Treatment for Metastatic Breast Cancer	Breast Cancer (Metastatic)	breast cancer	F	B	T	Taxane: 7%_x000D__x000D__x000D__x000D__x000D_ Anthracycline: 44%	Standard vs Standard + New Drug(s)	1. Lapatinib (1500 mg/d, oral) + Paclitaxel (175 mg/m2, IV3hr, d1, 3wk, 6cyc)_x000D__x000D__x000D__x000D__x000D_ 2. Paclitaxel + Placebo	Paclitaxel	175	0.234	0.00354545454545455	0.00354545	Lapatinib, Paclitaxel	1500, 175	10.2, 0.234	0.154545454545455, 0.00354545454545455	0.154545	NOTE: in weeks_x000D__x000D__x000D_ All Patients:_x000D__x000D__x000D__x000D__x000D_ LP- EFS: 25.1, OS: 99.1_x000D__x000D__x000D__x000D__x000D_ P- EFS: 22.6, OS: 87_x000D__x000D__x000D__x000D__x000D_ HER2-Positive:_x000D__x000D__x000D__x000D__x000D_ LP- EFS: 35.1, OS: 104.6_x000D__x000D__x000D__x000D__x000D_ P- EFS: 21.9, OS:82.4_x000D__x000D__x000D__x000D__x000D_ HER2-Negative:_x000D__x000D__x00…	20.023	22.8078	0.89	0.7-1.2	F	#N/A	#N/A	#N/A	#N/A	#N/A	#N/A	#N/A	#N/A	#N/A	#N/A	5.52329	5.77644	1.05	0.84-1.32	F	23.038	23.2374	1.1	0.88-1.37	F	#N/A
NCT00075270	J Clin Oncol. 2008 Dec 1;26(34):5544-52. doi: 10.1200/JCO.2008.16.2578. Epub 2008 Oct 27.	Di Leo et al., 2008	CT20	Phase III, Double-Blind, Randomized Study Comparing Lapatinib Plus Paclitaxel With Placebo Plus Paclitaxel As First-Line Treatment for Metastatic Breast Cancer	Breast Cancer (Metastatic)	breast cancer	F	T	B	Taxane: 7%_x000D__x000D__x000D__x000D__x000D_ Anthracycline: 44%	Standard vs Standard + New Drug(s)	1. Lapatinib (1500 mg/d, oral) + Paclitaxel (175 mg/m2, IV3hr, d1, 3wk, 6cyc)_x000D__x000D__x000D__x000D__x000D_ 2. Paclitaxel + Placebo	Paclitaxel	175	0.234	2.28515625	2.28516	Lapatinib, Paclitaxel	1500, 175	10.2, 0.234	5.1, 2.28515625	5.1	NOTE: in weeks_x000D__x000D__x000D_ All Patients:_x000D__x000D__x000D__x000D__x000D_ LP- EFS: 25.1, OS: 99.1_x000D__x000D__x000D__x000D__x000D_ P- EFS: 22.6, OS: 87_x000D__x000D__x000D__x000D__x000D_ HER2-Positive:_x000D__x000D__x000D__x000D__x000D_ LP- EFS: 35.1, OS: 104.6_x000D__x000D__x000D__x000D__x000D_ P- EFS: 21.9, OS:82.4_x000D__x000D__x000D__x000D__x000D_ HER2-Negative:_x000D__x000D__x00…	20.023	22.8078	0.89	0.7-1.2	F	#N/A	#N/A	#N/A	#N/A	#N/A	#N/A	#N/A	#N/A	#N/A	#N/A	5.52329	5.77644	1.05	0.84-1.32	F	23.038	23.2374	1.1	0.88-1.37	F	#N/A
NCT00075270	J Clin Oncol. 2008 Dec 1;26(34):5544-52. doi: 10.1200/JCO.2008.16.2578. Epub 2008 Oct 27.	Di Leo et al., 2008	CT20	Phase III, Double-Blind, Randomized Study Comparing Lapatinib Plus Paclitaxel With Placebo Plus Paclitaxel As First-Line Treatment for Metastatic Breast Cancer	Breast Cancer (Metastatic)	breast cancer	F	B	T	Taxane: 7%_x000D__x000D__x000D__x000D__x000D_ Anthracycline: 44%	Standard vs Standard + New Drug(s)	1. Lapatinib (1500 mg/d, oral) + Paclitaxel (175 mg/m2, IV3hr, d1, 3wk, 6cyc)_x000D__x000D__x000D__x000D__x000D_ 2. Paclitaxel + Placebo	Paclitaxel	175	0.234	0.00354545454545455	0.00354545	Lapatinib, Paclitaxel	1500, 175	10.2, 0.234	0.154545454545455, 0.00354545454545455	0.154545	NOTE: in weeks_x000D__x000D__x000D_ All Patients:_x000D__x000D__x000D__x000D__x000D_ LP- EFS: 25.1, OS: 99.1_x000D__x000D__x000D__x000D__x000D_ P- EFS: 22.6, OS: 87_x000D__x000D__x000D__x000D__x000D_ HER2-Positive:_x000D__x000D__x000D__x000D__x000D_ LP- EFS: 35.1, OS: 104.6_x000D__x000D__x000D__x000D__x000D_ P- EFS: 21.9, OS:82.4_x000D__x000D__x000D__x000D__x000D_ HER2-Negative:_x000D__x000D__x00…	18.9643	24.0736	0.74	0.4-1.4	F	#N/A	#N/A	#N/A	#N/A	#N/A	#N/A	#N/A	#N/A	#N/A	#N/A	5.77644	8.37699	0.53	0.31-0.89	T	21.8412	35.0058	0.52	0.31-0.86	T	#N/A
NCT00075270	J Clin Oncol. 2008 Dec 1;26(34):5544-52. doi: 10.1200/JCO.2008.16.2578. Epub 2008 Oct 27.	Di Leo et al., 2008	CT20	Phase III, Double-Blind, Randomized Study Comparing Lapatinib Plus Paclitaxel With Placebo Plus Paclitaxel As First-Line Treatment for Metastatic Breast Cancer	Breast Cancer (Metastatic)	breast cancer	F	T	B	Taxane: 7%_x000D__x000D__x000D__x000D__x000D_ Anthracycline: 44%	Standard vs Standard + New Drug(s)	1. Lapatinib (1500 mg/d, oral) + Paclitaxel (175 mg/m2, IV3hr, d1, 3wk, 6cyc)_x000D__x000D__x000D__x000D__x000D_ 2. Paclitaxel + Placebo	Paclitaxel	175	0.234	2.28515625	2.28516	Lapatinib, Paclitaxel	1500, 175	10.2, 0.234	5.1, 2.28515625	5.1	NOTE: in weeks_x000D__x000D__x000D_ All Patients:_x000D__x000D__x000D__x000D__x000D_ LP- EFS: 25.1, OS: 99.1_x000D__x000D__x000D__x000D__x000D_ P- EFS: 22.6, OS: 87_x000D__x000D__x000D__x000D__x000D_ HER2-Positive:_x000D__x000D__x000D__x000D__x000D_ LP- EFS: 35.1, OS: 104.6_x000D__x000D__x000D__x000D__x000D_ P- EFS: 21.9, OS:82.4_x000D__x000D__x000D__x000D__x000D_ HER2-Negative:_x000D__x000D__x00…	18.9643	24.0736	0.74	0.4-1.4	F	#N/A	#N/A	#N/A	#N/A	#N/A	#N/A	#N/A	#N/A	#N/A	#N/A	5.77644	8.37699	0.53	0.31-0.89	T	21.8412	35.0058	0.52	0.31-0.86	T	#N/A
NCT00216125	J Clin Oncol. 2008 Dec 10;26(35):5755-60. doi: 10.1200/JCO.2008.17.7840. Epub 2008 Nov 10.	Hanna et al., 2008	CT29	Phase III study of cisplatin, etoposide, and concurrent chest radiation with or without consolidation docetaxel in patients with inoperable stage III non-small-cell lung cancer: the Hoosier Oncology Group and U.S. Oncology.	NSC Lung Cancer	lung cancer	F	T	F	unclear	Standard vs Standard + New Drug(s)	PE: Cisplatin (50 mg/m2, IV, d1&7&29&36) + Etoposide (50 mg/m2, IV, d1-5&29-33) + Radiation_x000D__x000D__x000D__x000D__x000D_ _x000D__x000D__x000D__x000D__x000D_ PED: Cisplatin (50 mg/m2, IV, d1&7&29&36) + Etoposide (50 mg/m2, IV, d1-5&29-33) + Radiation + Docetaxel (75 mg/m2, IV, d1, 3wk, 3cyc) + G-CSF	Cisplatin, Etoposide	50, 50	4.28, 6.81	0.428, 0.425625	0.428	Cisplatin, Docetaxel, Etoposide	50, 75, 50	4.28, 0.0359, 6.81	0.428, 2.872, 0.425625	2.872	PE- OS: 23.2, 3yrOS: 26.1%_x000D__x000D__x000D__x000D__x000D_ PED- OS: 21.2, 3yrOS: 27.1%	23.2	21.2	#N/A	#N/A	F	#N/A	#N/A	#N/A	#N/A	F	#N/A	#N/A	#N/A	#N/A	#N/A	#N/A	#N/A	#N/A	#N/A	#N/A	#N/A	#N/A	#N/A	#N/A	#N/A	#N/A
NCT00012389	J Clin Oncol. 2008 Oct 1;26(28):4544-50. doi: 10.1200/JCO.2008.17.1249.	Haller et al., 2008	CT13	Oxaliplatin plus irinotecan compared with irinotecan alone as second-line treatment after single-agent fluoropyrimidine therapy for metastatic colorectal carcinoma.	Colorectal Cancer	colorectal cancer	F	F	T	5-FU/Leucovorin or Capecitabine: 100%_x000D__x000D__x000D_ Other Chemo: 45%	Standard vs Standard + New Drug(s)	IROX: (prior 5-FU/Leucovorin OR Capecitabine) + Oxaliplatin (85 mg/m2, IV2hr, 3wk) + Irinotecan (200 mg/m2, IV30|90min, 3wk)_x000D__x000D__x000D__x000D__x000D_ _x000D__x000D__x000D__x000D__x000D_ IR: (prior 5-FU/Leucovorin OR Capecitabine) + Irinotecan (350 mg/m2, IV90min, 3wk)	SN-38	350	0.0382	0.0293846153846154	0.0293846	Oxaliplatin, SN-38	85, 200	3.27, 0.0331	0.0495454545454545, 0.0254615384615385	0.0495455	IROX: OS: 13.4, Response: 22%, TTP: 5.3_x000D__x000D__x000D__x000D__x000D_ IR: OS: 11.1, Response: 7%, TTP: 2.8	11.1	13.4	0.78	0.65-0.94	T	#N/A	#N/A	#N/A	#N/A	#N/A	#N/A	#N/A	#N/A	#N/A	#N/A	2.8	5.3	0.6	0.51-0.70	T	#N/A	#N/A	#N/A	#N/A	#N/A	#N/A
NCT00026273	J Clin Oncol. 2009 Jul 1;27(19):3117-25. doi: 10.1200/JCO.2008.21.6663. Epub 2009 May 18.	Van Cutsem et al., 2009	CT15	Randomized phase III trial comparing biweekly infusional fluorouracil/leucovorin alone or with irinotecan in the adjuvant treatment of stage III colon cancer: PETACC-3.	Colon Cancer	colorectal cancer	F	B	T	Unclear	Standard vs Standard + New Drug(s)	IFL: Irinotecan (180 mg/m2, IV90min, d1) + Leucovorin (200 mg/m2, IV2hr, d1&2) + 5-FU (400 mg/m2, bolus, d1&2) + 5-FU (600 mg/m2, IV22hr, d1&2): 2wk, 12cyc_x000D__x000D__x000D__x000D__x000D_ FL: Leucovorin (200 mg/m2, IV2hr, d1&2) + 5-FU (400 mg/m2, bolus, d1&2) + 5-FU (600 mg/m2, IV22hr, d1&2): 2wk, 12cyc	5-Fluorouracil	600	1.77	0.0136153846153846	0.0136154	5-Fluorouracil, SN-38	600, 180	1.77, 0.0331	0.0136153846153846, 0.0254615384615385	0.0254615	IFL- 5yrDFS: 63.8%, 5yrOS: 73.6%_x000D__x000D__x000D__x000D__x000D_ FL- 5yrDFS: 61.0%, 5yrOS: 71.3%	#N/A	#N/A	#N/A	#N/A	F	#N/A	#N/A	#N/A	#N/A	#N/A	#N/A	#N/A	0.88	#N/A	F	#N/A	#N/A	#N/A	#N/A	#N/A	#N/A	#N/A	#N/A	#N/A	#N/A	#N/A
NCT00026273	J Clin Oncol. 2009 Jul 1;27(19):3117-25. doi: 10.1200/JCO.2008.21.6663. Epub 2009 May 18.	Van Cutsem et al., 2009	CT15	Randomized phase III trial comparing biweekly infusional fluorouracil/leucovorin alone or with irinotecan in the adjuvant treatment of stage III colon cancer: PETACC-3.	Colon Cancer	colorectal cancer	F	T	B	Unclear	Standard vs Standard + New Drug(s)	IFL: Irinotecan (180 mg/m2, IV90min, d1) + Leucovorin (200 mg/m2, IV2hr, d1&2) + 5-FU (400 mg/m2, bolus, d1&2) + 5-FU (600 mg/m2, IV22hr, d1&2): 2wk, 12cyc_x000D__x000D__x000D__x000D__x000D_ FL: Leucovorin (200 mg/m2, IV2hr, d1&2) + 5-FU (400 mg/m2, bolus, d1&2) + 5-FU (600 mg/m2, IV22hr, d1&2): 2wk, 12cyc	5-Fluorouracil	600	1.77	0.0553125	0.0553125	5-Fluorouracil, SN-38	600, 180	1.77, 0.0331	0.0553125, 0.662	0.662	IFL- 5yrDFS: 63.8%, 5yrOS: 73.6%_x000D__x000D__x000D__x000D__x000D_ FL- 5yrDFS: 61.0%, 5yrOS: 71.3%	#N/A	#N/A	#N/A	#N/A	F	#N/A	#N/A	#N/A	#N/A	#N/A	#N/A	#N/A	0.88	#N/A	F	#N/A	#N/A	#N/A	#N/A	#N/A	#N/A	#N/A	#N/A	#N/A	#N/A	#N/A
NCT00111007	J Clin Oncol. 2009 Jun 10;27(17):2823-30. doi: 10.1200/JCO.2007.15.7636. Epub 2009 Apr 6.	Hauschild et al, 2009	CT25	Results of a phase III, randomized, placebo-controlled study of sorafenib in combination with carboplatin and paclitaxel as second-line treatment in patients with unresectable stage III or stage IV melanoma.	Melanoma	skin cancer	F	F	T	Chemo (dacarbazine or temozolomide containing regimens): 64%_x000D__x000D__x000D__x000D__x000D_ Chemo-immunotherapy: 26%_x000D__x000D__x000D__x000D__x000D_ Chemoimmunovaccine: 2%	Standard vs Standard + New Drug(s)	1. Paclitaxel (225 mg/m2) + Carboplatin (AUC6) + Placebo_x000D__x000D__x000D__x000D__x000D_ 2. Paclitaxel + Carboplatin + Sorafenib (400 mg BID)	Carboplatin, Paclitaxel	6, 225	5.36, 0.468	0.0812121212121212, 0.00709090909090909	0.0812121	Carboplatin, Paclitaxel, Sorafenib	6, 225, 400	5.36, 0.468, 4.3	0.0812121212121212, 0.00709090909090909, 0.0651515151515152	0.0812121	PC. OS: 9.7, PFS: 4.1, response rate: 11%_x000D__x000D__x000D__x000D__x000D_ PCS. OS: 9.7, PFS: 4.0, response rate: 12%_x000D__x000D__x000D__x000D__x000D_	9.66628	9.66628	1.01	0.76-1.36	F	4.11968	4.0046	0.91	0.63-1.31	F	#N/A	#N/A	#N/A	#N/A	#N/A	#N/A	#N/A	#N/A	#N/A	#N/A	#N/A	#N/A	#N/A	#N/A	#N/A	#N/A
NCT00003013	J Clin Oncol. 2009 May 20;27(15):2474-81. doi: 10.1200/JCO.2008.19.2567. Epub 2009 Mar 30.	Gianni et al., 2009	CT5	Phase III trial evaluating the addition of paclitaxel to doxorubicin followed by cyclophosphamide, methotrexate, and fluorouracil, as adjuvant or primary systemic therapy: European Cooperative Trial in Operable Breast Cancer.	Breast Cancer	breast cancer	F	F	T	F	Standard vs Standard + New Drug(s)	A: Doxorubicin (75 mg/m2, IV bolus, 3wk, 4cyc) + Cyclophosphamide (600 mg/m2, IV) + Methotrexate (40 mg/m, IV) + Fluorouracil (600 mg/m2, IV):CMF, d1&8, 4wk, 4cyc -- pre-surgery_x000D__x000D__x000D__x000D__x000D_ _x000D__x000D__x000D__x000D__x000D_ B: Paclitaxel (200 mg/m2, infus, 3hr) + Doxorubicin (60 mg/m2) + CMF -- post-surgery_x000D__x000D__x000D__x000D__x000D_ _x000D__x000D__x000D__x000D__x…	5-Fluorouracil, Cyclophosphamide, Doxorubicin, Methotrexate	600, 600, 75, 40	1.77, 15.9, 0.147, 2.25	0.0136153846153846, 0.122307692307692, 0.00222727272727273, 0.0340909090909091	0.122308	5-Fluorouracil, Cyclophosphamide, Doxorubicin, Methotrexate, Paclitaxel	600, 600, 60, 40, 200	1.77, 15.9, 0.105, 2.25, 0.468	0.0136153846153846, 0.122307692307692, 0.00159090909090909, 0.0340909090909091, 0.00709090909090909	0.122308	A7yr-RFS: 69%, DRFS: 77%, OS: 82%_x000D__x000D__x000D__x000D__x000D_ B7yr-RFS: 76%, DRFS: 84%, OS: 85%_x000D__x000D__x000D__x000D__x000D_ C7yr-RFS: 72%, DRFS: 80%, OS: 84%	#N/A	#N/A	0.8	0.56-1.14	F	#N/A	#N/A	#N/A	#N/A	#N/A	#N/A	#N/A	0.73	0.57-0.97	T	#N/A	#N/A	#N/A	#N/A	#N/A	#N/A	#N/A	#N/A	#N/A	#N/A	#N/A
NCT00813696	J Clin Oncol. 2010 Apr 1;28(10):1645-51. doi: 10.1200/JCO.2009.25.4433. Epub 2010 Mar 1.	Colucci et al., 2010	CT43	Randomized phase III trial of gemcitabine plus cisplatin compared with single-agent gemcitabine as first-line treatment of patients with advanced pancreatic cancer: the GIP-1 study.	Pancreatic Cancer	pancreatic cancer	F	T	F	F	Standard vs Standard + New Drug(s)	A: Gemcitabine (1000 mg/m2, IV30min, once per week 7 wks then 1 wk rest) -THEN- Gemcitabine (1000 mg/m2, IV30 min, d1&8&15, 4wk)_x000D__x000D__x000D__x000D__x000D_ _x000D__x000D__x000D__x000D__x000D_ B: Gemcitabine + Cisplatin (25 mg/m2, d1&8&15&29&36&42, then 1 wk rest) -THEN- Gemcitabine + Cisplatin (d1&8&15, 4wk)	Gemcitabine	1000	1.14	1.11328125	1.11328	Cisplatin, Gemcitabine	25, 1000	2.84, 1.14	0.284, 1.11328125	1.11328	A- OS: 8.3, 1yrOS: 34%, PFS: 3.9_x000D__x000D__x000D__x000D__x000D_ B- OS: 7.2, 1yrOS: 30.7%, PFS: 3.8	8.3	7.2	1.1	0.89-1.35	F	3.9	3.8	0.97	0.80-1.19	F	#N/A	#N/A	#N/A	#N/A	#N/A	#N/A	#N/A	#N/A	#N/A	#N/A	#N/A	#N/A	#N/A	#N/A	#N/A	#N/A
NCT00300885	J Clin Oncol. 2010 Apr 10;28(11):1835-42. doi: 10.1200/JCO.2009.26.1321. Epub 2010 Mar 8.	Scagliotti et al., 2010	CT34	Phase III study of carboplatin and paclitaxel alone or with sorafenib in advanced non-small-cell lung cancer.	NSC Lung Cancer	lung cancer	F	F	T	F	Standard vs Standard + New Drug(s)	A: Paclitaxel (200 mg/m2, IV4hr, d1, 3wk, 6cyc) + Carboplatin (AUC 6, IV60min, d1, 3wk, 6cyc) + Sorafenib (400 mg, 2x per day Oral, d2-19, 3wk)_x000D__x000D__x000D__x000D__x000D_ B: Paclitaxel (200 mg/m2, IV4hr, d1, 3wk, 6cyc) + Carboplatin (AUC 6, IV60min, d1, 3wk, 6cyc) + Placebo_x000D__x000D__x000D__x000D__x000D_	Carboplatin, Paclitaxel	6, 200	5.36, 0.468	0.0812121212121212, 0.00709090909090909	0.0812121	Carboplatin, Paclitaxel, Sorafenib	6, 200, 400	5.36, 0.468, 4.3	0.0812121212121212, 0.00709090909090909, 0.0651515151515152	0.0812121	CPS- OS: 10.7, PFS: 4.6, Response: 27%_x000D__x000D__x000D__x000D__x000D_ CP- OS: 10.6, PFS: 5.4, Response: 24%_x000D__x000D__x000D__x000D__x000D_ _x000D__x000D__x000D__x000D__x000D_ OS_HR: 1.15(0.94-1.41, p=0.915), PFS_HR: 0.99(0.84-1.16, p=0.433), OR_p: 0.1015	10.6	10.7	1.15	0.94-1.41	F	5.4	4.6	0.99	0.84-1.16	F	#N/A	#N/A	#N/A	#N/A	#N/A	#N/A	#N/A	#N/A	#N/A	#N/A	#N/A	#N/A	#N/A	#N/A	#N/A	#N/A
NCT00052468	J Clin Oncol. 2010 Sep 20;28(27):4162-9. doi: 10.1200/JCO.2009.27.4696. Epub 2010 Aug 23.	du Bois et al., 2010	CT17	Phase III trial of carboplatin plus paclitaxel with or without gemcitabine in first-line treatment of epithelial ovarian cancer.	Ovarian Cancer	ovarian cancer	F	F	T	F	Standard vs Standard + New Drug(s)	TC: Carboplatin(AUC 5, IV60min) + Paclitaxel (175 mg/m2, IV3hr): d1, 3wk, 6cyc_x000D__x000D__x000D__x000D__x000D_ _x000D__x000D__x000D__x000D__x000D_ TCG: Carboplatin + Paclitaxel + Gemcitabine (800 mg/m2, IV60min, d1&8, 3wk, 6cyc)	Carboplatin, Paclitaxel	5, 175	4.29, 0.234	0.065, 0.00354545454545455	0.065	Carboplatin, Gemcitabine, Paclitaxel	5, 800, 175	4.29, 1.14, 0.234	0.065, 0.0345454545454545, 0.00354545454545455	0.065	TC- Response: 77.5%, PFS: 19.3, OS: 51.5_x000D__x000D__x000D__x000D__x000D_ _x000D__x000D__x000D__x000D__x000D_ TCG- Response: 86.2%, PFS: 17.8, OS: 49.5	51.5	49.5	1.05	0.91-1.20	F	19.3	17.8	1.18	1.06-1.32	F	#N/A	#N/A	#N/A	#N/A	#N/A	#N/A	#N/A	#N/A	#N/A	#N/A	#N/A	#N/A	#N/A	#N/A	#N/A	#N/A
NCT00191100	J Clin Oncol. 2011 May 1;29(13):1678-85. doi: 10.1200/JCO.2009.25.9663. Epub 2011 Mar 28.	Duenas-Gonzalez et al., 2011.	CT28	Phase III, open-label, randomized study comparing concurrent gemcitabine plus cisplatin and radiation followed by adjuvant gemcitabine and cisplatin versus concurrent cisplatin and radiation in patients with stage IIB to IVA carcinoma of the cervix.	Cervical Cancer	cervical cancer	F	T	F	F	Standard vs Standard + New Drug(s)	A: Cisplatin (40 mg/m2, IV60min, d1, 1wk, 6cyc) + Gemcitabine (125 mg/m2, IV60min, d1, 1wk, 6cyc) + Radiation -THEN- Cisplatin (50 mg/m2, d1, 3wk, 2cyc) + Gemcitabine (1000 mg/m2, d1&8, 3wk, 2cyc)_x000D__x000D__x000D__x000D__x000D_ _x000D__x000D__x000D__x000D__x000D_ B: Cisplatin (40 mg/m2, IV60min, d1, 1wk, 6cyc) + Radiation	Cisplatin	40	3.63	0.363	0.363	Cisplatin, Gemcitabine	50, 1000	4.28, 1.14	0.428, 1.11328125	1.11328	CG- 3yrPFS: 74.4%, HR_PFS: .68, HR_OS: .68 _x000D__x000D__x000D__x000D__x000D_ C- 3yrPFS: 65%	#N/A	#N/A	0.68	0.49-0.95	T	#N/A	#N/A	0.68	0.49-0.95	T	#N/A	#N/A	#N/A	#N/A	#N/A	#N/A	#N/A	#N/A	#N/A	#N/A	#N/A	#N/A	#N/A	#N/A	#N/A	#N/A
NCT00022191	J Clin Oncol. 2012 Apr 1;30(10):1107-13. doi: 10.1200/JCO.2011.38.6979. Epub 2012 Feb 27.	Bellmunt et al., 2012	CT14	Randomized phase III study comparing paclitaxel/cisplatin/gemcitabine and gemcitabine/cisplatin in patients with locally advanced or metastatic urothelial cancer without prior systemic therapy: EORTC Intergroup Study 30987.	Urothelial Cancer	bladder cancer	F	T	F	F	Standard vs Standard + New Drug(s)	GC: Gemcitabine (1000 mg/m2, d1&8&15, 4wk) + Cisplatin (70 mg/m2, d2, 4wk): 6cyc_x000D__x000D__x000D__x000D__x000D_ _x000D__x000D__x000D__x000D__x000D_ PCG: Paclitaxel (80 mg/m2, d1&8, 3wk) + Gemcitabine (1000 mg/m2, d1&8, 3wk) + Cisplatin (70 mg/m2, d1, 3wk): 6cyc	Cisplatin, Gemcitabine	70, 1000	5.94, 1.14	0.594, 1.11328125	1.11328	Cisplatin, Gemcitabine, Paclitaxel	70, 1000, 80	5.94, 1.14, 0.105	0.594, 1.11328125, 1.025390625	1.11328	GC- OS: 12.7, Response: 43.6%, PFS: 7.6_x000D__x000D__x000D__x000D__x000D_ _x000D__x000D__x000D__x000D__x000D_ PCG- OS: 15.8, Response: 55.5%, PFS: 8.3	12.7	15.8	0.85	0.72-1.02	F	7.6	8.3	0.87	0.74-1.03	F	#N/A	#N/A	#N/A	#N/A	#N/A	#N/A	#N/A	#N/A	#N/A	#N/A	#N/A	#N/A	#N/A	#N/A	#N/A	#N/A
NCT00449033	J Clin Oncol. 2012 Sep 1;30(25):3084-92. doi: 10.1200/JCO.2011.39.7646. Epub 2012 Jul 30.	Paz-Ares et al., 2012	CT36	Phase III, randomized, double-blind, placebo-controlled trial of gemcitabine/cisplatin alone or with sorafenib for the first-line treatment of advanced, nonsquamous non-small-cell lung cancer.	NSC Lung Cancer	lung cancer	F	T	F	F	Standard vs Standard + New Drug(s)	1. Sorafenib (400 mg, 2x per day) + Gemcitabine (1250 mg/m2, d1&8) + Cisplatin (75 mg/m2, d1): 3wk, 6cyc_x000D__x000D__x000D__x000D__x000D_ 2. Placebo + Gemcitabine (1250 mg/m2, d1&8) + Cisplatin (75 mg/m2, d1): 3wk, 6cyc	Cisplatin, Gemcitabine	75, 1250	6.44, 1.14	0.644, 1.11328125	1.11328	Cisplatin, Gemcitabine, Sorafenib	75, 1250, 400	6.44, 1.14, 4.3	0.644, 1.11328125, 1.075	1.11328	SGC- OS: 12.4, PFS: 6.0, TTP: 6.1_x000D__x000D__x000D__x000D__x000D_ GC- OS: 12.5, PFS: 5.5, TTP: 5.5	12.5	12.4	0.98	0.83-1.16	F	5.5	6	0.83	0.71-0.97	T	#N/A	#N/A	#N/A	#N/A	#N/A	5.5	6.1	0.73	0.60-0.88	T	#N/A	#N/A	#N/A	#N/A	#N/A	#N/A
NCT00457691	J Clin Oncol. 2013 Apr 1;31(10):1341-7. doi: 10.1200/JCO.2012.45.1930. Epub 2013 Jan 28.	Carrato et al., 2013	CT37	Fluorouracil, leucovorin, and irinotecan plus either sunitinib or placebo in metastatic colorectal cancer: a randomized, phase III trial.	Colorectal Cancer	colorectal cancer	F	B	T	F	Standard vs Standard + New Drug(s)	FOLFIRI: Irinotecan (180 mg/m2, IV, 2wk) + LV (200 mg/m2, 2wk) + 5-FU (400 mg/m2, bolus, 2wk) + 5-FU (2400 mg/m2, IV46hr, 2wk) + Placebo: 3cyc_x000D__x000D__x000D__x000D__x000D_ FOLFIRI+S: Irinotecan (180 mg/m2, IV, 2wk) + LV (200 mg/m2, 2wk) + 5-FU (400 mg/m2, bolus, 2wk) + 5-FU (2400 mg/m2, IV46hr, 2wk) + Sunitinib (37.5 mg/d, oral, d1-28, 6wk): 6 week treatment	5-Fluorouracil, SN-38	2400, 180	3.02, 0.0331	0.0232307692307692, 0.0254615384615385	0.0254615	5-Fluorouracil, SN-38, Sunitinib	2400, 180, 37.5	3.02, 0.0331, 0.125	0.0232307692307692, 0.0254615384615385, 0.00189393939393939	0.0254615	FOLFIRI- PFS: 8.4, OS: 19.8_x000D__x000D__x000D__x000D__x000D_ FOLFIRI+S- PFS: 7.8, OS: 20.3	19.8	20.3	1.171	0.936-1.466	F	8.4	7.8	1.095	0.892-1.344	F	#N/A	#N/A	#N/A	#N/A	#N/A	#N/A	#N/A	#N/A	#N/A	#N/A	#N/A	#N/A	#N/A	#N/A	#N/A	#N/A
NCT00457691	J Clin Oncol. 2013 Apr 1;31(10):1341-7. doi: 10.1200/JCO.2012.45.1930. Epub 2013 Jan 28.	Carrato et al., 2013	CT37	Fluorouracil, leucovorin, and irinotecan plus either sunitinib or placebo in metastatic colorectal cancer: a randomized, phase III trial.	Colorectal Cancer	colorectal cancer	F	T	B	F	Standard vs Standard + New Drug(s)	FOLFIRI: Irinotecan (180 mg/m2, IV, 2wk) + LV (200 mg/m2, 2wk) + 5-FU (400 mg/m2, bolus, 2wk) + 5-FU (2400 mg/m2, IV46hr, 2wk) + Placebo: 3cyc_x000D__x000D__x000D__x000D__x000D_ FOLFIRI+S: Irinotecan (180 mg/m2, IV, 2wk) + LV (200 mg/m2, 2wk) + 5-FU (400 mg/m2, bolus, 2wk) + 5-FU (2400 mg/m2, IV46hr, 2wk) + Sunitinib (37.5 mg/d, oral, d1-28, 6wk): 6 week treatment	5-Fluorouracil, SN-38	2400, 180	3.02, 0.0331	0.094375, 0.662	0.662	5-Fluorouracil, SN-38, Sunitinib	2400, 180, 37.5	3.02, 0.0331, 0.125	0.094375, 0.662, 0.015625	0.662	FOLFIRI- PFS: 8.4, OS: 19.8_x000D__x000D__x000D__x000D__x000D_ FOLFIRI+S- PFS: 7.8, OS: 20.3	19.8	20.3	1.171	0.936-1.466	F	8.4	7.8	1.095	0.892-1.344	F	#N/A	#N/A	#N/A	#N/A	#N/A	#N/A	#N/A	#N/A	#N/A	#N/A	#N/A	#N/A	#N/A	#N/A	#N/A	#N/A
NCT00110019	J Clin Oncol. 2013 Jan 20;31(3):373-9. doi: 10.1200/JCO.2012.42.1529. Epub 2012 Dec 17.	Flaherty et al., 2013	CT24	Phase III trial of carboplatin and paclitaxel with or without sorafenib in metastatic melanoma.	Melanoma	skin cancer	F	F	T	Interferon, IL-2, GM-CSF: 38%_x000D__x000D__x000D__x000D__x000D_ Investigational Therapy: 4%_x000D__x000D__x000D__x000D__x000D_ Immunotherapy: 40%	Standard vs Standard + New Drug(s)	CP: Carboplatin (AUC 6, IV, 3wk) + Paclitaxel (225 mg/m2, IV, 3wk) + Placebo_x000D__x000D__x000D__x000D__x000D_ _x000D__x000D__x000D__x000D__x000D_ CPS: Carboplatin + Paclitaxel + Sorafenib (400 mg, oral 2x per day, d2-19)	Carboplatin, Paclitaxel	6, 225	5.36, 0.468	0.0812121212121212, 0.00709090909090909	0.0812121	Carboplatin, Paclitaxel, Sorafenib	6, 225, 400	5.36, 0.468, 4.3	0.0812121212121212, 0.00709090909090909, 0.0651515151515152	0.0812121	CP- OS: 11.3, PFS: 4.2_x000D__x000D__x000D__x000D__x000D_ CPS- OS: 11.1, PFS: 4.9	11.3	11.1	1.01	0.87-1.18	F	4.2	4.9	0.9	0.78-1.03	F	#N/A	#N/A	#N/A	#N/A	#N/A	#N/A	#N/A	#N/A	#N/A	#N/A	#N/A	#N/A	#N/A	#N/A	#N/A	#N/A
NCT00093795	J Clin Oncol. 2013 Sep 10;31(26):3197-204. doi: 10.1200/JCO.2012.48.1275. Epub 2013 Aug 12.	Swain et al., 2013	CT21	Definitive results of a phase III adjuvant trial comparing three chemotherapy regimens in women with operable, node-positive breast cancer: the NSABP B-38 trial.	Breast Cancer	breast cancer	F	F	T	Unclear	Standard vs Standard + New Drug(s)	1. TAC: Docetaxel + Doxorubicin + Cyclophosphamide (6 cycles, 75 mg/m2 Doc + 50 mg/m2 Dox + 500 mg/m2 Cyclo, every 3 wks)_x000D__x000D__x000D__x000D__x000D_ 2. AC-P: Doxorubicin + Cyclophosphamide + Paclitaxel (4 cycles, 60 mg/m2 Dox + 600 gm/m2 Cyclo, every 2 wks followed by 4 cycles, 175 mg/m2 Pac, every 2 wks)_x000D__x000D__x000D__x000D__x000D_ 3. AC-PG: Doxorubicin + Cyclophosphamide + Paclit…	Cyclophosphamide, Doxorubicin, Paclitaxel	600, 60, 175	15.9, 0.105, 0.234	0.122307692307692, 0.00159090909090909, 0.00354545454545455	0.122308	Cyclophosphamide, Doxorubicin, Gemcitabine, Paclitaxel	600, 60, 2000, 175	15.9, 0.105, 1.14, 0.234	0.122307692307692, 0.00159090909090909, 0.0345454545454545, 0.00354545454545455	0.122308	1. TAC:_x000D__x000D__x000D__x000D__x000D_ 2. AC-P:_x000D__x000D__x000D__x000D__x000D_ 3. AC-PG:	#N/A	#N/A	0.85	0.69-1.05	F	#N/A	#N/A	#N/A	#N/A	#N/A	#N/A	#N/A	#N/A	#N/A	#N/A	#N/A	#N/A	#N/A	#N/A	#N/A	#N/A	#N/A	#N/A	#N/A	#N/A	#N/A
NCT01244191	J Clin Oncol. 2015 Aug 20;33(24):2667-74. doi: 10.1200/JCO.2014.60.7317. Epub 2015 Jul 13.	Scagliotti et al., 2015	CT56	Phase III Multinational, Randomized, Double-Blind, Placebo-Controlled Study of Tivantinib (ARQ 197) Plus Erlotinib Versus Erlotinib Alone in Previously Treated Patients With Locally Advanced or Metastatic Nonsquamous Non-Small-Cell Lung Cancer.	NSC Lung Cancer	lung cancer	F	F	T	Prior platinum-based chemo--no EGFR inhibitors, tivantinib or MET inhibitors._x000D__x000D__x000D__x000D__x000D_ 1 prior systemic therapy: 66.3%_x000D__x000D__x000D__x000D__x000D_ 2 prior systemic therapies: 33.7%	Standard vs Standard + New Drug(s)	1. Erlotinib (150 mg/d) + Tivantinib (360 mg, 2x per day)_x000D__x000D__x000D__x000D__x000D_ 2. Erlotinib + Placebo	Erlotinib	150	2.89	0.0437878787878788	0.0437879	Erlotinib, tivantinib	150, 360	2.89, 5.41	0.0437878787878788, 0.081969696969697	0.0819697	1. OS: 8.5, PFS: 3.6_x000D__x000D__x000D__x000D__x000D_ 2. OS: 7.8, PFS: 1.9_x000D__x000D__x000D__x000D__x000D_ _x000D__x000D__x000D__x000D__x000D_ 1v2: OS_HR: 0.98(0.84-1.14, p=0.81), PFS: 0.74(0.64-0.85, p<0.001)	7.8	8.5	0.98	0.84-1.15	F	1.9	3.6	0.74	0.62-0.89	T	#N/A	#N/A	#N/A	#N/A	#N/A	#N/A	#N/A	#N/A	#N/A	#N/A	#N/A	#N/A	#N/A	#N/A	#N/A	#N/A
NCT00507416	J Clin Oncol. 2015 Nov 20;33(33):3921-9. doi: 10.1200/JCO.2014.58.7618. Epub 2015 Jun 8.	Niesvizky et al., 2015	CT40	Community-Based Phase IIIB Trial of Three UPFRONT Bortezomib-Based Myeloma Regimens.	Myeloma	plasma cell myeloma	F	F	T (VD vs VTD)	F	Standard vs Standard + New Drug(s)	VD: Bortezomib (1.3 mg/m2, d1&4&8&11, IV) + Dexamethasone (20 mg, oral, d1&2&4&5&8&9&11&12): 3wk, 8cyc_x000D__x000D__x000D__x000D__x000D_ VTD: Bortezomib + Dexamethasone + Thalidomide (100 mg, d1-21, oral): 3wk, 8cyc_x000D__x000D__x000D__x000D__x000D_ VMP: Bortezomib + Melphalan + Prednisone: 3wk, 8cyc	Bortezomib, Dexamethasone	1.3, 20	0.0104, 0.0892	0.08, 0.0027030303030303	0.08	Bortezomib, Dexamethasone, Thalidomide	1.3, 20, 100	0.0104, 0.0892, 3.99	0.08, 0.0027030303030303, 0.0604545454545455	0.08	VD- PFS: 14.7, Response: 73%, OS: 49.8_x000D__x000D__x000D__x000D__x000D_ VTD- PFS: 15.4, Response: 80%, OS: 51.5	49.8	51.5	#N/A	#N/A	F	14.7	15.4	#N/A	#N/A	F	#N/A	#N/A	#N/A	#N/A	#N/A	#N/A	#N/A	#N/A	#N/A	#N/A	#N/A	#N/A	#N/A	#N/A	#N/A	#N/A
NCT01121848	J Clin Oncol. 2016 Nov 10;34(32):3914-3920. doi: 10.1200/JCO.2016.68.5776. Epub 2016 Sep 30.	Gill et al., 2016	CT50	PANCREOX: A Randomized Phase III Study of Fluorouracil/Leucovorin With or Without Oxaliplatin for Second-Line Advanced Pancreatic Cancer in Patients Who Have Received Gemcitabine-Based Chemotherapy.	Pancreatic Cancer	pancreatic cancer	F	F	T	Monotherapy (Gemcitabine): 77.8%_x000D__x000D__x000D__x000D__x000D_ Combination (Gemcitabine + X(s)): 22.2%_x000D__x000D__x000D__x000D__x000D_ No prior oxaliplatin or 5-FU (except as a radiation sensitizer)	Standard vs Standard + New Drug(s)	FU/LV: LV (400 mg/m2, IV2hr, d1) + 5-FU (400 mg/m2, IV bolus, d1) + 5-FU (2400 mg/m2, IV46hr, d1, 2wk)_x000D__x000D__x000D__x000D__x000D_ _x000D__x000D__x000D__x000D__x000D_ mFOLFOX6: LV + 5-FU + Oxaliplatin (85 mg/m2, IV2hr, d1, 2wk)	5-Fluorouracil	2400	3.02	0.0232307692307692	0.0232308	5-Fluorouracil, Oxaliplatin	2400, 85	3.02, 3.27	0.0232307692307692, 0.0495454545454545	0.0495455	1. PFS: 2.9, OS: 9.9, pR: 8.5%, SD: 55.3%_x000D__x000D__x000D__x000D__x000D_ 2. PFS: 3.1, OS: 6.1 , pR: 13.2%, SD: 44.7%_x000D__x000D__x000D__x000D__x000D_ _x000D__x000D__x000D__x000D__x000D_ 1v2: PFS_HR: 1.00(.66-1.54, p=.989), OS_HR: 1.78(1.08-2.93, p=0.024)	9.9	6.1	1.78	1.08-2.93	F	2.9	3.1	1	0.66-1.53	F	#N/A	#N/A	#N/A	#N/A	#N/A	#N/A	#N/A	#N/A	#N/A	#N/A	#N/A	#N/A	#N/A	#N/A	#N/A	#N/A
NCT00003447	J Natl Cancer Inst. 2003 Mar 5;95(5):362-72.	Gridelli et al., 2003	CT1	Chemotherapy for elderly patients with advanced non-small-cell lung cancer: the Multicenter Italian Lung Cancer in the Elderly Study (MILES) phase III randomized trial.	NSC Lung Cancer	lung cancer	F	T	F	F	Monotherapies + Combo	1. Vinorelbine (30 mg/m2)_x000D__x000D__x000D_ 2. Gemcitabine (1200 mg/m2)_x000D__x000D__x000D_ 3. Vinorelbine (25 mg/m2) + Gemcitabine (1000 mg/m2)_x000D__x000D__x000D_ all: d1&8, 3wk, 6cyc	Gemcitabine	1200	1.14	1.11328125	1.11328	Gemcitabine, Vinorelbine	1000, 25	1.14, 0.0202	1.11328125, 0.315625	1.11328	V. PFS: 4.15, OS: 8.31_x000D__x000D__x000D__x000D__x000D_ G. PFS: 3.92, OS: 6.46_x000D__x000D__x000D__x000D__x000D_ VG. PFS: 4.38, OS: 6.92_x000D__x000D__x000D__x000D__x000D_ _x000D__x000D__x000D__x000D__x000D_ VvVG: OS_HR: 1.17(0.95-1.44, p=0.93), PFS_HR: 0.95(0.78-1.16, p=0.32)_x000D__x000D__x000D__x000D__x000D_ GvVG: OS_HR: 1.06(0.86-1.29, p=0.69), PFS_HR: 0.95(0.78-1.16, p=0.31)	6.46	6.92	1.06	0.86-1.29	F	#N/A	#N/A	#N/A	#N/A	#N/A	#N/A	#N/A	#N/A	#N/A	#N/A	3.92	4.38	0.95	0.78-1.16	F	#N/A	#N/A	#N/A	#N/A	#N/A	#N/A
NCT00003447	J Natl Cancer Inst. 2003 Mar 5;95(5):362-72.	Gridelli et al., 2003	CT1	Chemotherapy for elderly patients with advanced non-small-cell lung cancer: the Multicenter Italian Lung Cancer in the Elderly Study (MILES) phase III randomized trial.	NSC Lung Cancer	lung cancer	F	T	F	F	Monotherapies + Combo	1. Vinorelbine (30 mg/m2)_x000D__x000D__x000D_ 2. Gemcitabine (1200 mg/m2)_x000D__x000D__x000D_ 3. Vinorelbine (25 mg/m2) + Gemcitabine (1000 mg/m2)_x000D__x000D__x000D_ all: d1&8, 3wk, 6cyc	Vinorelbine	30	0.0202	0.315625	0.315625	Gemcitabine, Vinorelbine	1000, 25	1.14, 0.0202	1.11328125, 0.315625	1.11328	V. PFS: 4.15, OS: 8.31_x000D__x000D__x000D__x000D__x000D_ G. PFS: 3.92, OS: 6.46_x000D__x000D__x000D__x000D__x000D_ VG. PFS: 4.38, OS: 6.92_x000D__x000D__x000D__x000D__x000D_ _x000D__x000D__x000D__x000D__x000D_ VvVG: OS_HR: 1.17(0.95-1.44, p=0.93), PFS_HR: 0.95(0.78-1.16, p=0.32)_x000D__x000D__x000D__x000D__x000D_ GvVG: OS_HR: 1.06(0.86-1.29, p=0.69), PFS_HR: 0.95(0.78-1.16, p=0.31)	8.31	6.92	1.17	0.95-1.44	F	#N/A	#N/A	#N/A	#N/A	#N/A	#N/A	#N/A	#N/A	#N/A	#N/A	4.15	4.38	0.95	0.78-1.16	F	#N/A	#N/A	#N/A	#N/A	#N/A	#N/A
NCT00006454	J Natl Cancer Inst. 2006 Aug 2;98(15):1036-45.	Pfisterer et al., 2006	CT12	Randomized phase III trial of topotecan following carboplatin and paclitaxel in first-line treatment of advanced ovarian cancer: a gynecologic cancer intergroup trial of the AGO-OVAR and GINECO.	Ovarian Cancer	ovarian cancer	F	F	T	F	Standard vs Standard + New Drug(s)	TC: Paclitaxel (175 mg/m2, IV3hr, 3wk, 6cyc) + Carboplatin (AUC 5 mg/ml*min, IV60min, 3wk, 6cyc)_x000D__x000D__x000D__x000D__x000D_ TC-Top: Paclitaxel (175 mg/m2, IV3hr, 3wk, 6cyc) + Carboplatin (AUC 5 mg/ml*min, IV60min, 3wk, 6cyc) -THEN- Topotecan (1.25 mg/m2, IV30min, d1-5, 3wk, 4cyc)	Carboplatin, Paclitaxel	5, 175	4.29, 0.234	0.065, 0.00354545454545455	0.065	Carboplatin, Paclitaxel, Topotecan	5, 175, 1.25	4.29, 0.234, 0.00712	0.065, 0.00354545454545455, 0.000107878787878788	0.065	TC- PFS: 18.5, OS: 44.5, Response: 76.2%_x000D__x000D__x000D__x000D__x000D_ TC-TOP- PFS: 18.2, OS: 43.1, Response: 69.0%	44.5	43.1	1.01	0.86-1.18	F	18.5	18.2	0.97	0.78-1.12	F	#N/A	#N/A	#N/A	#N/A	#N/A	#N/A	#N/A	#N/A	#N/A	#N/A	#N/A	#N/A	#N/A	#N/A	#N/A	#N/A
NCT00061919	J Natl Cancer Inst. 2009 Aug 5;101(15):1049-57. doi: 10.1093/jnci/djp200. Epub 2009 Jul 16.	Lee et al., 2009	CT19	Anti-angiogenic therapy using thalidomide combined with chemotherapy in small cell lung cancer: a randomized, double-blind, placebo-controlled trial.	Small Cell Lung Cancer	lung cancer	F	F	T	F	Standard vs Standard + New Drug(s)	1. [Etoposide (120 mg/m2, IV, d1&2) + Etoposide (100 mg, 2x per day Oral) -OR- Etoposide (120 mg/m2, IV, d1) + Etoposide (100 mg, 2x per day Oral, d2&3)] + Carboplatin (AUC 5 or 6, IV, 3wk, 6cyc) + Placebo_x000D__x000D__x000D__x000D__x000D_ _x000D__x000D__x000D__x000D__x000D_ 2. Therapy 1 (Etoposide + Carboplatin) + Thalidomide (100 mg/d, 2yr)--could be modified to 150 mg/d or 200 mg/d_x000D__x00…	Carboplatin, Etoposide	6, 120	5.36, 13.6	0.0812121212121212, 0.485714285714286	0.485714	Carboplatin, Etoposide, Thalidomide	6, 120, 100	5.36, 13.6, 3.99	0.0812121212121212, 0.485714285714286, 0.0604545454545455	0.485714	1. OS: 10.5_x000D__x000D__x000D__x000D__x000D_ 2. OS: 10.1	10.5	10.1	1.09	0.93-1.27	F	#N/A	#N/A	1.07	0.92-1.24	F	#N/A	#N/A	#N/A	#N/A	#N/A	#N/A	#N/A	#N/A	#N/A	#N/A	#N/A	#N/A	#N/A	#N/A	#N/A	#N/A
NCT00190476	Jpn J Clin Oncol. 2015 Jan;45(1):88-95. doi: 10.1093/jjco/hyu176. Epub 2014 Nov 6.	Tsukada et al., 2015	CT27	Randomized controlled trial comparing docetaxel-cisplatin combination with weekly docetaxel alone in elderly patients with advanced non-small-cell lung cancer: Japan Clinical Oncology Group (JCOG) 0207<U+0086>.	NSC Lung Cancer	lung cancer	F	T	F	Unclear	Standard vs Standard + New Drug(s)	A: Docetaxel (25 mg/m2, IV60min, d1&8&15, 4wk)_x000D__x000D__x000D__x000D__x000D_ B: Docetaxel (20 mg/m2, IV60min) + Cisplatin (25 mg/m2, IV20min): d1&8&15, 4wk	Docetaxel	25	0.0235	1.88	1.88	Cisplatin, Docetaxel	25, 20	2.84, 0.0235	0.284, 1.88	1.88	A- Response: 26.2%, OS: 10.7, PFS: 3.7_x000D__x000D__x000D__x000D__x000D_ B- Response: 55.0%, OS: 17.0, PFS: 6.2	10.7	17	#N/A	#N/A	T	3.7	6.2	#N/A	#N/A	T	#N/A	#N/A	#N/A	#N/A	#N/A	#N/A	#N/A	#N/A	#N/A	#N/A	#N/A	#N/A	#N/A	#N/A	#N/A	#N/A
NCT01214343	Lancet Gastroenterol Hepatol. 2018 Jun;3(6):424-432. doi: 10.1016/S2468-1253(18)30078-5. Epub 2018 Apr 7.	Kudo et al., 2018	CT54	Sorafenib plus low-dose cisplatin and fluorouracil hepatic arterial infusion chemotherapy versus sorafenib alone in patients with advanced hepatocellular carcinoma (SILIUS): a randomised, open label, phase 3 trial.	Hepatocellular Carcinoma	liver cancer	F	T	F	Unclear	Standard vs Standard + New Drug(s)	1. Sorafenib (400 mg, 2x per day, d1-28) + Cisplatin (20 mg/m2, d1&8) + 5-FU (330 mg/m2/d, d1-5&8-12): 4wk_x000D__x000D__x000D__x000D__x000D_ _x000D__x000D__x000D__x000D__x000D_ 2. Sorafenib	Sorafenib	400	4.3	1.075	1.075	5-Fluorouracil, Cisplatin, Sorafenib	330, 20, 400	1.54, 2.61, 4.3	0.048125, 0.261, 1.075	1.075	1. OS: 11.8, TTP: 5.3, PFS: 4.8_x000D__x000D__x000D__x000D__x000D_ 2. OS: 11.5, TTP: 3.5, PFS: 3.5_x000D__x000D__x000D__x000D__x000D_ _x000D__x000D__x000D__x000D__x000D_ 1v2: OS_HR: 1.009(0.743-1.371, p=0.955), TTP_HR: 0.645(0.477-0.872, p=0.004), PFS_HR: 0.753(0.566-1.003, p=0.051)	11.5	11.8	1.009	0.743-1.371	F	3.5	4.8	0.753	0.566-1.003	F	#N/A	#N/A	#N/A	#N/A	#N/A	3.5	5.3	0.645	0.477-0.872	T	#N/A	#N/A	#N/A	#N/A	#N/A	#N/A
NCT00128310	Lancet Oncol. 2007 Mar;8(3):219-25.	Martin et al., 2007	CT26	Gemcitabine plus vinorelbine versus vinorelbine monotherapy in patients with metastatic breast cancer previously treated with anthracyclines and taxanes: final results of the phase III Spanish Breast Cancer Research Group (GEICAM) trial.	Breast Cancer	breast cancer	F	T	F	T: Anthracyclines & Taxanes_x000D__x000D__x000D__x000D__x000D_ Line of Chemotherapy_x000D__x000D__x000D__x000D__x000D_ 1st: 18%_x000D__x000D__x000D__x000D__x000D_ 2nd: 53%_x000D__x000D__x000D__x000D__x000D_ 3rd: 29%	Standard vs Standard + New Drug(s)	1. Vinorelbine (30 mg/m2, IV10min, d1&8, 3wk)_x000D__x000D__x000D__x000D__x000D_ 2. Vinorelbine + Gemcitabine (1200 mg/m2, IV30min, d1&8, 3wk)	Vinorelbine	30	0.0202	0.315625	0.315625	Gemcitabine, Vinorelbine	1200, 30	1.14, 0.0202	1.11328125, 0.315625	1.11328	V- PFS: 4.0, Response: 33%, OS: 16.4_x000D__x000D__x000D__x000D__x000D_ VG- PFS: 6.0, Response: 45%, OS: 15.9	16.4	15.9	1.04	0.78-1.39	F	4	6	0.66	0.50-0.88	T	#N/A	#N/A	#N/A	#N/A	#N/A	#N/A	#N/A	#N/A	#N/A	#N/A	#N/A	#N/A	#N/A	#N/A	#N/A	#N/A
NCT00312377	Lancet Oncol. 2010 Jul;11(7):619-26. doi: 10.1016/S1470-2045(10)70132-7.	Herbst et al., 2010	CT35	Vandetanib plus docetaxel versus docetaxel as second-line treatment for patients with advanced non-small-cell lung cancer (ZODIAC): a double-blind, randomised, phase 3 trial.	NSC Lung Cancer	lung cancer	F	F	T	Platinum: 95%_x000D__x000D__x000D__x000D__x000D_ Pyrimidine: 45%_x000D__x000D__x000D__x000D__x000D_ Taxane: 30%_x000D__x000D__x000D__x000D__x000D_ Vinca alkaloid or analogue: 18%_x000D__x000D__x000D__x000D__x000D_ Bevacizumab: >3%--unclear	Standard vs Standard + New Drug(s)	DV: Docetaxel (75 mg/m2, IV1hr, 3wk, 6cyc) + Vandetanib (100 mg/d, Oral)_x000D__x000D__x000D__x000D__x000D_ D: Docetaxel + Placebo	Docetaxel	75	0.0359	0.000543939393939394	0.000543939	Docetaxel, Vandetanib	75, 100	0.0359, 0.631	0.000543939393939394, 0.00956060606060606	0.00956061	VD- PFS: 4.0, 6moPFS: 28%, Response: 17%, 1yrOS: 44.7%, OS: 10.3_x000D__x000D__x000D__x000D__x000D_ D- PFS: 3.2, 6moPFS: 22%, Response: 10%, 1yrOS: 41.2%, OS: 9.9	9.9	10.3	0.91	0.78-1.07	F	3.2	4	0.79	0.70-0.90	T	#N/A	#N/A	#N/A	#N/A	#N/A	#N/A	#N/A	#N/A	#N/A	#N/A	#N/A	#N/A	#N/A	#N/A	#N/A	#N/A
NCT00471146	Lancet Oncol. 2011 Mar;12(3):256-62. doi: 10.1016/S1470-2045(11)70004-3.	Kindler et al., 2011	CT39	Axitinib plus gemcitabine versus placebo plus gemcitabine in patients with advanced pancreatic adenocarcinoma: a double-blind randomised phase 3 study.	Pancreatic Cancer	pancreatic cancer	F	B	T	adjuvant Chemo: 4%	Standard vs Standard + New Drug(s)	GA: Gemcitabine (1000 mg/m2, I, d1&8&15, 4wk) + Axitinib (5-10 mg, 2x per day)_x000D__x000D__x000D__x000D__x000D_ G: Gemcitabine + Placebo	Gemcitabine	1000	1.14	0.0345454545454545	0.0345455	Axitinib, Gemcitabine	10, 1000	0.129, 1.14	0.00195454545454545, 0.0345454545454545	0.0345455	GA- OS: 8.5, PFS: 4.4, Response: 5%_x000D__x000D__x000D__x000D__x000D_ G- OS: 8.3, PFS 4.4, Response: 2%	8.3	8.5	1.014	0.786-1.309	F	4.4	4.4	1.006	0.779-1.298	F	#N/A	#N/A	#N/A	#N/A	#N/A	#N/A	#N/A	#N/A	#N/A	#N/A	#N/A	#N/A	#N/A	#N/A	#N/A	#N/A
NCT00471146	Lancet Oncol. 2011 Mar;12(3):256-62. doi: 10.1016/S1470-2045(11)70004-3.	Kindler et al., 2011	CT39	Axitinib plus gemcitabine versus placebo plus gemcitabine in patients with advanced pancreatic adenocarcinoma: a double-blind randomised phase 3 study.	Pancreatic Cancer	pancreatic cancer	F	T	B	adjuvant Chemo: 4%	Standard vs Standard + New Drug(s)	GA: Gemcitabine (1000 mg/m2, I, d1&8&15, 4wk) + Axitinib (5-10 mg, 2x per day)_x000D__x000D__x000D__x000D__x000D_ G: Gemcitabine + Placebo	Gemcitabine	1000	1.14	1.11328125	1.11328	Axitinib, Gemcitabine	10, 1000	0.129, 1.14	0.0645, 1.11328125	1.11328	GA- OS: 8.5, PFS: 4.4, Response: 5%_x000D__x000D__x000D__x000D__x000D_ G- OS: 8.3, PFS 4.4, Response: 2%	8.3	8.5	1.014	0.786-1.309	F	4.4	4.4	1.006	0.779-1.298	F	#N/A	#N/A	#N/A	#N/A	#N/A	#N/A	#N/A	#N/A	#N/A	#N/A	#N/A	#N/A	#N/A	#N/A	#N/A	#N/A
NCT01149122	Lancet Oncol. 2012 Feb;13(2):181-8. doi: 10.1016/S1470-2045(11)70301-1. Epub 2011 Dec 20.	Lee et al., 2012	CT53	Gemcitabine and oxaliplatin with or without erlotinib in advanced biliary-tract cancer: a multicentre, open-label, randomised, phase 3 study.	Biliary Tract Cancer	biliary tract cancer	F	F	T	Chemoradiotherapy: 9%_x000D__x000D__x000D__x000D__x000D_ Adjuvant Chemotherapy: 7%_x000D__x000D__x000D__x000D__x000D_ No gemcitabine or EGFR-targeting agents	Standard vs Standard + New Drug(s)	1. Gemcitabine (1000 mg/m2, IV100min, d1) + Oxaliplatin (100 mg/m2, IV2hr, d2): 2wk_x000D__x000D__x000D__x000D__x000D_ 2. Gemcitabine + Oxaliplatin + Erlotinib (100 mg/md, Oral, d1-end)	Gemcitabine, Oxaliplatin	1000, 100	1.14, 3.27	0.0345454545454545, 0.0495454545454545	0.0495455	Erlotinib, Gemcitabine, Oxaliplatin	100, 1000, 100	2.4, 1.14, 3.27	0.0363636363636364, 0.0345454545454545, 0.0495454545454545	0.0495455	1. PFS: 4.2, OS: 9.5_x000D__x000D__x000D__x000D__x000D_ 2. PFS: 5.8, OS: 9.5_x000D__x000D__x000D__x000D__x000D_ _x000D__x000D__x000D__x000D__x000D_ 1v2: PFS_HR: 0.80(0.61-1.03, p=0.087), OS_HR: 0.93(0.69-1.25, p=0.611)	9.5	9.5	0.93	0.69-1.25	F	4.2	5.8	0.8	0.61-1.03	F	#N/A	#N/A	#N/A	#N/A	#N/A	#N/A	#N/A	#N/A	#N/A	#N/A	#N/A	#N/A	#N/A	#N/A	#N/A	#N/A
NCT00744497	Lancet Oncol. 2013 Dec;14(13):1307-16. doi: 10.1016/S1470-2045(13)70479-0. Epub 2013 Nov 8.	Araujo et al., 2013	CT41	Docetaxel and dasatinib or placebo in men with metastatic castration-resistant prostate cancer (READY): a randomised, double-blind phase 3 trial.	Prostate Cancer	breast cancer	F	B	T (less prednisone)	F	Standard vs Standard + New Drug(s)	1. Docetaxel (75 mg/m2, IV, 3wk) + Prednisone (5 mg, 2x per day) + Placebo_x000D__x000D__x000D__x000D__x000D_ 2. Docetaxel (75 mg/m2, IV, 3wk) + Prednisone (5 mg, 2x per day) + Dasatinib (100 mg, 1x per day)	Docetaxel	75	0.0359	0.000543939393939394	0.000543939	Dasatinib, Docetaxel	100, 75	0.041, 0.0359	0.000621212121212121, 0.000543939393939394	0.000621212	1. OS: 21.2, PFS: 11.1_x000D__x000D__x000D__x000D__x000D_ 2. OS: 21.5, PFS: 11.8	21.2	21.5	0.99	0.87-1.13	F	11.1	11.8	0.92	0.82-1.05	F	#N/A	#N/A	#N/A	#N/A	#N/A	#N/A	#N/A	#N/A	#N/A	#N/A	#N/A	#N/A	#N/A	#N/A	#N/A	#N/A
NCT00744497	Lancet Oncol. 2013 Dec;14(13):1307-16. doi: 10.1016/S1470-2045(13)70479-0. Epub 2013 Nov 8.	Araujo et al., 2013	CT41	Docetaxel and dasatinib or placebo in men with metastatic castration-resistant prostate cancer (READY): a randomised, double-blind phase 3 trial.	Prostate Cancer	prostate cancer	F	T (less prednisone)	B	F	Standard vs Standard + New Drug(s)	1. Docetaxel (75 mg/m2, IV, 3wk) + Prednisone (5 mg, 2x per day) + Placebo_x000D__x000D__x000D__x000D__x000D_ 2. Docetaxel (75 mg/m2, IV, 3wk) + Prednisone (5 mg, 2x per day) + Dasatinib (100 mg, 1x per day)	Docetaxel	75	0.0359	2.872	2.872	Dasatinib, Docetaxel	100, 75	0.041, 0.0359	0.03203125, 2.872	2.872	1. OS: 21.2, PFS: 11.1_x000D__x000D__x000D__x000D__x000D_ 2. OS: 21.5, PFS: 11.8	21.2	21.5	0.99	0.87-1.13	F	11.1	11.8	0.92	0.82-1.05	F	#N/A	#N/A	#N/A	#N/A	#N/A	#N/A	#N/A	#N/A	#N/A	#N/A	#N/A	#N/A	#N/A	#N/A	#N/A	#N/A
NCT00883779	Lancet Oncol. 2013 Jul;14(8):777-86. doi: 10.1016/S1470-2045(13)70254-7. Epub 2013 Jun 17.	Wu et al., 2013	CT59	Intercalated combination of chemotherapy and erlotinib for patients with advanced stage non-small-cell lung cancer (FASTACT-2): a randomised, double-blind trial.	NSC Lung Cancer	lung cancer	F	F	T	F	Standard vs Standard + New Drug(s)	1. Gemcitabine (1250 mg/m2, d1&8, IV) + Carboplatin (AUC 5)/or/Cisplatin (75 mg/m2, d1, IV) + Placebo_x000D__x000D__x000D__x000D__x000D_ 2. Gemcitabine + Carboplatin/or/Cisplatin + Erlotinib (150 mg/d, d15-28, Oral)_x000D__x000D__x000D__x000D__x000D_ _x000D__x000D__x000D__x000D__x000D_ Carboplatin: 92%_x000D__x000D__x000D__x000D__x000D_ Cisplatin: 8%	Carboplatin, Gemcitabine	5, 1250	4.29, 1.14	0.065, 0.0345454545454545	0.065	Carboplatin, Erlotinib, Gemcitabine	5, 150, 1250	4.29, 2.89, 1.14	0.065, 0.0437878787878788, 0.0345454545454545	0.065	1.All Patients- PFS: 6.0, OS: 15.2, Response: 18.2%_x000D__x000D__x000D__x000D__x000D_ EGFR-WT Patients- PFS: 5.9, OS: 12.2, Response: 19%_x000D__x000D__x000D__x000D__x000D_ EGFR-Mut Patients- PFS: 6.9, OS: 20.6, 15%_x000D__x000D__x000D__x000D__x000D_ _x000D__x000D__x000D__x000D__x000D_ 2. All Patients- PFS: 7.6, OS: 18.3, Response: 42.9%_x000D__x000D__x000D__x000D__x000D_ EGFR-WT Patients- PFS: …	20.6	31.4	0.48	0.27-0.84	T	6.9	16.8	0.25	0.16-0.39	T	#N/A	#N/A	#N/A	#N/A	#N/A	#N/A	#N/A	#N/A	#N/A	#N/A	#N/A	#N/A	#N/A	#N/A	#N/A	#N/A
NCT00883779	Lancet Oncol. 2013 Jul;14(8):777-86. doi: 10.1016/S1470-2045(13)70254-7. Epub 2013 Jun 17.	Wu et al., 2013	CT59	Intercalated combination of chemotherapy and erlotinib for patients with advanced stage non-small-cell lung cancer (FASTACT-2): a randomised, double-blind trial.	NSC Lung Cancer	lung cancer	F	F	T	F	Standard vs Standard + New Drug(s)	1. Gemcitabine (1250 mg/m2, d1&8, IV) + Carboplatin (AUC 5)/or/Cisplatin (75 mg/m2, d1, IV) + Placebo_x000D__x000D__x000D__x000D__x000D_ 2. Gemcitabine + Carboplatin/or/Cisplatin + Erlotinib (150 mg/d, d15-28, Oral)_x000D__x000D__x000D__x000D__x000D_ _x000D__x000D__x000D__x000D__x000D_ Carboplatin: 92%_x000D__x000D__x000D__x000D__x000D_ Cisplatin: 8%	Carboplatin, Gemcitabine	5, 1250	4.29, 1.14	0.065, 0.0345454545454545	0.065	Carboplatin, Erlotinib, Gemcitabine	5, 150, 1250	4.29, 2.89, 1.14	0.065, 0.0437878787878788, 0.0345454545454545	0.065	1.All Patients- PFS: 6.0, OS: 15.2, Response: 18.2%_x000D__x000D__x000D__x000D__x000D_ EGFR-WT Patients- PFS: 5.9, OS: 12.2, Response: 19%_x000D__x000D__x000D__x000D__x000D_ EGFR-Mut Patients- PFS: 6.9, OS: 20.6, 15%_x000D__x000D__x000D__x000D__x000D_ _x000D__x000D__x000D__x000D__x000D_ 2. All Patients- PFS: 7.6, OS: 18.3, Response: 42.9%_x000D__x000D__x000D__x000D__x000D_ EGFR-WT Patients- PFS: …	12.2	14.9	0.77	0.53-1.11	F	5.9	6.7	0.97	0.69-1.36	F	#N/A	#N/A	#N/A	#N/A	#N/A	#N/A	#N/A	#N/A	#N/A	#N/A	#N/A	#N/A	#N/A	#N/A	#N/A	#N/A
NCT00144989	Lancet Oncol. 2014 Jan;15(1):106-13. doi: 10.1016/S1470-2045(13)70511-4. Epub 2013 Dec 3.	Kubota et al., 2014	CT75	Etoposide and cisplatin versus irinotecan and cisplatin in patients with limited-stage small-cell lung cancer treated with etoposide and cisplatin plus concurrent accelerated hyperfractionated thoracic radiotherapy (JCOG0202): a randomised phase 3 study.	Small Cell Lung Cancer	lung cancer	F	T	F	F	Standard vs Standard + New Drug(s)	1. Cisplatin (80 mg/m2, d1, IV) + Etoposide (100 mg/m2, d1-3, IV) + Radiation -THEN- Cisplatin (80 mg/m2, d1, IV, 3wk, 3cyc) + Etoposide (100 mg/m2, d1-3, IV, 3wk, 3cyc)_x000D__x000D__x000D__x000D__x000D_ _x000D__x000D__x000D__x000D__x000D_ 2. Cisplatin (80 mg/m2, d1, IV) + Etoposide (100 mg/m2, d1-3, IV) + Radiation -THEN- Irinotecan (60 mg/m2, d1&8&15, IV, 3-4wk, 3cyc) + Cisplatin (60 mg/m2, d1…	Cisplatin, Etoposide	80, 100	6.99, 13.6	0.699, 0.85	0.85	Cisplatin, Etoposide, SN-38	80, 100, 60	6.99, 13.6, 0.0204	0.699, 0.85, 0.408	0.85	1. OS: 38.4 _x000D__x000D__x000D__x000D__x000D_ 2. OS: 33.6_x000D__x000D__x000D__x000D__x000D_ _x000D__x000D__x000D__x000D__x000D_ OS HR p-value: 0.70_x000D__x000D__x000D__x000D__x000D_	38.4	33.6	1.09	0.80-1.46	F	13.2	12	1.1	0.83-1.45	F	#N/A	#N/A	#N/A	#N/A	#N/A	#N/A	#N/A	#N/A	#N/A	#N/A	#N/A	#N/A	#N/A	#N/A	#N/A	#N/A
NCT01023308	Lancet Hematol. 2016 Nov;3(11):e506-e515. doi: 10.1016/S2352-3026(16)30147-8. Epub 2016 Oct 14.	San-Miguel et al., 2016	CT49	Panobinostat plus bortezomib and dexamethasone versus placebo plus bortezomib and dexamethasone in patients with relapsed or relapsed and refractory multiple myeloma: a multicentre, randomised, double-blind phase 3 trial.	Myeloma	plasma cell myeloma	F	F	T	Bortezomib: 43%_x000D__x000D__x000D__x000D__x000D_ Lenalidomide: 19%_x000D__x000D__x000D__x000D__x000D_ Thalidomide: 52%_x000D__x000D__x000D__x000D__x000D_ Melphalan: 28%_x000D__x000D__x000D__x000D__x000D_ Cyclophosphamide: 45%_x000D__x000D__x000D__x000D__x000D_ Dexamethasone: 81%_x000D__x000D__x000D__x000D__x000D_ Bortezomib + Immunomodulary Drug: 25%_x000D__x000D__x000D__x000D__x000D_ Bortezomi…	Standard vs Standard + New Drug(s)	Phase 1:_x000D__x000D__x000D__x000D__x000D_ 1.Panobinostat (20 mg, d1&3&5&8&10&12, 3wk, 8cyc) + Bortezomib (1.3 mg/m2, d1&4&8&11, 3wk, 8cyc) + Dexamethasone (20 mg, Oral, d1-2&4-5&8-9&11-12, 3wk, 8cyc)_x000D__x000D__x000D__x000D__x000D_ 2. Placebo + Bortezomib + Dexamethasone_x000D__x000D__x000D__x000D__x000D_ -> if clinical benefit then enter Phase 2_x000D__x000D__x000D__x000D__x000D_ _x000D__x0…	Bortezomib, Dexamethasone	1.3, 20	0.0104, 0.0892	0.08, 0.0027030303030303	0.08	Bortezomib, Dexamethasone, Panobinostat	1.3, 20, 20	0.0104, 0.0892, 0.0572	0.08, 0.0027030303030303, 0.000866666666666667	0.08	Including Results From San-Miguel et al., 2016_x000D__x000D__x000D__x000D__x000D_ 1. OS: 40.3, PFS: 11.99, Response: 60.7%_x000D__x000D__x000D__x000D__x000D_ 2. OS: 35.8, PFS: 8.08, Response: 54.6%_x000D__x000D__x000D__x000D__x000D_ 1v2: OS_HR: 0.94(0.78-1.14, p=0.54), PFS_HR: 0.63(0.52-0.76,p<0.001)	35.8	40.3	0.94	0.78-1.14	F	8.08	11.99	0.63	0.52-0.76	T	#N/A	#N/A	#N/A	#N/A	#N/A	#N/A	#N/A	#N/A	#N/A	#N/A	#N/A	#N/A	#N/A	#N/A	#N/A	#N/A
NCT01015118	Int J Cancer. 2020 Jan 15;146(2):439-448. doi: 10.1002/ijc.32606. Epub 2019 Sep 6.	Ray-Coquard et al., 2020	CT48	Standard first-line chemotherapy with or without nintedanib for advanced ovarian cancer (AGO-OVAR 12): a randomised, double-blind, placebo-controlled phase 3 trial.	Ovarian Cancer	ovarian cancer	F	F	T	F	Standard vs Standard + New Drug(s)	1. Paclitaxel (175 mg/m2, IV, d1, 3wk) + Carboplatin (AUC 5-6 mg/mL/min, IV, d1, 3wk) + Placebo_x000D__x000D__x000D__x000D__x000D_ _x000D__x000D__x000D__x000D__x000D_ 2. Paclitaxel + Carboplatin + Nintedanib (200 mg, 2x per day Oral, d2-21, 3wk, up to 120wk)	Carboplatin, Paclitaxel	6, 175	5.36, 0.234	0.0812121212121212, 0.00354545454545455	0.0812121	Carboplatin, nintedanib, Paclitaxel	6, 200, 175	5.36, 0.0574, 0.234	0.0812121212121212, 0.00086969696969697, 0.00354545454545455	0.0812121	1. PFS: 16.6, _x000D__x000D__x000D__x000D_OS: 62.8_x000D_ 2. PFS: 17.6, OS: 62.0_x000D_	62.8	62	0.99	0.83-1.17	F	16.6	17.6	0.86	0.75-0.98	T	#N/A	#N/A	#N/A	#N/A	#N/A	#N/A	#N/A	#N/A	#N/A	#N/A	#N/A	#N/A	#N/A	#N/A	#N/A	#N/A
NCT00052962	Lancet. 2000 Mar 25;355(9209):1041-7.	Douillard et al., 2000	CT18	Irinotecan combined with fluorouracil compared with fluorouracil alone as first-line treatment for metastatic colorectal cancer: a multicentre randomised trial.	Colorectal Cancer	colorectal cancer	F	B	T	F	Standard vs Standard + New Drug(s)	IFL: Irinotecan (80 mg/m2, 1wk) + 5-FU (2300 mg/m2, IV24hr) + Leucovorin (500 mg/m2) -OR- Irinotecan (180 mg/m2, 2wk) + 5-FU (400 mg/m2, bolus, d1&2, 2wk) + 5-FU (600 mg/m2, IV22hr, d1&2, 2wk) + Leucovorin (200 mg/m2, d1&2, 2wk)_x000D__x000D__x000D__x000D__x000D_ _x000D__x000D__x000D__x000D__x000D_ FL: 5-FU (2600 mg/m2, IV24hr, 1wk) + Leucovorin (500 mg/m2, 1wk) -OR- 5-FU (400 mg/m2, bolus, d1&2,…	5-Fluorouracil	600	1.77	0.0136153846153846	0.0136154	5-Fluorouracil, SN-38	600, 180	1.77, 0.0331	0.0136153846153846, 0.0254615384615385	0.0254615	IFL- Response: 49%, TTP: 6.7, OS: 17.4_x000D__x000D__x000D__x000D__x000D_ FL- Response: 31%, TTP: 4.4, OS: 14.1	14.1	17.4	#N/A	#N/A	T	#N/A	#N/A	#N/A	#N/A	#N/A	#N/A	#N/A	#N/A	#N/A	#N/A	4.4	6.7	0.59	0.46-0.77	T	#N/A	#N/A	#N/A	#N/A	#N/A	#N/A
NCT00052962	Lancet. 2000 Mar 25;355(9209):1041-7.	Douillard et al., 2000	CT18	Irinotecan combined with fluorouracil compared with fluorouracil alone as first-line treatment for metastatic colorectal cancer: a multicentre randomised trial.	Colorectal Cancer	colorectal cancer	F	T	B	F	Standard vs Standard + New Drug(s)	IFL: Irinotecan (80 mg/m2, 1wk) + 5-FU (2300 mg/m2, IV24hr) + Leucovorin (500 mg/m2) -OR- Irinotecan (180 mg/m2, 2wk) + 5-FU (400 mg/m2, bolus, d1&2, 2wk) + 5-FU (600 mg/m2, IV22hr, d1&2, 2wk) + Leucovorin (200 mg/m2, d1&2, 2wk)_x000D__x000D__x000D__x000D__x000D_ _x000D__x000D__x000D__x000D__x000D_ FL: 5-FU (2600 mg/m2, IV24hr, 1wk) + Leucovorin (500 mg/m2, 1wk) -OR- 5-FU (400 mg/m2, bolus, d1&2,…	5-Fluorouracil	600	1.77	0.0553125	0.0553125	5-Fluorouracil, SN-38	600, 180	1.77, 0.0331	0.0553125, 0.662	0.662	IFL- Response: 49%, TTP: 6.7, OS: 17.4_x000D__x000D__x000D__x000D__x000D_ FL- Response: 31%, TTP: 4.4, OS: 14.1	14.1	17.4	#N/A	#N/A	T	#N/A	#N/A	#N/A	#N/A	#N/A	#N/A	#N/A	#N/A	#N/A	#N/A	4.4	6.7	0.59	0.46-0.77	T	#N/A	#N/A	#N/A	#N/A	#N/A	#N/A
NCT00226915	Lancet. 2002 Aug 17;360(9332):505-15.	ICON Group, 2002	CT30	Paclitaxel plus carboplatin versus standard chemotherapy with either single-agent carboplatin or cyclophosphamide, doxorubicin, and cisplatin in women with ovarian cancer: the ICON3 randomised trial.	Ovarian Cancer	ovarian cancer	F	F	T	F	Standard vs Standard + New Drug(s)	1. Carboplatin (AUC 5-6)_x000D__x000D__x000D__x000D__x000D_ 2. Cyclophosphamide (500 mg/m2) + Doxorubicin (50 mg/m2) + Cisplatin (50 mg/m2)_x000D__x000D__x000D__x000D__x000D_ 3. Paclitaxel (175 mg/m2, IV3hr) + Carboplatin (AUC 5-6)	Carboplatin	6	5.36	0.0812121212121212	0.0812121	Carboplatin, Paclitaxel	6, 175	5.36, 0.234	0.0812121212121212, 0.00354545454545455	0.0812121	1vs3: OS_HR: 0.98(0.85-1.12, p=0.73), PFS_HR: 0.92(0.81-1.04, p=0.19)_x000D__x000D__x000D__x000D__x000D_ _x000D__x000D__x000D__x000D__x000D_ 2vs3: OS_HR: 0.99(0.81-1.22, p=0.94), PFS_HR: 0.95(0.78-1.15, p=0.57)	#N/A	#N/A	0.98	0.87-1.10	F	#N/A	#N/A	0.92	0.81-1.04	F	#N/A	#N/A	#N/A	#N/A	#N/A	#N/A	#N/A	#N/A	#N/A	#N/A	#N/A	#N/A	#N/A	#N/A	#N/A	#N/A
NCT00002894	Lancet. 2003 Jun 21;361(9375):2099-106.	The ICON and AGO Collaborators, 2003	CT4	Paclitaxel plus platinum-based chemotherapy versus conventional platinum-based chemotherapy in women with relapsed ovarian cancer: the ICON4/AGO-OVAR-2.2 trial.	Ovarian Cancer	ovarian cancer	F	B	T	Pac + Carbo: 34%_x000D__x000D__x000D_ Carbo: 31%_x000D__x000D__x000D_ Cyclo + adriamycin + Cic: 17%_x000D__x000D__x000D_ Pac + Cis: 6%_x000D__x000D__x000D_ Doc + Carbo: 3%_x000D__x000D__x000D_ Other: 2%	Standard vs Standard + New Drug(s)	1. Carboplatin (5-6 (GFR + 25) mg) or Cisplatin (50 - 75 mg/m2)_x000D__x000D__x000D__x000D__x000D_ 2. Carboplatin or Cisplatin + Paclitaxel (175 - 185 mg/m2)	Carboplatin	6	5.36	0.0812121212121212	0.0812121	Carboplatin, Paclitaxel	6, 175	5.36, 0.234	0.0812121212121212, 0.00354545454545455	0.0812121	1. 2-yr survival: 50%, OS: 24, 1-yr PFS: 40%, PFS: 10_x000D__x000D__x000D__x000D__x000D_ 2. 2-yr survival: 57%, OS: 29, 1-yr PFS: 50%, PFS: 13	24	29	0.82	0.69-0.97	T	10	13	0.76	0.66-0.89	T	#N/A	#N/A	#N/A	#N/A	#N/A	#N/A	#N/A	#N/A	#N/A	#N/A	#N/A	#N/A	#N/A	#N/A	#N/A	#N/A
NCT00929591	Lancet. 2009 Dec 19;374(9707):2055-2063. doi: 10.1016/S0140-6736(09)61523-3. Epub 2009 Dec 10.	Albain et al., 2009	CT47	Adjuvant chemotherapy and timing of tamoxifen in postmenopausal patients with endocrine-responsive, node-positive breast cancer: a phase 3, open-label, randomised controlled trial.	Breast Cancer	breast cancer	F	F	T	Unclear	Standard vs Standard + New Drug(s)	T: Tamoxifen (20 mg/d, 5yrs)_x000D__x000D__x000D__x000D__x000D_ CAFT: CAF + T_x000D__x000D__x000D__x000D__x000D_ CAF-T: CAF -THEN- T_x000D__x000D__x000D__x000D__x000D_ _x000D__x000D__x000D__x000D__x000D_ Note: CAF = Cyclophosphamide (100 mg/m2, Oral, d1-14) + Doxorubicin (30 mg/m2, d1&8) + 5-Fluorouracil (500 mg/m2, IV, d1&8): 4wk, 6cyc	Tamoxifen	20	0.269	0.00269	0.00269	5-Fluorouracil, Cyclophosphamide, Doxorubicin, Tamoxifen	500, 100, 30, 20	1.54, 3.18, 0.0276, 0.269	0.0118461538461538, 0.0244615384615385, 0.000418181818181818, 0.00269	0.0244615	T- 10yrOS: 60%, 10yrDFS: 48%_x000D__x000D__x000D__x000D__x000D_ CAFT- 10yrOS: 62%, 10yrDFS: 53%_x000D__x000D__x000D__x000D__x000D_ CAF-T- 10yrOS: 68%, 10yrDFS: 60%_x000D__x000D__x000D__x000D__x000D_ _x000D__x000D__x000D__x000D__x000D_ CombinedCAFvsT: DFS_HR: 0.76(0.64-0.91, p=0.002), OS_HR: 0.83(0.68-1.01, p=0.057)_x000D__x000D__x000D__x000D__x000D_ CAF-TvsCAFT: DFS_HR: 0.7(0.64-0.91, p=0.002), O…	#N/A	#N/A	0.83	0.68-1.01	F	#N/A	#N/A	#N/A	#N/A	#N/A	#N/A	#N/A	#N/A	#N/A	#N/A	#N/A	#N/A	#N/A	#N/A	#N/A	#N/A	#N/A	#N/A	#N/A	#N/A	#N/A
NCT01134484	Blood. 2012 Jul 5;120(1):9-19. doi: 10.1182/blood-2012-02-408898. Epub 2012 Apr 12.	Cavo et al., 2012	CT52	Bortezomib with thalidomide plus dexamethasone compared with thalidomide plus dexamethasone as induction therapy before, and consolidation therapy after, double autologous stem-cell transplantation in newly diagnosed multiple myeloma: a randomised phase 3 study.	Myeloma	plasma cell myeloma	F	F	T	F	Standard vs Standard + New Drug(s)	VTD: Bortezomib (1.3 mg/m2, d1&4&8&11) + Thalidomide (100 mg/d, d1-14) + Thalidomide (200 mg/d, d15-21) + Dexamethasone (40 mg, d1-2&4-5&8-9&11-12): 3wk, 3cyc -THEN- Cyclophosphamide (4 g/m2, d1) + G-CSF (10 ug/kg/d) + ASCT + Melphalan (200 mg/m2) + G-CSF (5 ug/kg/d) + Thalidomide (100 mg/d, d1-4, 4wk) + Dexamethasone (d1-4, 4wk) + ASCT#2 + Melphalan (200 mg/m2) + G-CSF (5ug/m2) -THEN- Bortezomib…	Cyclophosphamide, Dexamethasone, Thalidomide	4000, 40, 100	250, 0.178, 3.99	1.92307692307692, 0.00539393939393939, 0.0604545454545455	1.92308	Bortezomib, Cyclophosphamide, Dexamethasone, Thalidomide	1.3, 4000, 40, 100	0.0104, 250, 0.178, 3.99	0.08, 1.92307692307692, 0.00539393939393939, 0.0604545454545455	1.92308	Data from Cavo et al., 2012_x000D__x000D__x000D__x000D__x000D_ VTD- 3yrProgression|Relapse: 39%, 3yrPFS: 60%, 3yrOS: 90%_x000D__x000D__x000D__x000D__x000D_ TD- 3yrProgression|Relapse: 52%, 3yrPFS: 48%, 3yrOS: 88%_x000D__x000D__x000D__x000D__x000D_ _x000D__x000D__x000D__x000D__x000D_ VTDvsTD: 3yrProg|Relap_HR: 0.68(0.48-0.98, p=0.041), PFS_HR: 0.69(0.48-0.99, p=0.043), OS_HR: 0.72(0.33-1.54, p=0.3…	#N/A	#N/A	0.72	0.33-1.54	F	#N/A	#N/A	0.69	0.48-0.99	T	#N/A	#N/A	#N/A	#N/A	#N/A	#N/A	#N/A	#N/A	#N/A	#N/A	#N/A	#N/A	#N/A	#N/A	#N/A	#N/A
NCT00526643	Lung Cancer. 2013 Jul;81(1):77-83. doi: 10.1016/j.lungcan.2013.04.008. Epub 2013 May 1.	Morabito et al., 2013	CT45	Randomized phase III trial of gemcitabine and cisplatin vs. gemcitabine alone in patients with advanced non-small cell lung cancer and a performance status of 2: the CAPPA-2 study.	NSC Lung Cancer	lung cancer	F	T	F	F	Standard vs Standard + New Drug(s)	1. Gemcitabine (1200 mg/m2, IV30min, d1&8): 3wk, 4cyc_x000D__x000D__x000D__x000D__x000D_ _x000D__x000D__x000D__x000D__x000D_ 2. Gemcitabine (1000 mg/m2, IV30min, d1&8) + Cisplatin (60 mg/m2, IV< d1): 3wk, 4cyc	Gemcitabine	1200	1.14	1.11328125	1.11328	Cisplatin, Gemcitabine	60, 1000	5.04, 1.14	0.504, 1.11328125	1.11328	G- OS: 3.0, PFS: 1.7, Response: 4%_x000D__x000D__x000D__x000D__x000D_ GC- OS: 5.9, PFS: 3.3, Response: 18%	3	5.9	0.52	0.28-0.98	T	1.7	3.3	0.49	0.27-0.89	T	#N/A	#N/A	#N/A	#N/A	#N/A	#N/A	#N/A	#N/A	#N/A	#N/A	#N/A	#N/A	#N/A	#N/A	#N/A	#N/A
NCT00003888	N Engl J Med. 2007 Oct 25;357(17):1695-704.	Vermorken et al., 2007	CT8	Cisplatin, fluorouracil, and docetaxel in unresectable head and neck cancer.	scc of head and neck	cancer of oral cavity & pharynx	F	T	F	F	Standard vs Standard + New Drug(s)	1. Docetaxel + Cisplatin + Fluorouracil (75 mg/m2 doc + 75 mg/m2 cis + 750 mg/m2/d fluorouracil, IV24hr, d1-5)_x000D__x000D__x000D__x000D__x000D_ 2. Cisplatin + Fluorouracil (100 mg/m2 cis + 1000 mg/m2/day(1-5) fluorouracil)	5-Fluorouracil, Cisplatin	1000, 100	2.86, 9.71	0.089375, 0.971	0.971	5-Fluorouracil, Cisplatin, Docetaxel	750, 75, 75	1.03, 6.44, 0.0359	0.0321875, 0.644, 2.872	2.872	1. PFS: 11.0, OS: 18.8, Response: 68%_x000D__x000D__x000D__x000D__x000D_ 2. PFS: 8.2, OS: 14.5, Response: 54%	14.5	18.8	0.73	0.56-0.94	T	8.2	11	0.72	0.57-0.91	T	#N/A	#N/A	#N/A	#N/A	#N/A	#N/A	#N/A	#N/A	#N/A	#N/A	#N/A	#N/A	#N/A	#N/A	#N/A	#N/A
NCT00003912	N Engl J Med. 2009 Oct 22;361(17):1662-70. doi: 10.1056/NEJMoa0810613.	Perilongo et al., 2009	CT9	Cisplatin versus cisplatin plus doxorubicin for standard-risk hepatoblastoma.	Hepatoblastoma	liver cancer	F	T	F	F	Standard vs Standard + New Drug(s)	1. Cisplatin (80 mg/m2, IV24hr, d1, 2wk, 6cyc)_x000D__x000D__x000D__x000D__x000D_ _x000D__x000D__x000D__x000D__x000D_ 2. Cisplatin (80 mg/m2, IV24hr) then [Cisplatin (80 mg/m2, IV24hr, d1, 3wk, 3 cyc) + Doxorubicin (30 mg/m2, IV24hr, d2&3, 3wk, 5cyc)]	Cisplatin	80	6.99	0.699	0.699	Cisplatin, Doxorubicin	80, 30	6.99, 0.0276	0.699, 0.026953125	0.699	1. 3yrEFS: 83%, 3yrOS: 95%_x000D__x000D__x000D__x000D__x000D_ 2. 3yrEFS: 85%, 3yrOS: 93%	#N/A	#N/A	1.14	0.42-3.2	F	#N/A	#N/A	#N/A	#N/A	#N/A	#N/A	#N/A	#N/A	#N/A	#N/A	#N/A	#N/A	#N/A	#N/A	#N/A	#N/A	#N/A	0.81	0.42-1.54	F	#N/A
NCT00262769	N Engl J Med. 2010 Apr 8;362(14):1273-81. doi: 10.1056/NEJMoa0908721.	Valle et al., 2010	CT31	Cisplatin plus gemcitabine versus gemcitabine for biliary tract cancer.	Biliary Tract Cancer	biliary tract cancer	F	T	F	Previous Therapy: 75%_x000D__x000D__x000D__x000D__x000D_ Adjuvant Chemo: 2%_x000D__x000D__x000D__x000D__x000D_ Various Surgeries/Radiotherapy: Many_x000D__x000D__x000D__x000D__x000D_ Other Therapy: 38%	Standard vs Standard + New Drug(s)	1. Cisplatin (25 mg/m2, IV2hr) + Gemcitabine (1000 mg/m2, IV30min):d1&8, 3wk, 4cyc_x000D__x000D__x000D__x000D__x000D_ 2. Gemcitabine (1000 mg/m2, d1&8&15, 4wk, 3cyc, IV30min)	Gemcitabine	1000	1.14	1.11328125	1.11328	Cisplatin, Gemcitabine	25, 1000	2.84, 1.14	0.284, 1.11328125	1.11328	CG- Response: 81.4%, OS: 11.7, PFS: 8.0, _x000D__x000D__x000D__x000D__x000D_ G- Response: 71.8%, OS: 8.1, PFS: 5.0	8.1	11.7	0.64	0.52-0.80	T	5	8	0.63	0.51-0.77	T	#N/A	#N/A	#N/A	#N/A	#N/A	#N/A	#N/A	#N/A	#N/A	#N/A	#N/A	#N/A	#N/A	#N/A	#N/A	#N/A
NCT00844649	N Engl J Med. 2013 Oct 31;369(18):1691-703. doi: 10.1056/NEJMoa1304369. Epub 2013 Oct 16.	Von Hoff et al., 2013	CT44	Increased survival in pancreatic cancer with nab-paclitaxel plus gemcitabine.	Pancreatic Cancer	pancreatic cancer	F	B	T	Radiation: 3%_x000D__x000D__x000D__x000D__x000D_ Chemotherapy: 4%	Standard vs Standard + New Drug(s)	1. Nab-Paclitaxel (125 mg/m2, IV40min, d1&8&15&29&36&43, 8wk, 1cyc) + Gemcitabine (1000 mg/m2, IV, d1&8&15&29&36&43, 8wk, 1cyc): then d1&8&14, 4wk_x000D__x000D__x000D__x000D__x000D_ 2. Gemcitabine (1000 mg/m2, IV, weekly for 7 wks of 8wk, 1cyc): then d1&8&14, 4wk	Gemcitabine	1000	1.14	0.0345454545454545	0.0345455	Gemcitabine, Paclitaxel	1000, NAB125	1.14, 0.152	0.0345454545454545, 0.0023030303030303	0.0345455	1. OS: 8.5, PFS: 5.5, 2yrOS: 9%, 1yrPFS: 16%, Response: 23%_x000D__x000D__x000D__x000D__x000D_ 2. OS: 6.7, PFS: 3.7, 2yrOS: 4%, 1yrPFS: 9%, Response: 7%	6.7	8.5	0.72	0.62-0.83	T	3.7	5.5	0.69	0.58-0.82	T	#N/A	#N/A	#N/A	#N/A	#N/A	#N/A	#N/A	#N/A	#N/A	#N/A	#N/A	#N/A	#N/A	#N/A	#N/A	#N/A
NCT00844649	N Engl J Med. 2013 Oct 31;369(18):1691-703. doi: 10.1056/NEJMoa1304369. Epub 2013 Oct 16.	Von Hoff et al., 2013	CT44	Increased survival in pancreatic cancer with nab-paclitaxel plus gemcitabine.	Pancreatic Cancer	pancreatic cancer	F	T	B	Radiation: 3%_x000D__x000D__x000D__x000D__x000D_ Chemotherapy: 4%	Standard vs Standard + New Drug(s)	1. Nab-Paclitaxel (125 mg/m2, IV40min, d1&8&15&29&36&43, 8wk, 1cyc) + Gemcitabine (1000 mg/m2, IV, d1&8&15&29&36&43, 8wk, 1cyc): then d1&8&14, 4wk_x000D__x000D__x000D__x000D__x000D_ 2. Gemcitabine (1000 mg/m2, IV, weekly for 7 wks of 8wk, 1cyc): then d1&8&14, 4wk	Gemcitabine	1000	1.14	1.11328125	1.11328	Gemcitabine, Paclitaxel	1000, NAB125	1.14, 0.152	1.11328125, 1.484375	1.48438	1. OS: 8.5, PFS: 5.5, 2yrOS: 9%, 1yrPFS: 16%, Response: 23%_x000D__x000D__x000D__x000D__x000D_ 2. OS: 6.7, PFS: 3.7, 2yrOS: 4%, 1yrPFS: 9%, Response: 7%	6.7	8.5	0.72	0.62-0.83	T	3.7	5.5	0.69	0.58-0.82	T	#N/A	#N/A	#N/A	#N/A	#N/A	#N/A	#N/A	#N/A	#N/A	#N/A	#N/A	#N/A	#N/A	#N/A	#N/A	#N/A
[truncated: 104 more columns]

## Sheet: Column Descriptions
Column Name	Column Description
NCT.Number	clinical trial identifier from clinicaltrials.gov for trial each paper is reporting results for
Citation	citation for papers
Authors	paper authors
Unique Study ID	our own assigned ID for each study
Title	paper title
Disease_Type	type of cancer studied in trial
Condensed_Cancer_Type	a more formatted version of Disease_Type which groups trials into broader cancer categories.
Skip_Study	a flag for whether or not the trial has met the final inclusion criteria. F for studies that meet the inclusion criteria, and T_* for trials that will be excluted from final analysis. Reason for exclusion is included.
Test in GDSC	Flag for whether or not predictions can be made for this trial using GDSC
Test in CTRP	Flag for whether or not predictions can be made for this trial using CTRPv2
Patients have undergone previous drug treatment	Information about whether or not patients in the trial had undergone drug treatment prior to entering the clinical trial. If a decimal, the decimal indicates the fraction of patients in the study who have undergone previous drug treatment.
Study_Type	Classification of what type of control group-test group comparison was being made in each trial.
Study Treatments	Information about treatments used in the trial
Control Drugs	List of drugs used in control group treatment for trial
Control Drug DoseKeys	Keys to allow for automatic addition of control treatment drug plasma concentrations to the table
Control Drug Concentrations (uM)	Control treatment drug concentrations in uM, separated by commas and in same order as drugs in "Control Drugs" column
Ratios_Clinical_Control_Concentrations_vs_Max_Tested_Concentration	Ratio of clinical control treatment concentrations divided by max tested concentration in either CTRPv2 or GDSC (picked based on "Test in GDSC" and "Test in CTRP" columns).
Max_Ratio_Clinical_Control_Concentrations_vs_Max_Tested_Concentration	The maximum value in "Ratios_Clinical_Control_Concentrations_vs_Max_Tested_Concentration" column
Test Group Drugs	List of drugs used in test group treatment for trial
Test Group Drug DoseKeys	Keys to allow for automatic addition of test treatment drug plasma concentrations to the table
Test Group Drug Concentrations (uM)	Test treatment drug concentrations in uM, separated by commas and in same order as drugs in "Test Group Drugs" column
Ratios_Clinical_Test_Concentrations_vs_Max_Tested_Concentration	Ratio of clinical test treatment concentrations divided by max tested concentration in either CTRPv2 or GDSC (picked based on "Test in GDSC" and "Test in CTRP" columns).
Max_Ratio_Clinical_Test_Concentrations_vs_Max_Tested_Concentration	The maximum value in "Ratios_Clinical_Test_Concentrations_vs_Max_Tested_Concentration" column
Specific_Outcomes	Early, crude summary of clinical trial outcomes
Control_OS (months)	Median overall survival (OS) times for control arm of trial in months
Test_OS (months)	Median overall survival (OS) times for test arm of trial in months
OS_HR	OS hazard ratio (HR) reported by trial
OS_HR_95_percent_conf	95% confidence interval for OS hazard ratio (HR).
OS Significantly Improved in Test	Whether or not study reported statistically significant improvement in OS in test group vs control group (p > 0.05)
Control_PFS (months)	Median progression free survival (PFS) times for control arm of trial in months
Test_PFS (months)	Median progression free survival (PFS) times for test arm of trial in months
PFS_HR	PFS hazard ratio (HR) reported by trial
PFS_HR_95_percent_conf	95% confidence interval for PFS hazard ratio (HR).
PFS Significantly Improved in Test	Whether or not study reported statistically significant improvement in PFS in test group vs control group (p > 0.05)
Control_RFS (months)	Median relapse free survival (RFS) times for control arm of trial in months
Test_RFS (months)	Median relapse free survival (RFS) times for test arm of trial in months
RFS_HR	RFS hazard ratio (HR) reported by trial
RFS_HR_95_percent_conf	95% confidence interval for RFS hazard ratio (HR).
RFS Significantly Improved in Test	Whether or not study reported statistically significant improvement in RFS in test group vs control group (p > 0.05)
Control_TTP (months)	Median time to progression (TTP) times for control arm of trial in months
Test_TTP (months)	Median time to progression (TTP) times for test arm of trial in months
TTP_HR	TTP hazard ratio (HR) reported by trial
TTP_HR_95_percent_conf	95% confidence interval for TTP hazard ratio (HR).
TTP Significantly Improved in Test	Whether or not study reported statistically significant improvement in TTP in test group vs control group (p > 0.05)
Control_EFS (months)	Median event free survival (EFS) times for control arm of trial in months
Test_EFS (months)	Median event free survival (EFS) times for test arm of trial in months
EFS_HR	EFS hazard ratio (HR) reported by trial
EFS_HR_95_percent_conf	95% confidence interval for EFS hazard ratio (HR).
EFS Significantly Improved in Test	Whether or not study reported statistically significant improvement in EFS in test group vs control group (p > 0.05)
Control_DFS (months)	Median disease free survival (DFS) times for control arm of trial in months
Test_DFS (months)	Median disease free survival (DFS) times for test arm of trial in months
DFS_HR	DFS hazard ratio (HR) reported by trial
DFS_HR_95_percent_conf	95% confidence interval for DFS hazard ratio (HR).
DFS Significantly Improved in Test	Whether or not study reported statistically significant improvement in DFS in test group vs control group (p > 0.05)
Control_FFS (months)	Median failure free survival (FFS) times for control arm of trial in months
Test_FFS (months)	Median failure free survival (FFS) times for test arm of trial in months
FFS_HR	FFS hazard ratio (HR) reported by trial
FFS_HR_95_percent_conf	95% confidence interval for FFS hazard ratio (HR).
FFS Significantly Improved in Test	Whether or not study reported statistically significant improvement in FFS in test group vs control group (p > 0.05)
Control_Objective_Response (%)	objective response rates in control arm in percent.
Test_Objective_Response (%)	objective response rates in test arm in percent.
Response_HR	Hazard ratio for response between control and test arm of trial (usually not reported).
Objective Response Significantly Improved in Test	Whether or not objective response rate was reported to be statistically improved in test arm vs control arm (p > 0.05).
Trial Considered a Success	Whether or not trial met primary criteria for trial success.
General_Outcome	Summary of trial outcome
Specific Population	Information about whether or not recorded results are for specific subgroup of cancer type
n_Patients	number of patients in trial
n_Test_Patients	number of patients in test arm
n_Control_Patients	number of patients in control arm
n_Test_OS_Events	Number of OS events obeserved in trial in test arm
n_Control_OS_Events	Number of OS events obeserved in trial in control arm
Total_OS_Events	Number of total OS events observed in trial
n_Test_PFS_Events	Number of PFS events obeserved in trial in test arm
n_Control_PFS_Events	Number of PFS events obeserved in trial in control arm
Total_PFS_Events	Number of total PFS events observed in trial
n_Test_DFS_Events	Number of DFS events obeserved in trial in test arm
n_Control_DFS_Events	Number of DFS events obeserved in trial in control arm
Total_DFS_Events	Number of total DFS events observed in trial
n_Test_EFS_Events	Number of EFS events obeserved in trial in test arm
n_Control_EFS_Events	Number of EFS events obeserved in trial in control arm
Total_EFS_Events	Number of total EFS events observed in trial
n_Test_TTP_Events	Number of TTP events obeserved in trial in test arm
n_Control_TTP_Events	Number of TTP events obeserved in trial in control arm
Total_TTP_Events	Number of total TTP events observed in trial
n_Test_RFS_Events	Number of RFS events obeserved in trial in test arm
n_Control_RFS_Events	Number of RFS events obeserved in trial in control arm
Total_RFS_Events	Number of total RFS events observed in trial
n_Test_FFS_Events	Number of FFS events obeserved in trial in test arm
n_Control_FFS_Events	Number of FFS events obeserved in trial in control arm
Total_FFS_Events	Number of total FFS events observed in trial
Stage_I_Percent	Percentage of patients in study who had stage I cancer.
Stage_II_Percent	Percentage of patients in study who had stage II cancer.
Stage_III_Percent	Percentage of patients in study who had stage III cancer.
Stage_IV_Percent	Percentage of patients in study who had stage IV cancer.
Event Notes	Note for whether or not event numbers are exact or were estimated based on plotted Kaplan-Meier curves. Note, estimated numbers will tend to be overestimated as it is difficult to account for all censored individuals.
Data Entry Complete	Check for whether data entry for that study is completed in this table. Note that this will be marked complete even with missing information if trial failed to meet inclusion criteria (i.e. see "Skip_Study" column)
Mean_Control_Treatment_Viability_All_Cell_Lines	Mean predicted viability for control treatment when using all available cell lines in either CTRPv2 or GDSC for prediction. Predicted using IDACombo R package v1.0.0 with IDAPredict.TestvsControl() function.
Mean_Control_Treatment_Viability_SE_All_Cell_Lines	Standard error (SE) of "Mean_Control_Treatment_Viability_All_Cell_Lines" column
Mean_Test_Treatment_Viability_All_Cell_Lines	Mean predicted viability for test treatment when using all available cell lines in either CTRPv2 or GDSC for prediction. Predicted using IDACombo R package v1.0.0 with IDAPredict.TestvsControl() function.
Mean_Test_Treatment_Viability_SE_All_Cell_Lines	SE of "Mean_Test_Treatment_Viability_All_Cell_Lines" column
HR_Test_vs_Control_Treatment_All_Cell_Lines	Predicted hazard ratio for test vs control treatment when using all available cell lines in either CTRPv2 or GDSC for prediction. Predicted using IDACombo R package v1.0.0 with IDAPredict.TestvsControl() function.
HR_Test_vs_Control_Treatment_SE_All_Cell_Lines	SE of "HR_Test_vs_Control_Treatment_All_Cell_Lines" column
n_All_Cell_Lines	Number of available cell lines for predictions using all available cell lines in CTRPv2 or GDSC.
Imp_OS	Whether or not study reported statistically significant improvement in OS in test group vs control group (p > 0.05)
OS_Power_All_Cell_Lines	Predicted power for detecting significant improvement in OS with test treatment vs. control treatment when making predictions with all available cell lines in CTRPv2 or GDSC.
OS_Power_SE_All_Cell_Lines	SE of "OS_Power_All_Cell_Lines"
Imp_PFS_TTP	Whether or not study reported statistically significant improvement in PFS or TTP in test group vs control group (p > 0.05). If both PFS and TTP available, PFS used.
PFS_TTP_Power_All_Cell_Lines	Predicted power for detecting significant improvement in PFS or TTP with test treatment vs. control treatment when making predictions with all available cell lines in CTRPv2 or GDSC. If both PFS and TTP available, PFS used.
PFS_TTP_Power_SE_All_Cell_Lines	SE of "PFS_TTP_Power_All_Cell_Lines"
PFS_Power_All_Cell_Lines	Predicted power for detecting significant improvement in PFS with test treatment vs. control treatment when making predictions with all available cell lines in CTRPv2 or GDSC.
PFS_Power_SE_All_Cell_Lines	SE of "PFS_Power_All_Cell_Lines"
TTP_Power_All_Cell_Lines	Predicted power for detecting significant improvement in TTP with test treatment vs. control treatment when making predictions with all available cell lines in CTRPv2 or GDSC.
TTP_Power_SE_All_Cell_Lines	SE of "TTP_Power_All_Cell_Lines"
DFS_Power_All_Cell_Lines	Predicted power for detecting significant improvement in DFS with test treatment vs. control treatment when making predictions with all available cell lines in CTRPv2 or GDSC.
DFS_Power_SE_All_Cell_Lines	SE of "DFS_Power_All_Cell_Lines"
EFS_Power_All_Cell_Lines	Predicted power for detecting significant improvement in EFS with test treatment vs. control treatment when making predictions with all available cell lines in CTRPv2 or GDSC.
EFS_Power_SE_All_Cell_Lines	SE of "EFS_Power_All_Cell_Lines"
RFS_Power_All_Cell_Lines	Predicted power for detecting significant improvement in RFS with test treatment vs. control treatment when making predictions with all available cell lines in CTRPv2 or GDSC.
RFS_Power_SE_All_Cell_Lines	SE of "RFS_Power_All_Cell_Lines"
FFS_Power_All_Cell_Lines	Predicted power for detecting significant improvement in FFS with test treatment vs. control treatment when making predictions with all available cell lines in CTRPv2 or GDSC.
FFS_Power_SE_All_Cell_Lines	SE of "FFS_Power_All_Cell_Lines"
Mean_Control_Treatment_Viability_95%_Confidence_Interval_All_Cell_Lines	95% confidence interval of the mean control treatment viability when making predictions with all available cell lines in CTRPv2 or GSDC.
Mean_Test_Treatment_Viability_95%_Confidence_Interval_All_Cell_Lines	95% confidence interval of the mean test treatment viability when making predictions with all available cell lines in CTRPv2 or GSDC.
HR_Test_vs_Control_Treatment_95%_Confidence_Interval_All_Cell_Lines	95% confidence interval of the HR of the test treatment vs the control treatment when making predictions with all available cell lines in CTRPv2 or GSDC.
p_HR>=1_All_Cell_Lines	p value for the null hypothesis that the hazard ratio between the test and control treatments is greater than or equal to 1 when making predictions with all available cell lines in CTRPv2 or GSDC.
p_HR=1_All_Cell_Lines	p value for the null hypothesis that the hazard ratio between the test and control treatments is equal to 1 when making predictions with all available cell lines in CTRPv2 or GSDC.
Mean_Control_Treatment_Viability_Cancer_Specific_Cell_Lines	Mean predicted viability for control treatment when using a cancer type/subtype specific set of cell lines (based on "Condensed_Cancer_Type" column or "Specific Population" column if filled in) in either CTRPv2 or GDSC for prediction. Predicted using IDACombo R package v1.0.0 with IDAPredict.TestvsControl() function.
Mean_Control_Treatment_Viability_SE_Cancer_Specific_Cell_Lines	Standard error (SE) of "Mean_Control_Treatment_Viability_All_Cell_Lines" column
Mean_Test_Treatment_Viability_Cancer_Specific_Cell_Lines	Mean predicted viability for test treatment when using a cancer type/subtype specific set of cell lines (based on "Condensed_Cancer_Type" column or "Specific Population" column if filled in) in either CTRPv2 or GDSC for prediction. Predicted using IDACombo R package v1.0.0 with IDAPredict.TestvsControl() function.
Mean_Test_Treatment_Viability_SE_Cancer_Specific_Cell_Lines	SE of "Mean_Test_Treatment_Viability_All_Cell_Lines" column
HR_Test_vs_Control_Treatment_Cancer_Specific_Cell_Lines	Predicted hazard ratio for test vs control treatment when using a cancer type/subtype specific set of cell lines (based on "Condensed_Cancer_Type" column or "Specific Population" column if filled in) in either CTRPv2 or GDSC for prediction. Predicted using IDACombo R package v1.0.0 with IDAPredict.TestvsControl() function.
HR_Test_vs_Control_Treatment_SE_Cancer_Specific_Cell_Lines	SE of "HR_Test_vs_Control_Treatment_All_Cell_Lines" column
n_Cancer_Specific_Cell_Lines	Number of available cell lines for predictions using a cancer type/subtype specific set of cell lines (based on "Condensed_Cancer_Type" column or "Specific Population" column if filled in) in CTRPv2 or GDSC.
OS_Power_Cancer_Specific_Cell_Lines	Predicted power for detecting significant improvement in OS with test treatment vs. control treatment when making predictions with a cancer type/subtype specific set of cell lines (based on "Condensed_Cancer_Type" column or "Specific Population" column if filled in) in CTRPv2 or GDSC.
OS_Power_SE_Cancer_Specific_Cell_Lines	SE of "OS_Power_All_Cell_Lines"
PFS_TTP_Power_Cancer_Specific_Cell_Lines	Predicted power for detecting significant improvement in PFS or TTP with test treatment vs. control treatment when making predictions with a cancer type/subtype specific set of cell lines (based on "Condensed_Cancer_Type" column or "Specific Population" column if filled in) in CTRPv2 or GDSC. If both PFS and TTP available, PFS used.
PFS_TTP_Power_SE_Cancer_Specific_Cell_Lines	SE of "PFS_TTP_Power_All_Cell_Lines"
PFS_Power_Cancer_Specific_Cell_Lines	Predicted power for detecting significant improvement in PFS with test treatment vs. control treatment when making predictions with a cancer type/subtype specific set of cell lines (based on "Condensed_Cancer_Type" column or "Specific Population" column if filled in) in CTRPv2 or GDSC.
PFS_Power_SE_Cancer_Specific_Cell_Lines	SE of "PFS_Power_All_Cell_Lines"
TTP_Power_Cancer_Specific_Cell_Lines	Predicted power for detecting significant improvement in TTP with test treatment vs. control treatment when making predictions with a cancer type/subtype specific set of cell lines (based on "Condensed_Cancer_Type" column or "Specific Population" column if filled in) in CTRPv2 or GDSC.
TTP_Power_SE_Cancer_Specific_Cell_Lines	SE of "TTP_Power_All_Cell_Lines"
DFS_Power_Cancer_Specific_Cell_Lines	Predicted power for detecting significant improvement in DFS with test treatment vs. control treatment when making predictions with a cancer type/subtype specific set of cell lines (based on "Condensed_Cancer_Type" column or "Specific Population" column if filled in) in CTRPv2 or GDSC.
DFS_Power_SE_Cancer_Specific_Cell_Lines	SE of "DFS_Power_All_Cell_Lines"
EFS_Power_Cancer_Specific_Cell_Lines	Predicted power for detecting significant improvement in EFS with test treatment vs. control treatment when making predictions with a cancer type/subtype specific set of cell lines (based on "Condensed_Cancer_Type" column or "Specific Population" column if filled in) in CTRPv2 or GDSC.
EFS_Power_SE_Cancer_Specific_Cell_Lines	SE of "EFS_Power_All_Cell_Lines"
RFS_Power_Cancer_Specific_Cell_Lines	Predicted power for detecting significant improvement in RFS with test treatment vs. control treatment when making predictions with a cancer type/subtype specific set of cell lines (based on "Condensed_Cancer_Type" column or "Specific Population" column if filled in) in CTRPv2 or GDSC.
RFS_Power_SE_Cancer_Specific_Cell_Lines	SE of "RFS_Power_All_Cell_Lines"
FFS_Power_Cancer_Specific_Cell_Lines	Predicted power for detecting significant improvement in FFS with test treatment vs. control treatment when making predictions with a cancer type/subtype specific set of cell lines (based on "Condensed_Cancer_Type" column or "Specific Population" column if filled in) in CTRPv2 or GDSC.
FFS_Power_SE_Cancer_Specific_Cell_Lines	SE of "FFS_Power_All_Cell_Lines"
Mean_Control_Treatment_Viability_95%_Confidence_Interval_Cancer_Specific_Cell_Lines	95% confidence interval of the mean control treatment viability when making predictions with a cancer type/subtype specific set of cell lines (based on "Condensed_Cancer_Type" column or "Specific Population" column if filled in) in CTRPv2 or GDSC..
Mean_Test_Treatment_Viability_95%_Confidence_Interval_Cancer_Specific_Cell_Lines	95% confidence interval of the mean test treatment viability whenmaking predictions with a cancer type/subtype specific set of cell lines (based on "Condensed_Cancer_Type" column or "Specific Population" column if filled in) in CTRPv2 or GDSC..
HR_Test_vs_Control_Treatment_95%_Confidence_Interval_Cancer_Specific_Cell_Lines	95% confidence interval of the HR of the test treatment vs the control treatment when making predictions with a cancer type/subtype specific set of cell lines (based on "Condensed_Cancer_Type" column or "Specific Population" column if filled in) in CTRPv2 or GDSC..
p_HR>=1_Cancer_Specific_Cell_Lines	p value for the null hypothesis that the hazard ratio between the test and control treatments is greater than or equal to 1 when making predictions with a cancer type/subtype specific set of cell lines (based on "Condensed_Cancer_Type" column or "Specific Population" column if filled in) in CTRPv2 or GDSC..
p_HR=1_Cancer_Specific_Cell_Lines	p value for the null hypothesis that the hazard ratio between the test and control treatments is equal to 1 when making predictions with a cancer type/subtype specific set of cell lines (based on "Condensed_Cancer_Type" column or "Specific Population" column if filled in) in CTRPv2 or GDSC..
