# Supplementary material for: Computationally predicting clinical drug combination efficacy with cancer cell line screens and independent drug action
Source: Nat Commun. 2020 Nov 17;11:5848. doi: 10.1038/s41467-020-19563-6 (PMC7673995; doi:10.1038/s41467-020-19563-6)
Supplement: Supplementary file 7 — Supplementary Data 4 [file 41467_2020_19563_MOESM7_ESM.xlsx]

## Sheet: Clinical Trial Conc.
Compound	DoseKey	Treatment Conditions	Molecular Weight (g/mol)	Cmax (ug/mL)	Cmax (uM)	Csustained (ug/mL)	Csustained (uM)	Note	Source
5-Fluorouracil	330	330 mg/m2/d	130.078	48.41	372.161	0.2	1.53754	Based on 370 mg/m2 dose. Csustained estimated from figure 3 (i.e. estimated as ~ 1/2 of 4hr concentration)	Bocci et al., 2000
5-Fluorouracil	400	400 mg/m2, bolus	130.078	48.41	372.161	0.2	1.53754	Based on 370 mg/m2 dose. Csustained estimated from figure 3 (i.e. estimated as ~ 1/2 of 4hr concentration)	Bocci et al., 2000
5-Fluorouracil	500	500 mg/m2, bolus	130.078	48.41	372.161	0.2	1.53754	Based on 370 mg/m2 dose. Csustained estimated from figure 3 (i.e. estimated as ~ 1/2 of 4hr concentration)	Bocci et al., 2000
5-Fluorouracil	600	600 mg/m2, IV22hr	130.078	30	230.631	0.23	1.76817	Csustained estimated from figure 2	Terret et al., 2000
5-Fluorouracil	750	750 mg/m2/d, IV24hr, d1-5	130.078	NA	NA	NA	1.03	Css used as Csustained	Danhauser et al., 1993
5-Fluorouracil	1000	1000 mg/m2, IV24hr	130.078	NA	NA	0.3722	2.86136	Css used as Csustained	Moloney et al., 2018
5-Fluorouracil	4000	4000 mg/m2, IV96hr	130.078	NA	NA	0.284	2.18331	Css used as Csustained	Fraile et al., 1980
5-Fluorouracil	2400	2400 mg/m2, IV46hr	130.078	14.25	109.55	0.393	3.02126	Css used as Csustained	Fakih et al., 2010
5-Fluorouracil	3200	3200 mg/m2, IV48hr	130.078	NA	NA	0.737	5.66583	Css used as Csustained	Hageboutros et al., 1995
5-Fluorouracil	2000	2000 mg/m2, IV24hr	130.078	NA	NA	0.8	6.15016	Css used as Csustained	Hageboutros et al., 1995
5-Fluorouracil	2300	2300 mg/m2, IV24hr	130.078	NA	NA	0.875	6.72673	Css used as Csustained	Hageboutros et al., 1995
5-Fluorouracil	2600	2600 mg/m2, IV24hr	130.078	NA	NA	1.027	7.89526	Css used as Csustained	Hageboutros et al., 1995
Axitinib	5	5 mg, 2x per day	386.473	0.063	0.163013	0.013	0.0336375	Csustained estimated from figure 2.	Rugo et al., 2005
Axitinib	10	10 mg, 2x per day	386.473	0.106	0.274275	0.05	0.129375	Estimated based on 15 mg QD dose. Csustained estimated from figure 2.	Rugo et al., 2005
Bortezomib	1	1 mg/m2	384.243	0.162	0.421608	0.004	0.0104101	Estimates based on 1.3 mg/m2 dose. Csustained estimated from figure 1.	Huang et al., 2018
Bortezomib	1.3	1.3 mg/m2, bolus	384.243	0.162	0.421608	0.004	0.0104101	Csustained estimated from figure 1.	Huang et al., 2018
Capecitabine	Cap1000	1000 mg/m2, 2x per day	130.078	0.289	2.22174	0.00776795	0.0597177	*Recording 5-FU concentrations instead of capecitabine concentrations. Csustained estimated based on t1/2.	Reigner et al., 2001
Capecitabine	Cap1250	1250 mg/m2, 2x per day	130.078	0.289	2.22174	0.00776795	0.0597177	*Recording 5-FU concentrations instead of capecitabine concentrations. Csustained estimated based on t1/2.	Reigner et al., 2001
Carboplatin	1.5	AUC 1.5 mg/mL*min	373.272	4	10.716	0.8	2.14321	Csustained estimated from figure 1.	Wada et al., 2016
Carboplatin	4	AUC 4 mg/mL*min	373.272	16.9	45.2753	1.3	3.48272	Linearly extrapolated from AUC 6 data	Douebele et al., 2012
Carboplatin	5	AUC 5 mg/ml*min	373.272	16.9	45.2753	1.6	4.28642	Linearly extrapolated from AUC 6 data	Douebele et al., 2012
Carboplatin	5.5	AUC 5.5 mg/mL*min	373.272	16.9	45.2753	1.8	4.82222	Linearly extrapolated from AUC 6 data	Douebele et al., 2012
Carboplatin	6	AUC 6 mg/mL*min	373.272	16.9	45.2753	2	5.35802	Stable plasma concentration estimated by eye from Figure 1. >10 uM for first 5 hours.	Douebele et al., 2012
Cimetidine	300	300 mg, IV30min	252.34	NA	NA	0.5	1.98145	Based on 400 mg dose oral. Csustained estimated from figure 2.	Grahnen et al., 1979
Cisplatin	20	20 mg/m2, IV2hr	300.046	0.9	2.99954	0.65	2.61	Csustained is based on exponential fit of observed 20, 40, 70, 80, and 100 doses. Observed 20 concentration is 2.17.	Ikeda et al., 1998
Cisplatin	25	25 mg/m2	300.046				2.84	Csustaiend based on exponential fit of observed concentrations for 20, 40, 70, 80, and 100 doses from different studies.	extrapolation
Cisplatin	30	30 mg/m2	300.046				3.08	Csustaiend based on exponential fit of observed concentrations for 20, 40, 70, 80, and 100 doses from different studies.	extrapolation
Cisplatin	40	40 mg/m2, IV1hr	300.046	5.37	17.8973	1.73	3.63	Csustained is based on exponential fit of observed 20, 40, 70, 80, and 100 doses. Observed 40 concentration is 5.77.	Rajkumar et al., 2016
Cisplatin	50	50 mg/m2	300.046				4.28	Csustaiend based on exponential fit of observed concentrations for 20, 40, 70, 80, and 100 doses from different studies.	extrapolation
Cisplatin	60	60 mg/m2	300.046				5.04	Csustaiend based on exponential fit of observed concentrations for 20, 40, 70, 80, and 100 doses from different studies.	extrapolation
Cisplatin	70	70 mg/m2	300.046	2	6.66564	1.2	5.94	Csustained is based on exponential fit of observed 20, 40, 70, 80, and 100 doses. Observed 70 concentration is 4.00.	de Jongh et al., 2001
Cisplatin	75	75 mg/m2	300.046				6.44	Csustaiend based on exponential fit of observed concentrations for 20, 40, 70, 80, and 100 doses from different studies.	extrapolation
Cisplatin	80	80 mg/m2, IV2hr	300.046	4	13.3313	2	6.99	Csustained is based on exponential fit of observed 20, 40, 70, 80, and 100 doses. Observed 80 concentration is 6.67.	Ikeda et al., 1998
Cisplatin	100	100 mg/m2, IV3hr	300.046	9.03	30.0954	3.47	9.71	Csustained is based on exponential fit of observed 20, 40, 70, 80, and 100 doses. Observed 100 concentration is 11.56.	Rajkumar et al., 2016
Cisplatin	120	120 mg/m2	300.046		0		13.48	Csustaiend based on exponential fit of observed concentrations for 20, 40, 70, 80, and 100 doses from different studies.	extrapolation
Cyclophosphamide	100	100 mg/m2, Oral	279.098	NA	25.6	0.888	3.18168	Couldn't find source, so just divided 500 mg/m2 by 5…	Liston and Davis, 2017 & Tchekmedyian et al., 1986
Cyclophosphamide	500	500 mg/m2	279.098	NA	128	4.44	15.9084	Csustained estimated from 350 mg/m2 dose based on Css	Liston and Davis, 2017 & Tchekmedyian et al., 1986
Cyclophosphamide	600	600 mg/m2, IV22hr	279.098	NA	128	4.44	15.9084	Csustained estimated from 350 mg/m2 dose based on Css	Liston and Davis, 2017 & Tchekmedyian et al., 1986
Cyclophosphamide	4000	4000 mg/m2	279.098	NA	552	NA	250	Csustained estimated from figure 1.	Chen et al., 1995
Dabrafenib	150	150 mg bid	519.561	3.4313	6.60423	0.3	0.577411	Csustained estimated from figure 2	Yamazaki et al., 2018
Dasatinib	100	100 mg/d	488.007	0.0546	0.111884	0.02	0.040983	Csustained estimated from figure 1.	Wang et al., 2013
Dexamethasone	8	8 mg, 2x per day	392.461	0.0691	0.176068	0.028	0.0713447	Csustained estimated from figure 2	Diamant et al., 2017
Dexamethasone	20	20 mg	392.461	0.086375	0.220086	0.035	0.0891808	Couldn't find article with relevant dose, so adjusted values from 16 mg dose	Diamant et al., 2017
Dexamethasone	40	40 mg/d	392.461	0.17275	0.440171	0.07	0.178362	Couldn't find article with relevant dose, so adjusted values from 16 mg dose	Diamant et al., 2017
Docetaxel	20	20 mg/m2, IV1hr	807.89	1.93	2.38894	0.019	0.0235181	used 35 mg/m2 dose data	Baker et al., 2004
Docetaxel	25	25 mg/m2, IV1hr	807.89	1.93	2.38894	0.019	0.0235181	used 35 mg/m2 dose data	Baker et al., 2004
Docetaxel	30	30 mg/m2	807.89	1.93	2.38894	0.019	0.0235181	used 35 mg/m2 dose data	Baker et al., 2004
Docetaxel	35	35 mg/m2	807.89	1.93	2.38894	0.019	0.0235181	Csustained estimated from figure 3	Baker et al., 2004
Docetaxel	75	75 mg/m2, IV1hr	807.89	2.18	2.69839	0.029	0.035896	Csustained estimated from figure 3	Baker et al., 2004
Docetaxel	100	100 mg/m2	807.89	4.15	5.13684	0.06	0.0742675	Csustained estimated from figure 3	Baker et al., 2004
Doxorubicin	30	30 mg/m2	543.525	1.5	2.75976	0.015	0.0275976	Csustained and Cmax estimated from figure 2	Speth et al., 1987
Doxorubicin	50	50 mg/m2	543.525	NA	NA	NA	0.105	Based on Css	Speyer et al., 1985
Doxorubicin	60	60 mg/m2	543.525	NA	NA	NA	0.105	Based on 50 mg dose	Speyer et al., 1985
Doxorubicin	70	70 mg/m2, IV6hr	543.525	NA	NA	NA	0.105	Based on 50 mg dose	Speyer et al., 1985
Doxorubicin	75	75 mg/m2, bolus	543.525	8	14.7187	0.08	0.147187	Cmax and Csustained estimated from chart 1	Greene et al., 1983
Erlotinib	100	100 mg/d	393.443	0.943	2.39679	0.943	2.39679	Csustained is Cmax given stable plasma concentration over time (see fig 4)	Hidalgo et al., 2001
Erlotinib	150	150 mg/d	393.443	1.136	2.88733	1.136	2.88733	Csustained is Cmax given stable plasma concentration over time (see fig 4)	Hidalgo et al., 2001
Etoposide	50	50 mg/m2	588.562	24.5	41.6269	4.01	6.81322	Csustained estimated from figure 2	Brooks et al., 1995
Etoposide	75	75 mg/m2	588.562	35.6	60.4864	7	11.8934	Csustained estimated from figure 2	Brooks et al., 1995
Etoposide	100	100 mg/m2	588.562	42.51	72.2269	8	13.5925	Csustained estimated from figure 2	Brooks et al., 1995
Etoposide	120	120 mg/m2	588.562	42.51	72.2269	8	13.5925	using 100 mg/m2 data	Brooks et al., 1995
Gefitinib	250	250 mg/d	446.907	NA	NA	0.31033	0.694395	Csustained is mean concentration at 60 days after start of treatment	Xue et al., 2015
Gefitinib	500	500 mg/d	446.907	NA	NA	0.39725	0.888887	Csustained is mean concentration at 60 days after start of treatment	Xue et al., 2015
Gemcitabine	125	125 mg/m2, IV1hr	263.201	NA	NA	0.3	1.13981	Coulnd't find article with 6 hour data and appropriate dose, so all Gemcitabine set to mystery result from Mavroudis et al., 2003.	Mavroudis et al., 2003
Gemcitabine	800	800 mg/m2	263.201	NA	NA	0.3	1.13981	Coulnd't find article with 6 hour data and appropriate dose, so all Gemcitabine set to mystery result from Mavroudis et al., 2003.	Mavroudis et al., 2003
Gemcitabine	1000	1000 mg/m2	263.201	NA	NA	0.3	1.13981	Coulnd't find article with 6 hour data and appropriate dose, so all Gemcitabine set to mystery result from Mavroudis et al., 2003.	Mavroudis et al., 2003
Gemcitabine	1150	1150 mg/m2	263.201	NA	NA	0.3	1.13981	Coulnd't find article with 6 hour data and appropriate dose, so all Gemcitabine set to mystery result from Mavroudis et al., 2003.	Mavroudis et al., 2003
Gemcitabine	1200	1200 mg/m2	263.201	NA	NA	0.3	1.13981	Coulnd't find article with 6 hour data and appropriate dose, so all Gemcitabine set to mystery result from Mavroudis et al., 2003.	Mavroudis et al., 2003
Gemcitabine	1250	1250 mg/m2	263.201	NA	NA	0.3	1.13981	Coulnd't find article with 6 hour data and appropriate dose, so all Gemcitabine set to mystery result from Mavroudis et al., 2003.	Mavroudis et al., 2003
Gemcitabine	2000	2000 mg/m2	263.201	40.85	155.205	0.3	1.13981	Csustained is estimated from figure 1, but dose in that figure is not specified.	Mavroudis et al., 2003
HKI-272	240	240 mg/d, 12 wk	557.051	0.0845	0.151692	0.0845	0.151692	Csustained equals Cmax because Tmax is ~ 6 hours	Keyvanjah et al., 2017
Ifosfamide	1.6	1.6 g/m2	261.083	NA	NA	NA	66	Short and medium dose schedules in paper show plasma concentrations > 66 uM across first 12 hours from treatment. Since 66 uM is maximum tested dose in CTRPv2, will use this dose.	Kerbusch et al., 2001
Ifosfamide	2	2 g/m2	261.083	NA	NA	NA	66	see above	Kerbusch et al., 2001
Ifosfamide	3	3 g/m2, IV3hr	261.083	NA	NA	NA	66	see above	Kerbusch et al., 2001
Lapatinib	1500	1500 mg/d	581.058	5.945	10.2313	5.945	10.2313	Csustained is at approximately Cmax	Inoue et al., 2015
Methotrexate	40	40 mg/m2	454.447	NA	11.7	NA	2.25	Study only goes out to 3 hours, but plasma concentration looks relatively stable after 2 hours (fig 2)	Muller et al., 1998
Methotrexate	12	12 g/m2, IV4hr	454.447	NA	1150	NA	66	Csustained is much higher than max tested dose, so setting to max tested dose in CTRP.	Comandone et al., 2005
Mitomycin-C	10	10 mg/m2, bolus	334.327	NA	NA	0.006	0.0179465	Csustained estimated from chart 3	Hartigh et al., 1983
MK-2206	135	135 mg/d, oral	407.477	NA	0.234	NA	0.234	Csustained is approximately Cmax	Doi et al., 2015
NAB-Paclitaxel	NAB125	125 mg/m2, IV40min	853.918	1.392	1.63	0.13	0.152239	*Values are for Paclitaxel concentrations after treatment with NAB-Paclitaxel. Csustained is estimated from figure 1.	Ibrahim et al., 2002
nintedanib	200	200 mg, 2x per day Oral	539.636	NA	NA	0.031	0.0574461	Csustained estimated from figure 1.	Yen et al., 2018
Olaparib	200	200 mg bid	434.471	4.8	11.0479	2	4.6033	Custained estimated from figure 1b	Yamamoto et al., 2012
Olaparib	400	400 mg bid	434.471	5.9	13.5797	3	6.90495	Custained estimated from figure 1b	Yamamoto et al., 2012
Oxaliplatin	85	85 mg/m2	397.294	NA	NA	1.3	3.27214	Csustained estimated from figure 1 based on 90 mg/ml dose	Shirao et al., 2006
Oxaliplatin	100	100 mg/m2, IV2hr	397.294	NA	NA	1.3	3.27214	Csustained estimated from figure 1 based on 90 mg/ml dose	Shirao et al., 2006
Oxaliplatin	130	130 mg/m2	397.294	2.35	5.91502	1.5	3.77554	Csustained is estimated from figure 2	Burz et al., 2009
Panobinostat	20	20 mg	349.434	0.0212	0.0606695	0.02	0.0572354	Csustained estimated from figure 2	Van Veggel et al., 2018
Paclitaxel	80	80 mg/m2	853.918	4	4.68429	0.09	0.105397	Estimated from figure 1a	Nokihara et al., 2016
Paclitaxel	90	90 mg/m2	853.918	5	5.85536	0.09	0.105397	based on 80 mg/m2 dose	Nokihara et al., 2016
Paclitaxel	135	135 mg/m2	853.918	6	7.02644	0.2	0.234215	Estimated from figure 1a using 120 mg/m2	Nokihara et al., 2016
Paclitaxel	175	175 mg/m2, IV3hr	853.918	5	5.85536	0.2	0.234215	Csusained estimated from figure 1 using 180 mg/m2 dose	Kurata et al., 2001
Paclitaxel	200	200 mg/m2	853.918	7.26	8.50199	0.4	0.468429	Csustained estimated from figure 1 using 210 mg/m2 dose	Kurata et al., 2001
Paclitaxel	225	225 mg/m2	853.918	7.26	8.50199	0.4	0.468429	Csustained estimated from figure 1 using 210 mg/m2 dose	Kurata et al., 2001
Pegylated Liposomal Doxorobicin	PLD30	30 mg/m2, IV1hr	543.525	19.312	35.53	18	33.12	Values are for doxorubicin concentrations after treatment with PLD. Csustained estimated from figure 1	Fujisaka et al., 2006
rigosertib	1800	1800 mg/m2, IV2hr	451.49	214.24	474.518	10	22.1489	Csustained estimated from figure 3	Ma et al., 2012
SN-38	60	60 mg/m2*	392.404	0.03	0.0764518	0.008	0.0203872	*Values are for SN-38 (active metabolite of irinotecan), but doses are for irinotecan. Dose not in paper--estimated.	Chabot et al., 1995
SN-38	65	65 mg/m2*	392.404	0.03	0.0764518	0.008	0.0203872	*Values are for SN-38 (active metabolite of irinotecan), but doses are for irinotecan. Dose not in paper--estimated.	Chabot et al., 1995
SN-38	80	80 mg/m2*	392.404	0.04	0.101936	0.01	0.0254839	*Values are for SN-38 (active metabolite of irinotecan), but doses are for irinotecan. Dose not in paper--estimated.	Chabot et al., 1995
SN-38	100	100 mg/m2*	392.404	0.04	0.101936	0.01	0.0254839	*Values are for SN-38 (active metabolite of irinotecan), but doses are for irinotecan. Csustained estimated from figure 2	Chabot et al., 1995
SN-38	125	125 mg/m2*	392.404	0.04	0.101936	0.011	0.0280323	*Values are for SN-38 (active metabolite of irinotecan), but doses are for irinotecan. Dose not in paper--estimated.	Chabot et al., 1995
SN-38	165	165 mg/m2*	392.404	0.05	0.12742	0.012	0.0305807	*Values are for SN-38 (active metabolite of irinotecan), but doses are for irinotecan. Dose not in paper--estimated.	Chabot et al., 1995
SN-38	180	180 mg/m2*	392.404	0.06	0.152904	0.013	0.0331291	*Values are for SN-38 (active metabolite of irinotecan), but doses are for irinotecan. Dose not in paper--estimated.	Chabot et al., 1995
SN-38	200	200 mg/m2*	392.404	0.06	0.152904	0.013	0.0331291	*Values are for SN-38 (active metabolite of irinotecan), but doses are for irinotecan. Dose not in paper--estimated.	Chabot et al., 1995
SN-38	350	350 mg/m2*	392.404	0.08	0.203872	0.015	0.0382259	*Values are for SN-38 (active metabolite of irinotecan), but doses are for irinotecan. Csustained estimated from figure 2	Chabot et al., 1995
Sorafenib	400	400 mg, 2x per day	464.829	NA	NA	2	4.30266	Csustained estiamted from figure 1	Jain et al., 2011
Sunitinib	37.5	37.5 mg/d, oral	398.482	NA	NA	0.05	0.125476	Csustained estimated from trough concentration in figure 2.	Lankheet et al., 2014
Tamoxifen	20	20 mg/d	371.524	NA	NA	0.1	0.269162	Csustained estimated from steady state Cmin in figure 3.	Fumoleau et al., 2014
Thalidomide	100	100 mg/d	258.233	1.2	4.64697	1.03	3.98865	Cmax is Cmax-ss and Custained is C-ave.	Shiah et al., 2006
Thalidomide	150	150 mg/d	258.233	1.7	6.5832	1.37	5.30529	Cmax is Cmax-ss and Custained is C-ave. Dose not in paper--approximated from surrounding doses.	Shiah et al., 2006
Thalidomide	200	200 mg/d	258.233	2.24	8.67434	1.7	6.5832	Cmax is Cmax-ss and Custained is C-ave.	Shiah et al., 2006
tivantinib	360	360 mg, 2x per day	369.424	2.2	5.95522	2	5.41383	Csustained estimated from figure 1	Yamamoto et al., 2013
tivantinib	360EM	EM: 360 mg, 2x per day	369.424	2.2	5.95522	2	5.41383	Csustained estimated from figure 1	Yamamoto et al., 2013
tivantinib	240EM	PM: 240 mg, 2x per day	369.424	3	8.12075	2.3	6.22591	Csustained estimated from figure 1	Yamamoto et al., 2013
Topotecan	1.25	1.25 mg/m2, IV30min	421.453	0.0249	0.0590813	0.003	0.00711823	Csustained estimated from figure 1b based on 1.2 mg/m2/day dose	Aoki et al., 2011
Trametinib	2	2 mg/d oral	615.404	0.0325	0.0528108	0.023	0.0373738	Csustained estimated from figure 2d	Yamazaki et al., 2018
Vandetanib	100	100 mg/d	475.362	0.3429	0.721345	0.3	0.631098	Cmax is Cmax,ss. Csustained estimated from figure 1	Zhang et al., 2011
Veliparib	50	50 mg, bid	244.298	0.22	0.90054	0.15	0.614004	Cmax and Csustained estimated from figure 1 based on 40 mg dose	Mehrotra et al., 2017
Vinorelbine	25	25 mg/m2	778.947	0.956	1.2273	0.01575	0.0202196	Using 30 mg/m2 dose	Leveque et al., 1992
Vinorelbine	30	30 mg/m2	778.947	0.956	1.2273	0.01575	0.0202196	Concentration decreases to 0.09 uM within 1 hour and 0.01 uM within 8 hours. Using average of 4 and 8 hour concentrations as Csustained.	Leveque et al., 1992
Vinorelbine	80	80 mg/m2 oral	778.947	0.052	0.0667568	0.025	0.0320946	Cmax and Csustained estimated from figure 1	Bonneterre et al., 2001

## Sheet: Prospective Analysis Conc.
Compound	Treatment Condition	Molecular Weight (g/mol)	Cmax (ug/mL)	Cmax (uM)	Csustained (ug/mL)	Csustained (uM)	Note	Csustained Source	Used_for_Cancer_Treatment	Clinical_Phase
5-Fluorouracil	2600 mg/m2, IV24hr	130.078	NA	NA	1.027	7.89526	Css used as Csustained	Hageboutros et al., 1995	T	IV
Abiraterone	1000 mg	349.518	NA	0.001	NA	0.0004	Cmax and Csustained estimated from figure 2d	Attard et al., 2008	T	IV
ABT-199	1200 mg	868.447	3.3	3.79989	3	3.45444	Cmax and Csustained estimated from figure A1c	Davids et al., 2017	T	IV
Afatinib	70 mg daily oral	485.944	0.18	0.370413	0.1	0.205785	Cmax and Csustainted estimated from figure 1	Wind et al., 2013	T	IV
Alectinib	600 mg 2x per day oral	482.628	0.676	1.40066	0.502	1.04014	From pg 2 of supplement, Csustained is actually Cmin after BID dosing.	Gadgeel et al., 2014	T	IV
Axitinib	15 mg QD	386.473	0.106	0.274275	0.05	0.129375	Csustained estimated from figure 2.	Rugo et al., 2005	T	IV
Azacitidine	50 mg/m2	244.207	0.5811	2.37954	0.01	0.0409489	Csustained estimated from figure 1b	Tsimberidou et al., 2015	T	IV
AZD4547	160 mg qd	463.582	0.3029	0.65339	0.24	0.517708	Csustained estimated from figure 2b	Saka et al., 2017	T	III
barasertib	1200 mg	587.549	0.1	0.170199	0.1	0.170199	Cmax and Csustainted estimated from figure 2a.	Kantarjian et al., 2013	T	III
Belinostat	1000 mg/m2 oral	318.35	NA	2.3	NA	0.6	Cmax and Csustainted estimated from figure 1.	Steele et al., 2011	T	IV
Bendamustine	120 mg/m2	358.263	8.6	24.0047	0.001	0.00279125	Csustained estimated from halflife in table 4.	Ogura et al., 2010	T	IV
Bexarotene	225 mg oral	348.486	NA	1.46	NA	1	Csustained estimated from figure 1	Ghosal et al., 2016	T	IV
Bicalutamide	50 mg oral	430.373	1.1762	2.73298	1.1762	2.73298	Concentration stable for many hours, so using cmax for csustained	Lee et al., 2010	T	IV
birinapant	47 mg/m2	806.957	3.9956	4.95144	0.1	0.123922	Csustained estimated from figure 1, cohort 11	Amaravadi et al., 2015	T	II
Bleomycin	60 mg/m2, IP	1415.56	1.33333	0.941916	0.933333	0.659341	Cmax and Csustained estimated from figure 1 and converted from mU/mL to ug/mL using 1.5 units per mg	Howell et al., 1987	T	IV
Bortezomib	1.3 mg/m2, bolus	384.243	0.162	0.421608	0.004	0.0104101	Csustained estimated from figure 1.	Huang et al., 2018	T	IV
Bosutinib	400 mg oral	530.446	0.0621	0.117071	0.04	0.0754082	Csustained estimated using figure 2	Abbas et al., 2012	T	IV
brivanib	800 mg oral	370.384	6.146	16.5936	1.5	4.04985	Csustained estimated from figure 3	Mekhail et al., 2010	T	III
BYL-719	300 mg QD	441.47	3	6.79548	3	6.79548	Cmax sustained for ~ 6 hours	Rodon et al., 2018	T	III
Cabozantinib	140 mg oral	501.514	0.65	1.29608	0.4	0.797585	Cmax and Csustained estimated from figure 4	Lacy et al., 2017	T	IV
Camptothecin	320 mg/m2 30 min IV infusion of BAY38-3441 on 3 consecutive days	348.352	0.195	0.559779	0.195	0.559779	Cmax sustained for several days	Mross et al., 2004	T	III
canertinib	100 mg IV	485.938	1.407	2.89543	0.1	0.205788	Higher dose of 225 mg safe, but no plasma concentration over time plot for this dose.	Simon et al., 2006	T	III
Carboplatin	AUC 6 mg/mL*min	373.272	16.9	45.2753	2	5.35802	Stable plasma concentration estimated by eye from Figure 1. >10 uM for first 5 hours.	Douebele et al., 2012	T	IV
cediranib	45 mg oral	450.505	0.0895	0.198666	0.07	0.155381	Csustained estimated from figure 2	Yamamoto et al., 2009	T	III
cerulenin	NA	NA	NA	NA	NA	NA	Cerulenin is an antifungal agent for which I was unable to find any published literature about it's plasma concentration. Omitting this drug.	NA	F	IV
Chlorambucil	0.2 mg/kg	304.212	1.72	5.65395	0.1	0.328718	Csustained estimated from figure 1	Silvennoinen et al., 2000	T	IV
ciclopirox	NA	268.357	0.2	0.745276	0.0898851	0.334946	Cmax estimated from figure 1, and Csustained estimated using t1/2	Minden et al., 2014	F	IV
Cimetidine	400 mg oral	252.34	NA	NA	0.5	1.98145	Csustained estimated from figure 2.	Grahnen et al., 1979	F	IV
Cisplatin	100 mg/m2, IV3hr	300.046	9.03	30.0954	3.47	11.5649	Csustained is taken from table/Fig-6	Rajkumar et al., 2016	T	IV
Clofarabine	10 mg/m2 IV 2 hr	303.678	0.06	0.197578	0.01	0.0329296	Cmax and Csustained estimated from figure 3	Huang et al., 2014	T	IV
Crizotinib	365 mg/m2 oral	450.339	0.972	2.15837	0.64	1.42115	Csustained estimate from figure 1	Balis et al., 2017	T	IV
Curcumin	8000 mg/d oral	368.38	NA	1.77	NA	0.4	Csustained estimated from figure 2	cheng et al., 2001	F	IV
Cyclophosphamide	4000 mg/m2	279.098	NA	552	NA	250	Csustained estimated from figure 1.	Chen et al., 1995	T	IV
Cyclosporine	3 mg/kg IV then 9 mg/kg oral	1202.63	0.375	0.311815	0.332	0.27606	Cmax and Csustained estimated from figure 1	Cantarovich et al., 1988	F	IV
Cytarabine	10 mg/m2	243.219	0.1032	0.424309	0.002	0.00822304	Csustained estimated from figure 1	Tsutsumi et al., 1995	T	IV
Dabrafenib	150 mg bid	519.561	3.4313	6.60423	0.3	0.577411	Csustained estimated from figure 2	Yamazaki et al., 2018	T	IV
Dacarbazine	5.71 mg/kg, IV 6hr	182.187	0.7	3.84221	0.7	3.84221	Cmax and Csustained estimated from figure 4	Breithaupt et al., 1982	T	IV
Daporinad	0.144 mg/m2/h	391.515	0.01132	0.0289133	0.01132	0.0289133	Cmax and Csustained are both Css	Holen et al., 2008	T	II
Dasatinib	100 mg/d	488.007	0.0546	0.111884	0.02	0.040983	Csustained estimated from figure 1.	Wang et al., 2013	T	IV
Decitabine	20 mg/m2	228.205	0.15	0.657303	0.001	0.00438202	Cmax and Csustained are estimated from figure 5	Oki et al., 2012	T	IV
Dexamethasone	16 mg	392.461	0.0727	0.185241	0.03	0.0764407	Csustained estimated from figure 2	Diamant et al., 2017	F	IV
dinaciclib	7.11 mg/m2	396.495	0.5	1.26105	0.015	0.0378315	Cmax and Csustained are estimated from figure 2a	Nemunaitis et al., 2013	T	III
Docetaxel	100 mg/m2	807.89	4.15	5.13684	0.06	0.0742675	Csustained estimated from figure 3	Baker et al., 2004	T	IV
Doxorubicin	75 mg/m2, bolus	543.525	8	14.7187	0.08	0.147187	Cmax and Csustained estimated from chart 1	Greene et al., 1983	T	IV
Elesclomol	438 mg/m2	400.515	NA	12.84	NA	0.25	Csustained estimated from figure 2	Berkenblit et al., 2007	T	III
Entinostat	10 mg/m2	376.416	0.0532	0.141333	0.004	0.0106265	Csustained estimated from figure 4	Gojo et al., 2007	T	III
Enzastaurin	500 mg	515.617	NA	2.07	NA	2.07	Cmax occurs at 6 hours post dose, so Csustained = Cmax	Mukohara et al., 2010	T	III
erismodegib	800 mg qd	485.507	1.23	2.53343	0.73	1.50358	Csustained estimated from figure 1d	Minami et al., 2016	T	IV
Erlotinib	150 mg/d	393.443	1.136	2.88733	1.136	2.88733	Csustained is Cmax given stable plasma concentration over time (see fig 4)	Hidalgo et al., 2001	T	IV
Etoposide	100 mg/m2	588.562	42.51	72.2269	8	13.5925	Csustained estimated from figure 2	Brooks et al., 1995	T	IV
Fedratinib	680 mg	524.678	1.76	3.35444	1.5	2.8589	Csustained estimated from figure 1	Zhang et al., 2014	T	III
fingolimod	1 mg IV 2hr	307.471	0.0049	0.0159365	0.0015	0.00487851	Csustained estimated from figure 1	Kovarik et al., 2007	F	IV
fluvastatin	40 mg	411.466	0.255	0.619735	0.03	0.0729101	Csustained estimated from figure 1 (healthy controls)	Park et al., 2001	F	IV
Fulvestrant	250 mg Intramuscular	606.777	0.0118	0.019447	0.0118	0.019447	Concentration measured across many days instead of hours, so went with Cmax for Csustained. Taken from table 3.	Robertson et al., 2004	T	IV
Gefitinib	500 mg/d	446.907	NA	NA	0.39725	0.888887	Csustained is mean concentration at 60 days after start of treatment	Xue et al., 2015	T	IV
Gemcitabine	2000 mg/m2	263.201	40.85	155.205	0.3	1.13981	Csustained is estimated from figure 1, but dose in that figure is not specified.	Mavroudis et al., 2003	T	IV
HKI-272	240 mg/d, 12 wk	557.051	0.0845	0.151692	0.0845	0.151692	Csustained equals Cmax because Tmax is ~ 6 hours	Keyvanjah et al., 2017	T	III
ibrutinib	420 mg	440.507	0.109	0.247442	0.05	0.113506	Csustained estimated from figure 2 (study 1, treatment D).	de Jong et al., 2015	T	IV
Idelalisib	150 mg oral	415.432	2.168	5.21866	1.3	3.12927	Csustained estimated from figure 1B	Jin et al., 2015	T	IV
Ifosfamide	1.6 g/m2	261.083	NA	NA	NA	66	Short and medium dose schedules in paper show plasma concentrations > 66 uM across first 12 hours from treatment. Since 66 uM is maximum tested dose in CTRPv2, will use this dose.	Kerbusch et al., 2001	T	IV
Imatinib	750 mg oral	493.615	3.016	6.11003	2.08	4.21381	Csustained estimated from figure 1	Peng et al., 2004	T	IV
istradefylline	NA	384.436	0.1811	0.47108	0.12	0.312146	Csustained estimated from figure 1	Mukai et al., 2018	F	IV
Itraconazole	20 mL/d	705.633	1.95	2.76348	1.95	2.76348	Cmax and Csustained estimated from figure 2c. Plasma concentrations measured across days. Using day 28.	Marumo et al., 2017	F	IV
Lapatinib	1500 mg/d	581.058	5.945	10.2313	5.945	10.2313	Csustained is at approximately Cmax	Inoue et al., 2015	T	IV
Lenalidomide	35 mg	259.265	0.782	3.01622	0.33	1.27283	Csustained estimated from figure 1	Dahut et al., 2009	T	IV
lenvatinib	25 mg	426.86	0.545	1.27677	0.33	0.773087	Csustained estimated from figure 1	Ikeda et al., 2016	T	IV
Lestaurtinib	80 mg, bid	439.471	11	25.0301	8	18.2037	Cmax and Csustained estimated from figure 3, 12 wk.	Hexner et al., 2014	T	III
Linifanib	0.3 mg/kg	375.407	0.15	0.399566	0.15	0.399566	Cmax and Csustained estimated from figure 4, panel 1.	Salem et al., 2014	T	III
Linsitinib	450 mg	421.504	4.515	10.7116	3.5	8.3036	Csustained estimated from figure 1A	Macaulay et al., 2016	T	III
Lovastatin	40 mg extended release tablet	404.54	0.005	0.0123597	0.003	0.00741584	Csustained estimated from 1	Sun et al., 2002	F	IV
LY-2157299	150 mg	387.443	0.954	2.4623	0.25	0.645256	Note: molecular weight and plasma concentrations given for galunasertib monohydrate. Csustained estimated from figure 3.	Gueorguieva et al., 2016	T	III
Masitinib	800 mg	498.65	NA	0.13	NA	0.13	I was unable to find detailed human pharmacokinetic parameters for masitinib. Csustained is arbitrarily set to Cmax based on the cited assessment report.	European Medicines Agency, 2018	F	IV
Methotrexate	12 g/m2, IV4hr	454.447	NA	1150	NA	66	Csustained is much higher than max tested dose, so setting to max tested dose in CTRP.	Comandone et al., 2005	T	IV
Midostaurin	50 mg	570.649	1.21	2.12039	0.5	0.876195	Csustained estimated from figure 2	He et al., 2017	T	III
Mitomycin-C	60 mg/m2, IV 1hr	334.327	1.965	5.87748	0.021	0.0628127	Csustained estiamted from figure 2	Schilcher et al., 1984	T	IV
MK 1775	300 mg	500.607	2.4	4.79418	2.2	4.39466	Cmax and Csustained estimated from figure 3, day 3.	Do et al., 2015	T	II
MLN2238	4 mg	361.03	0.061	0.168961	0.016	0.0443176	Csustained estimated from figure 2 (normal).	Gupta et al., 2016	T	IV
momelotinib	300 mg	414.469	0.415	1.00128	0.2	0.482545	Csustained estimated from figure 1.	Xin et al., 2018	T	III
Motesanib	125 mg qd	373.451	0.748	2.00294	0.21	0.562323	Csustained estimated from figure 1	Blumenschein et al., 2010	T	III
Navitoclax	315 mg	974.611	6.44	6.60776	5.28	5.41755	Csustained estimated from figure 2, day 14.	Wilson et al., 2010	T	II
Nelarabine	30 mg/kg	297.267	NA	87	NA	13	Reporting AraG concentration instead of Nelarabine because it is so rapidly converted. Csustained estimated from figure 2.	Gandhi et al., 1998	T	IV
niclosamide	1000 mg	327.12	0.15	0.458547	0.15	0.458547	Using Cmax for Csustained due to long reported halflife and inability to find an article with more detailed plasma concentrations over time.	Schweizer et al., 2018	F	IV
Nilotinib	400 mg bid	529.516	2.05	3.87146	1.5	2.83278	Cmax and Csustained estimated from figure 1 (day 15).	Tanaka et al., 2010	T	IV
nintedanib	200 mg, 2x per day Oral	539.636	NA	NA	0.031	0.0574461	Csustained estimated from figure 1.	Yen et al., 2018	F	IV
O-6-benzylguanine	80 mg/m2	241.249	1.82	7.54409	0.06	0.248706	Csustained estimated from figure 2. O-6-benzylguanine failed to show efficacy in a phase III clinical trial in glioblastoma when combined with carmustine.	Dolan et al., 1998	T	III
Obatoclax Mesylate	20 mg/m2	317.392	0.1147	0.361383	0.1147	0.361383	Couldn't find paper with plasma concentration over time, so setting Csustained to Cmax based on long t1/2 in Supplementary Table S2. Development halted before phase III, possibly due to business concerns.	Hwang et al., 2010	T	III
Olaparib	400 mg bid	434.471	5.9	13.5797	3	6.90495	Custained estimated from figure 1b	Yamamoto et al., 2012	T	IV
omacetaxine mepesuccinate	1.25 mg/m2 subq	545.621	0.0286	0.0524173	0.007	0.0128294	Csustained estimated from figure 2.	Nijenhuis, 2016	T	IV
ouabain	0.5 mg	584.653	0.012	0.020525	0.00031	0.000530229	Csustained estimated from figure 3. High toxicity, no longer FDA approved.	Selden et al., 1972	F	IV
Oxaliplatin	130 mg/m2	397.294	2.35	5.91502	1.5	3.77554	Csustained is estimated from figure 2	Burz et al., 2009	T	IV
Paclitaxel	210 mg/m2	853.918	7.26	8.50199	0.4	0.468429	Csustained estiamted from figure 1.	Kurata et al., 2001	T	IV
Palbociclib	125 mg, once daily	447.543	0.1855	0.414485	0.17	0.379852	Csustained estimated from figure 3 (day 8).	Tamura et al., 2016	T	IV
Panobinostat	40 mg, oral	349.434	0.2	0.572354	0.02	0.0572354	Cmax and Csustained estimated from figure 2b.	Savelieva et al., 2015	T	IV
Patupilone	10 mg/m2	507.683	0.2994	0.589738	0.03	0.059092	Csustained estimated from figure 1a. Long timescale in plot, so estimate at 6 hours is fairly uncertain.	Melichar et al., 2011	T	III
Pazopanib	1000 mg	437.522	55	125.708	50	114.28	Cmax and Csustained estimated from figure 4. Patients also given ifosfamide.	Hamberg et al., 2014	T	IV
PLX-4032	960 mg	489.922	51	104.098	50	102.057	Cmax and Csustained estimated from figure 1b (day 15).	Grippo et al., 2014	T	IV
Ponatinib	15 mg, oral	532.571	0.0161	0.0302307	0.0161	0.0302307	Cmax and Csustained are identical because t1/2 is 6 hours.	Narasimhan et al., 2013	T	IV
Procarbazine hydrochloride	393 mg/m2	257.762	0.57	2.21134	0.004	0.0155182	Csustained estimated from figure 1a.	Grossman et al., 2006	T	IV
prochlorperazine	12.5 mg, IV	373.943	0.004	0.0106968	0.005	0.013371	Csustained estimated from figure 1.	Isah et al., 1991	F	IV
Pyrimethamine	75 mg, oral	248.711	0.58	2.33202	0.55	2.2114	Csustained estimated from figure 2	Liu et al., 2012	F	IV
Quizartinib	60 mg	560.67	0.7	1.24851	0.55	0.980969	Csustained estimated from figure 1b (day 15).	Sandmaier et al., 2018	T	III
Rapamycin	4 mg	914.187	0.044	0.0481302	0.034	0.0371915	Cmax and Csustained estimated from figure 4.	Choo et al., 2013	T	IV
regorafenib	160 mg, oral	482.82	2.25	4.66012	2.25	4.66012	Cmax and Csustained estimated from figure 1a, day 21.	Mross et al., 2012	T	IV
rigosertib	1800 mg/m2, IV2hr	451.49	214.24	474.518	10	22.1489	Csustained estimated from figure 3	Ma et al., 2012	T	III
RO4929097	100 mg, 1x per day	469.412	2.387	5.08509	1.473	3.13797	Csustained take as Cmax on day 10 due to insufficient dose-time date in published papers for this drug. Presumed acceptable given long half-life of drug. Dose level 5.	LoConte et al., 2015	T	II
Rucaparib	600 mg, bid	323.371	2.42	7.48366	2	6.18485	Csustained estimated from figure 2d (day 15).	Shapiro et al., 2019	T	III
Ruxolitinib	50 mg, QOD	306.373	0.73	2.38272	0.6	1.9584	Csustained estimated from figure 3b (12 weeks).	Verstovsek et al., 2018	T	IV
Saracatinib	175 mg	542.026	0.45	0.830218	0.45	0.830218	Cmax and Csustained estimated from figure 2 (day 21).	Fujisaka et al., 2013	T	III
Selumetinib	75 mg	457.68	1.45	3.16815	0.3	0.65548	Csustained estimated from figure 1a (fed).	Leijen et al., 2011	T	III
semagacestat	140 mg	361.442	2.2	6.08673	0.4	1.10668	Csustained estimated from figure 1.	Willis et al., 2012	F	III
Sildenafil citrate	50 mg, IV	474.576	0.531	1.11889	0.05	0.105357	Csustained estimated from figure 1.	Nichols et al., 2002	F	IV
Simvastatin	40 mg	418.566	0.01192	0.0284782	0.0015	0.00358366	Csustained estimated from figure 1a.	Chu et al., 2012	F	IV
sitagliptin	100 mg, oral	407.32	NA	0.817	NA	0.56	Csustained estimated from figure 4, 100 mg fasted.	Bergman et al., 2007	F	IV
SN-38	350 mg/m2*	392.404	0.08	0.203872	0.015	0.0382259	*Values are for SN-38 (active metabolite of irinotecan), but doses are for irinotecan. Csustained estimated from figure 2	Chabot et al., 1995	T	IV
Sorafenib	400 mg, 2x per day	464.829	NA	NA	2	4.30266	Csustained estiamted from figure 1	Jain et al., 2011	T	IV
Sunitinib	37.5 mg/d, oral	398.482	NA	NA	0.05	0.125476	Csustained estimated from trough concentration in figure 2.	Lankheet et al., 2014	T	IV
tacedinaline	10 mg/m2	269.304	0.496	1.84178	0.28	1.03972	Csustained estimated from figure 3, day 1.	Prakash et al., 2001	T	III
tacrolimus	Unclear	804.031	0.023	0.0286059	0.012	0.0149248	Cmax and Csustained estimated from figure 2. Estimates are very rough, because no means were provided in figure.	Sikma et al., 2015	F	IV
Talazoparib	1 mg	380.359	0.021	0.055211	0.0105	0.0276055	Csustained estimated from figure 2c.	de Bono et al., 2017	T	III
Tamoxifen	20 mg/d	371.524	0.0836	0.225019	0.0836		Cmax and Csustained taken as serum concentration after 28 days of treatment.	Kisanga et al., 2004	T	IV
Tanespimycin	525 mg/m2	585.698	9.92	16.9371	1.1	1.8781	Csustained estimated from figure 1.	Richardson et al., 2010	T	III
Temozolomide	200 mg/m2/day	194.154	15.3	78.8034	1.8	9.27099	Csustained estimated from figure 1.	Aoki et al. 2007	T	IV
Temsirolimus	170 mg, IV 30 min	1030.3	1.66	1.61118	0.14	0.135882	Csustained estimated from figure 1 (non-EIAED). Based on whole blood.	Kuhn et al., 2007	T	IV
Teniposide	30 mg/m2, IV	656.655	11	16.7516	0.9	1.37058	Cmax and Csustained estimated from figure 1.	Canal et al., 1985	T	IV
Thalidomide	200 mg/d	258.233	2.24	8.67434	1.7	6.5832	Cmax is Cmax-ss and Custained is C-ave.	Shiah et al., 2006	T	IV
tigecycline	300 mg	585.649	0.96	1.63921	0.4	0.683003	Csustained estimated from figure 1c, serum concentration.	Muralidharan et al., 2005	F	IV
Tipifarnib	200 mg, bid	489.396	0.525	1.07275	0.22	0.449534	Csustained estimated from figure 2 (day 22).	Patnaik et al., 2003	T	III
tivantinib	360 mg, 2x per day	369.424	2.2	5.95522	2	5.41383	Csustained estimated from figure 1	Yamamoto et al., 2013	T	III
Tivozanib	1.5 mg/d	454.863	0.07	0.153892	0.07	0.153892	Cmax and Csustained both steady state at day 20. Estimated from figure 4.	Fishman et al., 2013	T	III
Topotecan	1.2 mg/m2, IV30min	421.453	0.0249	0.0590813	0.003	0.00711823	Csustained estimated from figure 1b	Aoki et al., 2011	T	IV
Trametinib	2 mg/d oral	615.404	0.0325	0.0528108	0.023	0.0373738	Csustained estimated from figure 2d	Yamazaki et al., 2018	T	IV
Tretinoin	110 mg/m2	300.442	1.1	3.66127	0.1	0.332843	Cmax and Csustained estimated from figure 2a (day 1).	Conley et al., 1997	F	IV
trifluoperazine	5 mg, oral	407.496	0.00144	0.00353378	0.00054	0.00132517	Csustained estimated from figure 1.	Midha et al., 1983	F	IV
Triptolide	12 mg/m2 F60008	360.406	0.00678	0.0188121	0.0028	0.00776902	Csustained estimated from figure 1 (day 1). Note that figures 1 and 2 are mislabeled/swapped in the paper.	Kitzen et al., 2009	T	III
Vandetanib	100 mg/d	475.362	0.3429	0.721345	0.3	0.631098	Cmax is Cmax,ss. Csustained estimated from figure 1	Zhang et al., 2011	T	IV
Veliparib	40 mg, bid	244.298	0.22	0.90054	0.15	0.614004	Cmax and Csustained estimated from figure 1	Mehrotra et al., 2017	T	III
Vinblastine	7.5 mg/m2, IV bolus	810.989	0.014	0.0172629	0.0064	0.0078916	Cmax and Csustained estimated from chart 1 (day 1).	Lu et al., 1983	T	IV
Vincristine sulfate	0.45 mg/m2	923.044	NA	0.4	NA	0.011	Cmax and Csustained estimated from chart 2.	Sethi et al., 1981	T	IV
Vinorelbine	80 mg/m2 oral	778.947	0.052	0.0667568	0.025	0.0320946	Cmax and Csustained estimated from figure 1	Bonneterre et al., 2001	T	IV
Vismodegib	150 mg	421.292	NA	22	NA	22	Cmax and Csustained estimated from figure 1c (day 21).	Graham et al., 2011	T	IV
vorapaxar	40 mg	492.582	0.376	0.763325	0.15	0.304518	Csustained estimated from figure 1.	Kosoglou et al., 2012	F	IV
Vorinostat	400 mg, oral	264.325	NA	1.81	NA	0.08	Csustained estimated from figure 1.	Ramalingam et al., 2007	T	IV
Zibotentan	10 mg, oral	424.44	0.566	1.33352	0.3	0.706814	Csustained estimated from figure 1a (normal).	Tomkinson et al., 2011	T	III
