# Supplementary material for: Computationally predicting clinical drug combination efficacy with cancer cell line screens and independent drug action
Source: Nat Commun. 2020 Nov 17;11:5848. doi: 10.1038/s41467-020-19563-6 (PMC7673995; doi:10.1038/s41467-020-19563-6)
Supplement: Supplementary file 8 — Supplementary Data 5 [file 41467_2020_19563_MOESM8_ESM.xlsx]

## Sheet: Sheet1
Di Leo et al., 2008: Adding Lapatinib to Paclitaxel
Patient Population	Lapatinib Significantly Improved OS	Lapatinib Significantly Improved TTP	# Patients in Trial Group	Predicted Power (OS)	Predicted Power (TTP)	# Available Cell Lines
Her2- Breast Cancer	False	False	364	0.24	0.35	14
Her2+ Breast Cancer	False	True	86	0.33	0.55	6
Wu et al., 2013: Adding Erlotinib to Gemcitabine and Carboplatin for NSCLC
Patient Population	Erlotinib Significantly Improved OS	Erlotinib Significantly Improved PFS	# Patients in Trial Group	Predicted Power (OS)	Predicted Power (PFS)	# Available Cell Lines
EGFR-WT	False	False	136	0.06	0.07	124
EGFR-Mutant	True	True	97	0.35	0.53	7
	Published Clinical Trial Results			IDACombo Predictions
