# Supplementary material for: Computationally predicting clinical drug combination efficacy with cancer cell line screens and independent drug action
Source: Nat Commun. 2020 Nov 17;11:5848. doi: 10.1038/s41467-020-19563-6 (PMC7673995; doi:10.1038/s41467-020-19563-6)
Supplement: Supplementary file 9 — Supplementary Data 6 [file 41467_2020_19563_MOESM9_ESM.xlsx]

## Sheet: Correlations By Cancer Type
Disease Type	Spearman's rho	Pearson's r	Median number of cell lines (CTRP)	Median number of cell lines (GDSC)	Minimum median number of cell lines
Acute_lymphocytic_leukemia	0.477021	0.486085	22	30	22
Acute_myeloid_leukemia	0.570372	0.316413	21	24	21
All_ccls	0.80288	0.700733	748	819	748
bladder_cancer	0.417952	0.398452	21	19	19
breast_cancer	0.526672	0.538026	33	43	33
cancer_of_oral_cavity_and_pharynx	0.35368	0.442905	24	33	24
colorectal_cancer	0.564663	0.504063	39	40	39
EGFR_mutant_lung_cancer	0.258388	0.350172	6	6	6
EGFR_WT_lung_cancer	0.700402	0.633463	123	149	123
endometrial_cancer	0.383401	0.411739	22	11	11
ER_negative_breast_cancer	0.481196	0.55117	23	26	23
ER_positive_breast_cancer	0.307208	0.30096	10	12	10
esophageal_cancer	0.51531	0.485676	22	27	22
Glioblastoma	0.499933	0.411261	26	29	26
HER2_negative_breast_cancer	0.463885	0.585039	21	25	21
HER2_positive_breast_cancer	0.312958	0.407299	10	13	10
kidney_cancer	0.272671	0.233446	22	23	22
liver_cancer	0.483298	0.357292	18	16	16
lung_cancer	0.692661	0.612334	129	155	129
Non-Hodgkin_lymphoma	0.683844	0.682791	30	49	30
non_TNBC_breast_cancer	0.322409	0.325889	17	21	17
ovarian_cancer	0.439371	0.146708	37	27	27
pancreatic_cancer	0.56998	0.405542	33	27	27
plasma_cell_myeloma	0.423016	0.213465	18	11	11
prostate_cancer	0.35709	0.22785	4	6	4
skin_cancer	0.525012	0.514927	44	49	44
stomach_cancer	0.419674	0.499224	29	18	18
TNBC	0.427833	0.528927	16	18	16

## Sheet: Column Descriptors
Column Name	Description
Disease Type	The cancer type/subtype to which the data in each row corresponds.
Spearman's rho	Spearman's correlation coefficient (rho) between CTRPv2 and GDSC based IDAComboscore predictions for all drug combinations which could be estimated using both datasets. Note that IDAComboscores were only compared between the two datasets for a given combination if the concentrations for each drug in the combination (Csustained concentrations) were within the tested concentration ranges of each da…
Pearson's r	Pearson's correlation coefficient (r) between CTRPv2 and GDSC based IDAComboscore predictions for all drug combinations which could be estimated using both datasets. Note that IDAComboscores were only compared between the two datasets for a given combination if the concentrations for each drug in the combination (Csustained concentrations) were within the tested concentration ranges of each datas…
Median number of cell lines (CTRP)	The median number of cell lines of the disease type available in CTRPv2 for each combination. Note that different sets of cell lines were sometimes tested for different drugs in CTRPv2. As a result, different drug combinations had different numbers of available cell lines with which to make predictions depending on which drugs were in the combination.
Median number of cell lines (GDSC)	The median number of cell lines of the disease type available in GDSC for each combination. Note that different sets of cell lines were sometimes tested for different drugs in GDSC. As a result, different drug combinations had different numbers of available cell lines with which to make predictions depending on which drugs were in the combination.
Minimum median number of cell lines	The minimum value from the previous two columns.
