# Supplementary material for: Computationally predicting clinical drug combination efficacy with cancer cell line screens and independent drug action
Source: Nat Commun. 2020 Nov 17;11:5848. doi: 10.1038/s41467-020-19563-6 (PMC7673995; doi:10.1038/s41467-020-19563-6)
Supplement: Supplementary file 11 — Source Data [file 41467_2020_19563_MOESM11_ESM.xlsx]

## Sheet: Figure 2A-C
Drug1	Drug2	Drug1_Name	Drug2_Name	Drug1_maxDose	Drug2_maxDose	Mean_Measured_Combo_Viability	Mean_Predicted_Combo_Viability	Predicted_Minus_Measured_Mean_Combo_Viability	n_ccls
752	3088	Thioguanine	Chlorambucil	1e-05	0.0001	42.3959	39.4942	-2.90162	60
752	8806	Thioguanine	Melphalan	1e-05	1e-05	42.0157	41.7435	-0.272172	60
752	13875	Thioguanine	Altretamine	1e-05	7.5e-05	42.666	42.9619	0.295935	59
752	19893	Thioguanine	5-Fluorouracil	1e-05	0.0001	35.6357	38.4626	2.82689	60
752	34462	Thioguanine	Uracil mustard	1e-05	5e-05	35.9915	38.8207	2.82916	60
752	45388	Thioguanine	Dacarbazine	1e-05	5e-05	39.5128	42.4681	2.95527	60
752	71423	Thioguanine	Megestrol acetate	1e-05	3e-05	39.9479	42.9668	3.01891	59
752	79037	Thioguanine	Lomustine	1e-05	5e-05	35.7183	41.2752	5.5569	59
752	82151	Thioguanine	Daunorubicin	1e-05	2e-07	37.0019	40.8318	3.82992	60
752	122819	Thioguanine	Teniposide	1e-05	1e-06	30.1479	36.7913	6.64337	60
752	141540	Thioguanine	Etoposide	1e-05	5e-06	32.2683	38.6649	6.39662	60
752	169780	Thioguanine	Dexrazoxane	1e-05	0.0001	34.7292	41.2345	6.50528	59
752	279836	Thioguanine	Mitoxantrone	1e-05	5e-07	29.1685	30.9688	1.80026	60
752	608210	Thioguanine	Vinorelbine	1e-05	1e-06	22.2396	28.8289	6.58932	60
752	698037	Thioguanine	Pemetrexed	1e-05	1e-06	41.2494	39.2087	-2.04075	59
752	713563	Thioguanine	Exemestane	1e-05	0.0001	17.0014	24.6375	7.63615	60
752	715055	Thioguanine	Gefitinib	1e-05	1e-05	29.8386	41.8872	12.0487	58
752	747972	Thioguanine	Lenalidomide	1e-05	3e-05	42.2508	42.4681	0.217312	60
3088	8806	Chlorambucil	Melphalan	0.0001	1e-05	45.7372	56.1174	10.3802	60
3088	13875	Chlorambucil	Altretamine	0.0001	7.5e-05	57.7623	56.4963	-1.26604	59
3088	19893	Chlorambucil	5-Fluorouracil	0.0001	0.0001	37.9068	41.5313	3.6245	60
3088	34462	Chlorambucil	Uracil mustard	0.0001	5e-05	39.579	53.3449	13.7659	60
3088	45388	Chlorambucil	Dacarbazine	0.0001	5e-05	50.2293	55.6822	5.4529	59
3088	71423	Chlorambucil	Megestrol acetate	0.0001	3e-05	56.598	56.2456	-0.352438	60
3088	79037	Chlorambucil	Lomustine	0.0001	5e-05	37.5111	54.1481	16.637	60
3088	82151	Chlorambucil	Daunorubicin	0.0001	2e-07	39.7941	52.6915	12.8974	59
3088	122819	Chlorambucil	Teniposide	0.0001	1e-06	39.1197	46.488	7.36831	60
3088	141540	Chlorambucil	Etoposide	0.0001	5e-06	35.4018	49.3783	13.9765	60
3088	169780	Chlorambucil	Dexrazoxane	0.0001	0.0001	48.2235	54.0943	5.87083	60
3088	279836	Chlorambucil	Mitoxantrone	0.0001	5e-07	34.6085	36.1911	1.58267	60
3088	608210	Chlorambucil	Vinorelbine	0.0001	1e-06	39.7423	31.9372	-7.80512	55
3088	698037	Chlorambucil	Pemetrexed	0.0001	1e-06	50.7554	48.4371	-2.31833	60
3088	713563	Chlorambucil	Exemestane	0.0001	0.0001	18.6484	24.7195	6.07111	60
3088	715055	Chlorambucil	Gefitinib	0.0001	1e-05	40.3437	49.2023	8.85854	60
3088	747972	Chlorambucil	Lenalidomide	0.0001	3e-05	54.5339	56.0802	1.5463	60
8806	13875	Melphalan	Altretamine	1e-05	7.5e-05	60.1447	69.9091	9.76443	60
8806	19893	Melphalan	5-Fluorouracil	1e-05	0.0001	40.252	43.7358	3.4838	60
8806	34462	Melphalan	Uracil mustard	1e-05	5e-05	43.0287	53.6137	10.585	60
8806	45388	Melphalan	Dacarbazine	1e-05	5e-05	60.2682	69.384	9.11583	60
8806	71423	Melphalan	Megestrol acetate	1e-05	3e-05	62.8039	70.0985	7.29457	60
8806	79037	Melphalan	Lomustine	1e-05	5e-05	35.7241	60.6471	24.923	60
8806	82151	Melphalan	Daunorubicin	1e-05	2e-07	43.7143	58.3502	14.6358	60
8806	122819	Melphalan	Teniposide	1e-05	1e-06	43.0646	47.8133	4.74866	59
8806	141540	Melphalan	Etoposide	1e-05	5e-06	40.5295	51.8358	11.3064	59
8806	169780	Melphalan	Dexrazoxane	1e-05	0.0001	45.5256	63.1639	17.6383	60
8806	279836	Melphalan	Mitoxantrone	1e-05	5e-07	31.5933	36.6735	5.08017	60
8806	608210	Melphalan	Vinorelbine	1e-05	1e-06	38.059	32.6213	-5.43773	57
8806	698037	Melphalan	Pemetrexed	1e-05	1e-06	55.8455	54.3219	-1.52352	60
8806	713563	Melphalan	Exemestane	1e-05	0.0001	17.6767	24.9951	7.3184	59
8806	715055	Melphalan	Gefitinib	1e-05	1e-05	47.3497	57.1113	9.76154	59
8806	747972	Melphalan	Lenalidomide	1e-05	3e-05	61.562	69.7777	8.21565	59
13875	19893	Altretamine	5-Fluorouracil	7.5e-05	0.0001	42.7375	45.313	2.57545	60
13875	34462	Altretamine	Uracil mustard	7.5e-05	5e-05	50.858	53.665	2.80697	60
13875	45388	Altretamine	Dacarbazine	7.5e-05	5e-05	89.4738	91.881	2.40718	60
13875	71423	Altretamine	Megestrol acetate	7.5e-05	3e-05	99.35	99.0951	-0.254848	60
13875	79037	Altretamine	Lomustine	7.5e-05	5e-05	60.2451	63.8997	3.65459	60
13875	82151	Altretamine	Daunorubicin	7.5e-05	2e-07	48.7929	59.2614	10.4685	60
13875	122819	Altretamine	Teniposide	7.5e-05	1e-06	45.8564	47.4936	1.63718	60
13875	141540	Altretamine	Etoposide	7.5e-05	5e-06	44.4218	51.3996	6.97776	60
13875	169780	Altretamine	Dexrazoxane	7.5e-05	0.0001	60.0424	66.0636	6.0212	60
13875	279836	Altretamine	Mitoxantrone	7.5e-05	5e-07	33.0543	36.8594	3.80509	60
13875	608210	Altretamine	Vinorelbine	7.5e-05	1e-06	33.4849	32.8639	-0.621006	60
13875	698037	Altretamine	Pemetrexed	7.5e-05	1e-06	61.9941	57.7129	-4.28122	60
13875	713563	Altretamine	Exemestane	7.5e-05	0.0001	22.0187	24.8996	2.88086	59
13875	715055	Altretamine	Gefitinib	7.5e-05	1e-05	69.1634	66.2466	-2.91678	60
13875	747972	Altretamine	Lenalidomide	7.5e-05	3e-05	97.5424	95.365	-2.1774	58
19893	34462	5-Fluorouracil	Uracil mustard	0.0001	5e-05	32.7832	40.9896	8.20645	60
19893	45388	5-Fluorouracil	Dacarbazine	0.0001	5e-05	44.5649	45.3001	0.735222	60
19893	71423	5-Fluorouracil	Megestrol acetate	0.0001	3e-05	44.2534	45.313	1.0596	60
19893	79037	5-Fluorouracil	Lomustine	0.0001	5e-05	35.1145	44.1711	9.05658	60
19893	82151	5-Fluorouracil	Daunorubicin	0.0001	2e-07	35.9269	43.6832	7.75625	60
19893	122819	5-Fluorouracil	Teniposide	0.0001	1e-06	33.7801	39.5873	5.8072	59
19893	141540	5-Fluorouracil	Etoposide	0.0001	5e-06	32.3467	41.1665	8.81977	60
19893	169780	5-Fluorouracil	Dexrazoxane	0.0001	0.0001	36.936	43.5404	6.60436	59
19893	279836	5-Fluorouracil	Mitoxantrone	0.0001	5e-07	27.6101	33.0802	5.47007	60
19893	608210	5-Fluorouracil	Vinorelbine	0.0001	1e-06	24.6204	30.0059	5.38547	59
19893	698037	5-Fluorouracil	Pemetrexed	0.0001	1e-06	42.269	41.5665	-0.702477	60
19893	713563	5-Fluorouracil	Exemestane	0.0001	0.0001	17.187	24.8485	7.66153	60
19893	715055	5-Fluorouracil	Gefitinib	0.0001	1e-05	35.0155	43.0085	7.99294	60
19893	747972	5-Fluorouracil	Lenalidomide	0.0001	3e-05	41.8057	45.313	3.50725	60
34462	45388	Uracil mustard	Dacarbazine	5e-05	5e-05	44.162	53.6414	9.47939	60
34462	71423	Uracil mustard	Megestrol acetate	5e-05	3e-05	55.2986	53.7266	-1.57197	60
34462	79037	Uracil mustard	Lomustine	5e-05	5e-05	43.1655	52.422	9.2565	60
34462	82151	Uracil mustard	Daunorubicin	5e-05	2e-07	41.3771	51.6412	10.2641	60
34462	122819	Uracil mustard	Teniposide	5e-05	1e-06	38.4238	46.3211	7.89732	60
34462	141540	Uracil mustard	Etoposide	5e-05	5e-06	37.1632	48.827	11.6639	60
34462	169780	Uracil mustard	Dexrazoxane	5e-05	0.0001	45.0233	52.278	7.25465	60
34462	279836	Uracil mustard	Mitoxantrone	5e-05	5e-07	31.5716	36.2039	4.63222	60
34462	608210	Uracil mustard	Vinorelbine	5e-05	1e-06	36.715	31.9251	-4.78988	54
34462	698037	Uracil mustard	Pemetrexed	5e-05	1e-06	44.5537	47.6203	3.06667	59
34462	713563	Uracil mustard	Exemestane	5e-05	0.0001	16.6355	24.829	8.19351	60
34462	715055	Uracil mustard	Gefitinib	5e-05	1e-05	39.426	48.0501	8.6241	60
34462	747972	Uracil mustard	Lenalidomide	5e-05	3e-05	51.2874	53.6375	2.35009	60
45388	71423	Dacarbazine	Megestrol acetate	5e-05	3e-05	87.9638	91.8016	3.83778	60
45388	79037	Dacarbazine	Lomustine	5e-05	5e-05	60.2738	63.6326	3.35878	60
45388	82151	Dacarbazine	Daunorubicin	5e-05	2e-07	53.9155	59.0289	5.11332	60
45388	122819	Dacarbazine	Teniposide	5e-05	1e-06	46.3897	47.4726	1.08291	60
45388	141540	Dacarbazine	Etoposide	5e-05	5e-06	41.7661	51.329	9.56293	60
45388	169780	Dacarbazine	Dexrazoxane	5e-05	0.0001	58.3441	65.6975	7.35337	59
45388	279836	Dacarbazine	Mitoxantrone	5e-05	5e-07	32.1209	36.8594	4.73853	60
45388	608210	Dacarbazine	Vinorelbine	5e-05	1e-06	31.0452	32.5953	1.55015	60
45388	698037	Dacarbazine	Pemetrexed	5e-05	1e-06	60.7503	57.6736	-3.07676	60
45388	713563	Dacarbazine	Exemestane	5e-05	0.0001	17.3846	25.0926	7.70796	60
45388	715055	Dacarbazine	Gefitinib	5e-05	1e-05	55.0375	64.8979	9.86044	60
45388	747972	Dacarbazine	Lenalidomide	5e-05	3e-05	88.4691	90.1431	1.67405	60
71423	79037	Megestrol acetate	Lomustine	3e-05	5e-05	60.9919	63.6792	2.68721	59
71423	82151	Megestrol acetate	Daunorubicin	3e-05	2e-07	42.3786	59.1586	16.78	59
71423	122819	Megestrol acetate	Teniposide	3e-05	1e-06	42.2165	47.5038	5.2873	60
71423	141540	Megestrol acetate	Etoposide	3e-05	5e-06	39.2685	51.4098	12.1413	60
71423	169780	Megestrol acetate	Dexrazoxane	3e-05	0.0001	61.6449	66.0373	4.3924	60
71423	279836	Megestrol acetate	Mitoxantrone	3e-05	5e-07	28.9467	36.8594	7.91269	60
71423	608210	Megestrol acetate	Vinorelbine	3e-05	1e-06	31.4648	33.3477	1.88287	58
71423	698037	Megestrol acetate	Pemetrexed	3e-05	1e-06	62.0247	57.6495	-4.3752	60
71423	713563	Megestrol acetate	Exemestane	3e-05	0.0001	23.4983	24.6556	1.15732	56
71423	715055	Megestrol acetate	Gefitinib	3e-05	1e-05	45.0978	66.2466	21.1488	60
71423	747972	Megestrol acetate	Lenalidomide	3e-05	3e-05	101.673	95.2815	-6.3917	60
79037	82151	Lomustine	Daunorubicin	5e-05	2e-07	46.1184	56.6532	10.5348	60
79037	122819	Lomustine	Teniposide	5e-05	1e-06	46.1868	46.9734	0.786574	60
79037	141540	Lomustine	Etoposide	5e-05	5e-06	41.9163	50.6229	8.70658	60
79037	169780	Lomustine	Dexrazoxane	5e-05	0.0001	51.7682	59.5832	7.81495	60
79037	279836	Lomustine	Mitoxantrone	5e-05	5e-07	44.9972	37.0211	-7.97607	54
79037	608210	Lomustine	Vinorelbine	5e-05	1e-06	42.5515	34.1139	-8.43763	51
79037	698037	Lomustine	Pemetrexed	5e-05	1e-06	58.2732	53.3872	-4.88594	58
79037	713563	Lomustine	Exemestane	5e-05	0.0001	14.956	25.0698	10.1138	60
79037	715055	Lomustine	Gefitinib	5e-05	1e-05	42.7807	54.2127	11.432	59
79037	747972	Lomustine	Lenalidomide	5e-05	3e-05	59.2692	63.8997	4.63048	60
82151	122819	Daunorubicin	Teniposide	2e-07	1e-06	34.0318	47.1279	13.0961	60
82151	141540	Daunorubicin	Etoposide	2e-07	5e-06	35.9377	50.9052	14.9675	60
82151	169780	Daunorubicin	Dexrazoxane	2e-07	0.0001	52.1117	58.0173	5.9056	60
82151	279836	Daunorubicin	Mitoxantrone	2e-07	5e-07	26.9396	36.8011	9.86148	60
82151	608210	Daunorubicin	Vinorelbine	2e-07	1e-06	34.7729	34.4549	-0.318017	49
82151	698037	Daunorubicin	Pemetrexed	2e-07	1e-06	50.0236	51.294	1.2704	59
82151	713563	Daunorubicin	Exemestane	2e-07	0.0001	12.6417	25.0193	12.3776	60
82151	715055	Daunorubicin	Gefitinib	2e-07	1e-05	23.5212	51.8152	28.294	60
82151	747972	Daunorubicin	Lenalidomide	2e-07	3e-05	51.8303	59.3917	7.56148	59
122819	141540	Teniposide	Etoposide	1e-06	5e-06	35.5416	47.2983	11.7567	60
122819	169780	Teniposide	Dexrazoxane	1e-06	0.0001	46.4861	46.8604	0.374281	60
122819	279836	Teniposide	Mitoxantrone	1e-06	5e-07	29.4429	36.6104	7.16752	60
122819	608210	Teniposide	Vinorelbine	1e-06	1e-06	40.6362	32.6175	-8.01876	53
122819	698037	Teniposide	Pemetrexed	1e-06	1e-06	44.2746	42.8255	-1.44914	60
122819	713563	Teniposide	Exemestane	1e-06	0.0001	16.7364	24.7144	7.97799	60
122819	715055	Teniposide	Gefitinib	1e-06	1e-05	31.0143	42.9229	11.9086	60
122819	747972	Teniposide	Lenalidomide	1e-06	3e-05	47.7432	48.1031	0.359866	59
141540	169780	Etoposide	Dexrazoxane	5e-06	0.0001	44.9133	51.2614	6.34815	59
141540	279836	Etoposide	Mitoxantrone	5e-06	5e-07	28.2719	36.7695	8.49756	60
141540	608210	Etoposide	Vinorelbine	5e-06	1e-06	39.5489	33.2763	-6.27265	53
141540	698037	Etoposide	Pemetrexed	5e-06	1e-06	40.7603	45.6684	4.90808	60
141540	713563	Etoposide	Exemestane	5e-06	0.0001	16.4738	24.8835	8.40962	60
141540	715055	Etoposide	Gefitinib	5e-06	1e-05	29.9397	45.8412	15.9015	60
141540	747972	Etoposide	Lenalidomide	5e-06	3e-05	42.6284	51.3018	8.67337	60
169780	279836	Dexrazoxane	Mitoxantrone	0.0001	5e-07	39.3608	36.6291	-2.73172	60
169780	608210	Dexrazoxane	Vinorelbine	0.0001	1e-06	33.5076	32.0572	-1.45046	60
169780	698037	Dexrazoxane	Pemetrexed	0.0001	1e-06	53.2934	53.8671	0.573697	60
169780	713563	Dexrazoxane	Exemestane	0.0001	0.0001	19.8696	25.0194	5.14983	60
169780	715055	Dexrazoxane	Gefitinib	0.0001	1e-05	43.4944	55.8456	12.3511	60
169780	747972	Dexrazoxane	Lenalidomide	0.0001	3e-05	59.5217	66.0265	6.50482	60
279836	608210	Mitoxantrone	Vinorelbine	5e-07	1e-06	23.4824	28.305	4.82252	53
279836	698037	Mitoxantrone	Pemetrexed	5e-07	1e-06	32.6309	34.88	2.24909	60
279836	713563	Mitoxantrone	Exemestane	5e-07	0.0001	13.925	22.9529	9.02788	60
279836	715055	Mitoxantrone	Gefitinib	5e-07	1e-05	15.8628	34.6723	18.8095	60
279836	747972	Mitoxantrone	Lenalidomide	5e-07	3e-05	33.542	36.8594	3.31739	60
608210	698037	Vinorelbine	Pemetrexed	1e-06	1e-06	28.506	30.409	1.90303	59
608210	713563	Vinorelbine	Exemestane	1e-06	0.0001	15.6126	22.6344	7.02173	59
608210	715055	Vinorelbine	Gefitinib	1e-06	1e-05	21.374	30.4056	9.03165	60
608210	747972	Vinorelbine	Lenalidomide	1e-06	3e-05	30.5938	32.7661	2.17228	60
698037	713563	Pemetrexed	Exemestane	1e-06	0.0001	19.987	24.8046	4.81763	60
698037	715055	Pemetrexed	Gefitinib	1e-06	1e-05	44.9159	50.029	5.11316	59
698037	747972	Pemetrexed	Lenalidomide	1e-06	3e-05	60.7563	58.4933	-2.26299	59
713563	715055	Exemestane	Gefitinib	0.0001	1e-05	16.968	24.7977	7.82962	60
713563	747972	Exemestane	Lenalidomide	0.0001	3e-05	19.9656	25.0331	5.06747	59
715055	747972	Gefitinib	Lenalidomide	1e-05	3e-05	65.8547	66.2466	0.391911	60
608210	747974	Vinorelbine	Raloxifene hydrochloride	1e-06	3e-05	15.6861	33.2393	17.5532	5
750690	754143	Sunitinib	Romidepsin	1e-06	1e-08	19.7906	28.6322	8.84167	59
745750	747599	Lapatinib	Nilotinib	3e-06	1e-06	91.4862	91.1433	-0.342966	59
745750	754143	Lapatinib	Romidepsin	3e-06	1e-08	10.5239	28.4115	17.8876	59
733504	743414	Everolimus	Imatinib	1e-07	5e-06	95.2024	82.2526	-12.9498	59
733504	747599	Everolimus	Nilotinib	1e-07	1e-06	75.688	82.8133	7.12531	59
733504	754143	Everolimus	Romidepsin	1e-07	1e-08	20.0496	28.4272	8.37763	59
732517	743414	Dasatinib	Imatinib	1e-07	5e-06	80.439	86.4196	5.98064	59
732517	747599	Dasatinib	Nilotinib	1e-07	1e-06	84.4723	86.7182	2.24589	59
732517	754143	Dasatinib	Romidepsin	1e-07	1e-08	19.9959	28.2851	8.28916	59
701852	712807	Vorinostat	Capecitabine	1e-06	2e-05	70.2202	75.0502	4.82999	56
701852	719344	Vorinostat	Anastrozole	1e-06	1e-07	83.0987	75.4863	-7.61242	59
701852	719345	Vorinostat	Letrozole	1e-06	4e-07	73.0296	75.2938	2.26424	57
701852	719627	Vorinostat	Celecoxib	1e-06	5e-06	73.6779	75.0502	1.37235	56
701852	743414	Vorinostat	Imatinib	1e-06	5e-06	77.7633	74.0904	-3.67289	55
701852	747599	Vorinostat	Nilotinib	1e-06	1e-06	75.8727	76.4995	0.62682	53
701852	754143	Vorinostat	Romidepsin	1e-06	1e-08	11.1608	28.5289	17.3681	55
102816	105014	Azacitidine	Cladribine	3e-06	1e-06	41.1329	49.4975	8.36456	57
102816	118218	Azacitidine	Fludarabine	3e-06	6e-06	58.8244	59.7475	0.923114	55
102816	122758	Azacitidine	Tretinoin	3e-06	4e-06	62.9046	63.5841	0.679512	56
102816	125973	Azacitidine	Paclitaxel	3e-06	3e-07	54.5572	48.9988	-5.55838	56
102816	180973	Azacitidine	Tamoxifen	3e-06	7e-06	71.0106	63.6978	-7.31277	56
102816	226080	Azacitidine	Rapamycin	3e-06	1e-07	55.6936	62.1667	6.47308	57
102816	241240	Azacitidine	Carboplatin	3e-06	2e-05	56.2105	63.0678	6.85727	52
102816	246131	Azacitidine	Valrubicin	3e-06	2e-05	14.3294	24.166	9.83666	55
102816	362856	Azacitidine	Temozolomide	3e-06	2e-05	71.4956	64.0546	-7.44094	57
102816	606869	Azacitidine	Clofarabine	3e-06	1e-07	45.8301	60.4296	14.5995	57
102816	613327	Azacitidine	Gemcitabine	3e-06	1e-08	40.7077	49.7983	9.09054	57
102816	628503	Azacitidine	Docetaxel	3e-06	4e-08	60.2341	62.2812	2.04704	57
102816	673596	Azacitidine	SN-38	3e-06	1e-08	36.5632	50.9187	14.3556	57
102816	686673	Azacitidine	Nelarabine	3e-06	2e-05	58.0222	62.2441	4.22196	57
102816	712807	Azacitidine	Capecitabine	3e-06	2e-05	75.2979	64.0546	-11.2433	57
102816	719276	Azacitidine	Fulvestrant	3e-06	4e-06	77.8241	64.2149	-13.6092	59
102816	719344	Azacitidine	Anastrozole	3e-06	1e-07	84.1814	64.4504	-19.731	59
102816	719345	Azacitidine	Letrozole	3e-06	4e-07	57.0538	64.0546	7.00086	57
102816	719627	Azacitidine	Celecoxib	3e-06	5e-06	56.7896	63.9679	7.17829	56
102816	743414	Azacitidine	Imatinib	3e-06	5e-06	72.3916	63.4345	-8.9571	56
102816	747599	Azacitidine	Nilotinib	3e-06	1e-06	75.8521	64.3578	-11.4943	54
102816	754143	Azacitidine	Romidepsin	3e-06	1e-08	10.0043	29.0918	19.0874	53
673596	686673	SN-38	Nelarabine	1e-08	2e-05	59.7493	54.7447	-5.0046	56
673596	712807	SN-38	Capecitabine	1e-08	2e-05	52.1283	55.5243	3.39602	56
673596	719276	SN-38	Fulvestrant	1e-08	4e-06	60.4377	54.7546	-5.68307	59
673596	719344	SN-38	Anastrozole	1e-08	1e-07	61.9596	54.7546	-7.20496	59
673596	719345	SN-38	Letrozole	1e-08	4e-07	59.5031	55.0567	-4.44636	57
673596	719627	SN-38	Celecoxib	1e-08	5e-06	50.53	55.0567	4.52667	57
673596	743414	SN-38	Imatinib	1e-08	5e-06	54.5844	55.0406	0.456251	55
673596	747599	SN-38	Nilotinib	1e-08	1e-06	55.6466	54.8417	-0.804876	57
673596	754143	SN-38	Romidepsin	1e-08	1e-08	8.68697	26.7134	18.0264	56
628503	686673	Docetaxel	Nelarabine	4e-08	2e-05	99.2381	74.4212	-24.8169	56
628503	712807	Docetaxel	Capecitabine	4e-08	2e-05	84.7196	76.4947	-8.22495	56
628503	719276	Docetaxel	Fulvestrant	4e-08	4e-06	53.2053	76.3586	23.1533	55
628503	719344	Docetaxel	Anastrozole	4e-08	1e-07	97.5164	76.5946	-20.9218	57
628503	719345	Docetaxel	Letrozole	4e-08	4e-07	99.2916	76.5946	-22.6969	57
628503	719627	Docetaxel	Celecoxib	4e-08	5e-06	34.9277	76.5723	41.6446	57
628503	743414	Docetaxel	Imatinib	4e-08	5e-06	33.2004	75.4086	42.2082	55
628503	747599	Docetaxel	Nilotinib	4e-08	1e-06	40.5838	76.2634	35.6796	57
125973	180973	Paclitaxel	Tamoxifen	3e-07	7e-06	30.4079	51.2484	20.8405	55
125973	226080	Paclitaxel	Rapamycin	3e-07	1e-07	28.724	50.765	22.0411	54
125973	241240	Paclitaxel	Carboplatin	3e-07	2e-05	57.9301	53.0917	-4.83837	51
125973	362856	Paclitaxel	Temozolomide	3e-07	2e-05	61.1507	54.5584	-6.59238	46
125973	606869	Paclitaxel	Clofarabine	3e-07	1e-07	60.226	49.8424	-10.3836	57
125973	613327	Paclitaxel	Gemcitabine	3e-07	1e-08	47.8652	43.909	-3.95617	50
125973	686673	Paclitaxel	Nelarabine	3e-07	2e-05	70.8058	51.8202	-18.9856	53
125973	712807	Paclitaxel	Capecitabine	3e-07	2e-05	55.4006	51.6663	-3.73437	53
125973	719345	Paclitaxel	Letrozole	3e-07	4e-07	70.6009	53.2866	-17.3143	48
125973	719627	Paclitaxel	Celecoxib	3e-07	5e-06	27.2264	51.337	24.1105	57
125973	743414	Paclitaxel	Imatinib	3e-07	5e-06	28.239	50.913	22.674	56
125973	747599	Paclitaxel	Nilotinib	3e-07	1e-06	39.7984	51.4775	11.6791	55
226080	241240	Rapamycin	Carboplatin	1e-07	2e-05	80.7779	73.3074	-7.47049	57
226080	246131	Rapamycin	Valrubicin	1e-07	2e-05	20.1143	25.0483	4.93403	57
226080	362856	Rapamycin	Temozolomide	1e-07	2e-05	88.3613	78.6708	-9.69046	57
226080	606869	Rapamycin	Clofarabine	1e-07	1e-07	77.7409	71.8335	-5.90739	58
226080	613327	Rapamycin	Gemcitabine	1e-07	1e-08	74.1158	53.5517	-20.564	57
226080	686673	Rapamycin	Nelarabine	1e-07	2e-05	87.5605	76.1603	-11.4002	59
226080	712807	Rapamycin	Capecitabine	1e-07	2e-05	85.297	78.3295	-6.96746	58
226080	719344	Rapamycin	Anastrozole	1e-07	1e-07	92.5399	78.3547	-14.1851	59
226080	719345	Rapamycin	Letrozole	1e-07	4e-07	88.7146	78.3733	-10.3413	57
226080	719627	Rapamycin	Celecoxib	1e-07	5e-06	73.8444	78.3295	4.48515	58
226080	743414	Rapamycin	Imatinib	1e-07	5e-06	81.2486	77.4158	-3.8328	57
226080	747599	Rapamycin	Nilotinib	1e-07	1e-06	78.9754	77.852	-1.12339	54
613327	686673	Gemcitabine	Nelarabine	1e-08	2e-05	70.2485	53.2343	-17.0142	57
613327	712807	Gemcitabine	Capecitabine	1e-08	2e-05	70.3773	53.7825	-16.5949	57
613327	719276	Gemcitabine	Fulvestrant	1e-08	4e-06	41.1258	54.0551	12.9293	59
613327	719344	Gemcitabine	Anastrozole	1e-08	1e-07	40.4556	54.0551	13.5994	59
613327	719345	Gemcitabine	Letrozole	1e-08	4e-07	70.6085	54.4198	-16.1887	58
613327	719627	Gemcitabine	Celecoxib	1e-08	5e-06	70.7132	54.0551	-16.6581	59
613327	743414	Gemcitabine	Imatinib	1e-08	5e-06	76.113	53.2649	-22.8481	58
613327	747599	Gemcitabine	Nilotinib	1e-08	1e-06	71.5258	53.1108	-18.415	56
606869	686673	Clofarabine	Nelarabine	1e-07	2e-05	80.5951	81.2984	0.703381	57
606869	712807	Clofarabine	Capecitabine	1e-07	2e-05	77.8043	83.2386	5.43426	59
606869	719276	Clofarabine	Fulvestrant	1e-07	4e-06	89.7245	82.4979	-7.2266	59
606869	719344	Clofarabine	Anastrozole	1e-07	1e-07	88.6362	83.4029	-5.23331	59
606869	719345	Clofarabine	Letrozole	1e-07	4e-07	79.0988	82.9562	3.85738	58
606869	719627	Clofarabine	Celecoxib	1e-07	5e-06	78.9467	83.2761	4.32937	59
606869	743414	Clofarabine	Imatinib	1e-07	5e-06	82.2148	81.7898	-0.42496	57
606869	747599	Clofarabine	Nilotinib	1e-07	1e-06	84.0068	83.5542	-0.452535	55
712807	719276	Capecitabine	Fulvestrant	2e-05	4e-06	100.017	98.8457	-1.17173	59
712807	719344	Capecitabine	Anastrozole	2e-05	1e-07	99.4037	101.221	1.81729	59
712807	719345	Capecitabine	Letrozole	2e-05	4e-07	96.6122	100.159	3.54695	59
712807	719627	Capecitabine	Celecoxib	2e-05	5e-06	97.0506	100.007	2.95678	59
712807	743414	Capecitabine	Imatinib	2e-05	5e-06	99.2079	96.8538	-2.35411	57
712807	747599	Capecitabine	Nilotinib	2e-05	1e-06	98.8357	99.5088	0.673163	56
686673	719276	Nelarabine	Fulvestrant	2e-05	4e-06	71.5241	91.971	20.4469	59
686673	719344	Nelarabine	Anastrozole	2e-05	1e-07	71.5981	93.0375	21.4394	59
686673	719345	Nelarabine	Letrozole	2e-05	4e-07	96.172	92.7715	-3.40052	59
686673	719627	Nelarabine	Celecoxib	2e-05	5e-06	94.855	92.5679	-2.28713	59
686673	743414	Nelarabine	Imatinib	2e-05	5e-06	96.7821	90.1688	-6.6133	57
686673	747599	Nelarabine	Nilotinib	2e-05	1e-06	97.8056	91.5271	-6.27856	56
362856	719345	Temozolomide	Letrozole	2e-05	4e-07	97.4624	97.6939	0.231509	58
362856	719627	Temozolomide	Celecoxib	2e-05	5e-06	97.1432	97.9151	0.771909	58
241240	719345	Carboplatin	Letrozole	2e-05	4e-07	79.7716	81.4634	1.69177	57
241240	719627	Carboplatin	Celecoxib	2e-05	5e-06	79.683	81.2181	1.53515	56
180973	719345	Tamoxifen	Letrozole	7e-06	4e-07	95.2542	93.9209	-1.33331	58
180973	719627	Tamoxifen	Celecoxib	7e-06	5e-06	95.1329	93.9594	-1.17352	58
122758	719345	Tretinoin	Letrozole	4e-06	4e-07	94.1832	93.389	-0.794171	58
122758	719627	Tretinoin	Celecoxib	4e-06	5e-06	91.4971	93.4124	1.9153	58
118218	719345	Fludarabine	Letrozole	6e-06	4e-07	80.2291	82.7101	2.481	58
118218	719627	Fludarabine	Celecoxib	6e-06	5e-06	79.9474	82.6463	2.69893	58
105014	719345	Cladribine	Letrozole	1e-06	4e-07	53.0029	55.8965	2.89366	58
105014	719627	Cladribine	Celecoxib	1e-06	5e-06	54.9157	55.8987	0.983035	58
67574	719345	Vincristine sulfate	Letrozole	1e-07	4e-07	64.7925	73.1955	8.403	58
67574	719627	Vincristine sulfate	Celecoxib	1e-07	5e-06	42.8027	73.153	30.3504	58
63878	719345	Cytarabine	Letrozole	1e-06	4e-07	52.7986	56.0859	3.28736	58
63878	719627	Cytarabine	Celecoxib	1e-06	5e-06	53.3367	56.1161	2.77939	57
27640	719345	Floxuridine	Letrozole	7e-08	4e-07	65.1097	66.5664	1.45678	58
27640	719627	Floxuridine	Celecoxib	7e-08	5e-06	66.5288	66.2048	-0.324036	57
6396	719345	Thiotepa	Letrozole	1e-05	4e-07	69.8918	71.578	1.68622	58
6396	719627	Thiotepa	Celecoxib	1e-05	5e-06	69.0907	71.0533	1.96264	56
747971	750690	Sorafenib	Sunitinib	2e-05	1e-06	95.6038	93.7889	-1.81493	58
747971	754143	Sorafenib	Romidepsin	2e-05	1e-08	30.2512	29.087	-1.16426	58
9706	27640	Triethylenemelamine	Floxuridine	5e-06	7e-08	45.6039	48.5148	2.91087	58
9706	63878	Triethylenemelamine	Cytarabine	5e-06	1e-06	41.1739	46.5554	5.38154	58
9706	67574	Triethylenemelamine	Vincristine sulfate	5e-06	1e-07	48.8869	48.0869	-0.800003	57
9706	102816	Triethylenemelamine	Azacitidine	5e-06	3e-06	34.0282	47.7278	13.6996	58
9706	105014	Triethylenemelamine	Cladribine	5e-06	1e-06	31.4562	44.8032	13.3469	58
9706	118218	Triethylenemelamine	Fludarabine	5e-06	6e-06	42.5458	49.2968	6.75108	58
9706	122758	Triethylenemelamine	Tretinoin	5e-06	4e-06	50.5432	50.7569	0.213679	57
9706	125973	Triethylenemelamine	Paclitaxel	5e-06	3e-07	43.7038	43.064	-0.63976	53
9706	180973	Triethylenemelamine	Tamoxifen	5e-06	7e-06	52.6695	49.9009	-2.76856	58
9706	226080	Triethylenemelamine	Rapamycin	5e-06	1e-07	43.1932	49.3624	6.16914	58
9706	241240	Triethylenemelamine	Carboplatin	5e-06	2e-05	44.0554	49.9452	5.88981	58
9706	362856	Triethylenemelamine	Temozolomide	5e-06	2e-05	50.8134	49.9452	-0.8682	58
9706	606869	Triethylenemelamine	Clofarabine	5e-06	1e-07	41.5563	49.7225	8.16622	58
9706	613327	Triethylenemelamine	Gemcitabine	5e-06	1e-08	38.7386	46.2138	7.47517	58
9706	628503	Triethylenemelamine	Docetaxel	5e-06	4e-08	46.4123	48.6583	2.24598	58
9706	673596	Triethylenemelamine	SN-38	5e-06	1e-08	38.3467	48.8216	10.4749	58
9706	686673	Triethylenemelamine	Nelarabine	5e-06	2e-05	45.9341	49.9452	4.01114	58
9706	701852	Triethylenemelamine	Vorinostat	5e-06	1e-06	33.0522	49.5009	16.4487	58
9706	712807	Triethylenemelamine	Capecitabine	5e-06	2e-05	49.2371	49.9452	0.708155	58
9706	719345	Triethylenemelamine	Letrozole	5e-06	4e-07	47.6287	49.9276	2.29892	58
9706	719627	Triethylenemelamine	Celecoxib	5e-06	5e-06	52.9996	49.904	-3.09562	58
9706	732517	Triethylenemelamine	Dasatinib	5e-06	1e-07	37.7958	48.8648	11.0689	58
9706	733504	Triethylenemelamine	Everolimus	5e-06	1e-07	37.084	49.5487	12.4647	57
9706	743414	Triethylenemelamine	Imatinib	5e-06	5e-06	52.3079	48.8025	-3.50541	57
9706	745750	Triethylenemelamine	Lapatinib	5e-06	3e-06	46.2929	49.2344	2.94152	58
9706	747599	Triethylenemelamine	Nilotinib	5e-06	1e-06	49.5865	49.8422	0.255749	58
9706	750690	Triethylenemelamine	Sunitinib	5e-06	1e-06	48.1445	49.5401	1.39559	58
9706	754143	Triethylenemelamine	Romidepsin	5e-06	1e-08	7.95563	25.1073	17.1517	58
721517	732517	Zoledronic acid	Dasatinib	1e-06	1e-07	73.29	86.8962	13.6062	59
721517	733504	Zoledronic acid	Everolimus	1e-06	1e-07	66.7666	83.3876	16.6211	59
721517	743414	Zoledronic acid	Imatinib	1e-06	5e-06	99.5219	96.4635	-3.0584	59
721517	745750	Zoledronic acid	Lapatinib	1e-06	3e-06	91.3144	92.4049	1.09051	59
721517	747599	Zoledronic acid	Nilotinib	1e-06	1e-06	97.7155	98.6928	0.977337	59
721517	750690	Zoledronic acid	Sunitinib	1e-06	1e-06	94.0044	94.9828	0.978339	59
721517	754143	Zoledronic acid	Romidepsin	1e-06	1e-08	24.3952	28.7941	4.39884	59
125066	125973	Bleomycin	Paclitaxel	1e-06	3e-07	52.2748	46.2411	-6.0337	57
125066	180973	Bleomycin	Tamoxifen	1e-06	7e-06	61.7162	62.6998	0.983688	59
125066	226080	Bleomycin	Rapamycin	1e-06	1e-07	54.3032	60.6889	6.38577	59
125066	241240	Bleomycin	Carboplatin	1e-06	2e-05	62.4611	61.3812	-1.07988	59
125066	362856	Bleomycin	Temozolomide	1e-06	2e-05	67.4198	63.7593	-3.66048	58
125066	606869	Bleomycin	Clofarabine	1e-06	1e-07	55.3713	60.7479	5.37657	59
125066	613327	Bleomycin	Gemcitabine	1e-06	1e-08	48.5071	50.9091	2.40192	59
125066	628503	Bleomycin	Docetaxel	1e-06	4e-08	55.1912	59.1287	3.93744	57
125066	673596	Bleomycin	SN-38	1e-06	1e-08	50.4924	51.4714	0.979044	59
125066	686673	Bleomycin	Nelarabine	1e-06	2e-05	60.8118	61.3856	0.573815	59
125066	701852	Bleomycin	Vorinostat	1e-06	1e-06	46.6983	58.8901	12.1918	59
125066	712807	Bleomycin	Capecitabine	1e-06	2e-05	63.6936	62.7883	-0.905314	58
125066	719345	Bleomycin	Letrozole	1e-06	4e-07	63.3106	63.1057	-0.204871	59
125066	719627	Bleomycin	Celecoxib	1e-06	5e-06	66.3093	63.0834	-3.22596	59
125066	732517	Bleomycin	Dasatinib	1e-06	1e-07	49.2269	60.8897	11.6628	59
125066	733504	Bleomycin	Everolimus	1e-06	1e-07	51.3239	61.4819	10.1579	59
125066	743414	Bleomycin	Imatinib	1e-06	5e-06	64.6416	61.7298	-2.91179	59
125066	745750	Bleomycin	Lapatinib	1e-06	3e-06	60.4851	62.2747	1.78962	59
125066	747599	Bleomycin	Nilotinib	1e-06	1e-06	63.3074	62.3023	-1.00515	59
125066	750690	Bleomycin	Sunitinib	1e-06	1e-06	63.6822	62.2646	-1.41757	59
125066	754143	Bleomycin	Romidepsin	1e-06	1e-08	13.3224	25.6541	12.3317	59
123127	125973	Doxorubicin	Paclitaxel	5e-07	3e-07	56.78	55.8217	-0.958293	48
123127	180973	Doxorubicin	Tamoxifen	5e-07	7e-06	36.3476	81.1536	44.806	59
123127	226080	Doxorubicin	Rapamycin	5e-07	1e-07	40.7282	75.638	34.9098	59
123127	241240	Doxorubicin	Carboplatin	5e-07	2e-05	54.2478	78.3863	24.1385	58
123127	362856	Doxorubicin	Temozolomide	5e-07	2e-05	59.2809	82.2351	22.9541	58
123127	606869	Doxorubicin	Clofarabine	5e-07	1e-07	52.4715	75.7697	23.2982	59
123127	613327	Doxorubicin	Gemcitabine	5e-07	1e-08	52.2956	54.2295	1.93388	58
123127	628503	Doxorubicin	Docetaxel	5e-07	4e-08	54.0525	75.1402	21.0877	53
123127	673596	Doxorubicin	SN-38	5e-07	1e-08	51.8175	55.0428	3.2253	58
123127	686673	Doxorubicin	Nelarabine	5e-07	2e-05	63.9142	80.4317	16.5176	56
123127	701852	Doxorubicin	Vorinostat	5e-07	1e-06	51.707	74.2428	22.5358	58
123127	712807	Doxorubicin	Capecitabine	5e-07	2e-05	63.628	82.4502	18.8222	58
123127	719345	Doxorubicin	Letrozole	5e-07	4e-07	54.1618	81.9099	27.7481	59
123127	719627	Doxorubicin	Celecoxib	5e-07	5e-06	33.0644	81.9143	48.8499	59
123127	732517	Doxorubicin	Dasatinib	5e-07	1e-07	40.9905	76.6845	35.694	59
123127	733504	Doxorubicin	Everolimus	5e-07	1e-07	38.3598	78.5828	40.223	59
123127	743414	Doxorubicin	Imatinib	5e-07	5e-06	43.7131	80.6687	36.9556	59
123127	745750	Doxorubicin	Lapatinib	5e-07	3e-06	51.414	79.5986	28.1846	59
123127	747599	Doxorubicin	Nilotinib	5e-07	1e-06	50.7502	80.944	30.1938	58
123127	750690	Doxorubicin	Sunitinib	5e-07	1e-06	63.6544	80.8827	17.2283	59
123127	754143	Doxorubicin	Romidepsin	5e-07	1e-08	16.4525	28.5072	12.0548	58
32065	63878	Hydroxyurea	Cytarabine	2e-05	1e-06	52.594	56.6013	4.00738	59
32065	67574	Hydroxyurea	Vincristine sulfate	2e-05	1e-07	100.238	74.2941	-25.9438	59
32065	102816	Hydroxyurea	Azacitidine	2e-05	3e-06	61.1326	65.0059	3.87332	59
32065	105014	Hydroxyurea	Cladribine	2e-05	1e-06	54.0706	57.2833	3.21269	59
32065	118218	Hydroxyurea	Fludarabine	2e-05	6e-06	82.972	83.2517	0.279717	59
32065	122758	Hydroxyurea	Tretinoin	2e-05	4e-06	92.6948	91.9658	-0.728935	59
32065	125973	Hydroxyurea	Paclitaxel	2e-05	3e-07	56.2327	52.9738	-3.25885	57
32065	180973	Hydroxyurea	Tamoxifen	2e-05	7e-06	93.4478	92.1402	-1.3076	59
32065	241240	Hydroxyurea	Carboplatin	2e-05	2e-05	81.415	81.8859	0.470843	59
32065	362856	Hydroxyurea	Temozolomide	2e-05	2e-05	96.5586	95.2498	-1.30883	59
32065	628503	Hydroxyurea	Docetaxel	2e-05	4e-08	79.8992	77.6471	-2.25211	58
32065	673596	Hydroxyurea	SN-38	2e-05	1e-08	59.497	55.352	-4.14498	59
32065	701852	Hydroxyurea	Vorinostat	2e-05	1e-06	67.0508	74.6935	7.64271	59
32065	719345	Hydroxyurea	Letrozole	2e-05	4e-07	97.5244	96.4328	-1.09156	59
32065	719627	Hydroxyurea	Celecoxib	2e-05	5e-06	101.481	96.5562	-4.92457	59
32065	732517	Hydroxyurea	Dasatinib	2e-05	1e-07	71.6021	84.7024	13.1004	59
32065	733504	Hydroxyurea	Everolimus	2e-05	1e-07	66.3724	82.6377	16.2653	59
32065	743414	Hydroxyurea	Imatinib	2e-05	5e-06	98.0368	93.5347	-4.50208	58
32065	745750	Hydroxyurea	Lapatinib	2e-05	3e-06	90.1956	89.8559	-0.339605	59
32065	750690	Hydroxyurea	Sunitinib	2e-05	1e-06	88.6468	92.8208	4.17397	59
32065	754143	Hydroxyurea	Romidepsin	2e-05	1e-08	24.139	28.5256	4.38663	57
24559	27640	Plicamycin	Floxuridine	1e-06	7e-08	14.9241	14.8554	-0.0687017	58
24559	63878	Plicamycin	Cytarabine	1e-06	1e-06	12.1068	13.9761	1.86931	58
24559	67574	Plicamycin	Vincristine sulfate	1e-06	1e-07	15.4974	14.7198	-0.777536	59
24559	102816	Plicamycin	Azacitidine	1e-06	3e-06	10.4816	14.7198	4.23825	59
24559	105014	Plicamycin	Cladribine	1e-06	1e-06	12.4267	13.6442	1.2175	59
24559	118218	Plicamycin	Fludarabine	1e-06	6e-06	12.9285	13.9887	1.06024	59
24559	122758	Plicamycin	Tretinoin	1e-06	4e-06	14.2404	14.7198	0.479421	59
24559	125973	Plicamycin	Paclitaxel	1e-06	3e-07	12.5159	14.7198	2.20393	59
24559	180973	Plicamycin	Tamoxifen	1e-06	7e-06	13.5638	14.8678	1.30406	57
24559	241240	Plicamycin	Carboplatin	1e-06	2e-05	12.6754	14.7198	2.04442	59
24559	362856	Plicamycin	Temozolomide	1e-06	2e-05	14.4097	14.7198	0.310106	59
24559	628503	Plicamycin	Docetaxel	1e-06	4e-08	11.6185	14.7198	3.10135	59
24559	673596	Plicamycin	SN-38	1e-06	1e-08	12.2912	14.3654	2.07425	59
24559	701852	Plicamycin	Vorinostat	1e-06	1e-06	8.80858	14.1178	5.30917	59
24559	719345	Plicamycin	Letrozole	1e-06	4e-07	14.0079	14.7198	0.711935	59
24559	719627	Plicamycin	Celecoxib	1e-06	5e-06	14.4253	14.9134	0.488057	58
24559	732517	Plicamycin	Dasatinib	1e-06	1e-07	11.5669	14.7198	3.15293	59
24559	733504	Plicamycin	Everolimus	1e-06	1e-07	10.0092	14.7198	4.71065	59
24559	743414	Plicamycin	Imatinib	1e-06	5e-06	13.8954	14.7198	0.824482	59
24559	745750	Plicamycin	Lapatinib	1e-06	3e-06	11.8935	14.7198	2.82636	59
24559	750690	Plicamycin	Sunitinib	1e-06	1e-06	12.4597	14.7198	2.26014	59
24559	754143	Plicamycin	Romidepsin	1e-06	1e-08	11.9931	13.3169	1.32377	55
138783	180973	Bendamustine	Tamoxifen	2e-05	7e-06	93.849	92.9518	-0.897159	59
138783	241240	Bendamustine	Carboplatin	2e-05	2e-05	83.8142	82.3569	-1.45734	59
138783	362856	Bendamustine	Temozolomide	2e-05	2e-05	95.8237	95.6451	-0.178619	59
138783	628503	Bendamustine	Docetaxel	2e-05	4e-08	70.3476	77.3869	7.03924	59
138783	673596	Bendamustine	SN-38	2e-05	1e-08	58.9078	55.352	-3.55586	59
138783	701852	Bendamustine	Vorinostat	2e-05	1e-06	70.4773	75.4193	4.94191	59
138783	719345	Bendamustine	Letrozole	2e-05	4e-07	97.1672	97.1941	0.026906	59
138783	719627	Bendamustine	Celecoxib	2e-05	5e-06	98.7188	97.1578	-1.56095	59
138783	732517	Bendamustine	Dasatinib	2e-05	1e-07	68.4488	85.7304	17.2816	59
138783	733504	Bendamustine	Everolimus	2e-05	1e-07	67.5394	83.2963	15.7569	59
138783	743414	Bendamustine	Imatinib	2e-05	5e-06	98.187	94.7068	-3.48021	59
138783	745750	Bendamustine	Lapatinib	2e-05	3e-06	90.4691	91.0088	0.539761	59
138783	750690	Bendamustine	Sunitinib	2e-05	1e-06	88.768	93.6758	4.90778	58
138783	754143	Bendamustine	Romidepsin	2e-05	1e-08	26.9518	28.672	1.72018	59
719344	719345	Anastrozole	Letrozole	1e-07	4e-07	97.6335	100.726	3.0922	58
719344	719627	Anastrozole	Celecoxib	1e-07	5e-06	99.0347	100.428	1.39346	59
719344	732517	Anastrozole	Dasatinib	1e-07	1e-07	89.952	88.5421	-1.40993	56
719344	733504	Anastrozole	Everolimus	1e-07	1e-07	91.8195	84.3448	-7.47474	56
719344	743414	Anastrozole	Imatinib	1e-07	5e-06	96.0088	97.2032	1.19441	58
719344	745750	Anastrozole	Lapatinib	1e-07	3e-06	89.2552	92.6206	3.36547	57
719344	747599	Anastrozole	Nilotinib	1e-07	1e-06	97.6117	100.087	2.47496	59
719344	750690	Anastrozole	Sunitinib	1e-07	1e-06	89.6597	95.3786	5.71883	59
719344	754143	Anastrozole	Romidepsin	1e-07	1e-08	42.2357	28.6982	-13.5375	59
719276	719345	Fulvestrant	Letrozole	4e-06	4e-07	95.8133	98.7411	2.92781	58
719276	719627	Fulvestrant	Celecoxib	4e-06	5e-06	97.82	98.5404	0.72043	59
719276	732517	Fulvestrant	Dasatinib	4e-06	1e-07	83.3228	86.3665	3.04377	59
719276	733504	Fulvestrant	Everolimus	4e-06	1e-07	75.2499	83.5914	8.34152	59
719276	743414	Fulvestrant	Imatinib	4e-06	5e-06	92.5864	95.7933	3.20694	58
719276	745750	Fulvestrant	Lapatinib	4e-06	3e-06	92.7449	92.6628	-0.0820413	57
719276	747599	Fulvestrant	Nilotinib	4e-06	1e-06	95.5934	97.7295	2.13614	58
719276	750690	Fulvestrant	Sunitinib	4e-06	1e-06	88.2621	94.1123	5.85016	59
719276	754143	Fulvestrant	Romidepsin	4e-06	1e-08	47.1154	28.6982	-18.4172	59
38721	63878	Mitotane	Cytarabine	2e-05	1e-06	54.1924	56.5643	2.37184	59
38721	67574	Mitotane	Vincristine sulfate	2e-05	1e-07	59.5284	74.6097	15.0813	54
38721	102816	Mitotane	Azacitidine	2e-05	3e-06	90.3092	64.0279	-26.2813	58
38721	105014	Mitotane	Cladribine	2e-05	1e-06	53.6911	56.5113	2.82016	59
38721	118218	Mitotane	Fludarabine	2e-05	6e-06	82.092	82.802	0.71007	59
38721	122758	Mitotane	Tretinoin	2e-05	4e-06	84.1421	93.292	9.14997	59
38721	125973	Mitotane	Paclitaxel	2e-05	3e-07	84.3869	51.9929	-32.394	58
38721	180973	Mitotane	Tamoxifen	2e-05	7e-06	93.6552	94.0411	0.38595	59
38721	226080	Mitotane	Rapamycin	2e-05	1e-07	86.809	78.3055	-8.5035	59
38721	241240	Mitotane	Carboplatin	2e-05	2e-05	84.8699	81.6943	-3.17559	59
38721	362856	Mitotane	Temozolomide	2e-05	2e-05	98.7921	97.2093	-1.5828	59
38721	606869	Mitotane	Clofarabine	2e-05	1e-07	88.8343	83.2539	-5.58037	59
38721	628503	Mitotane	Docetaxel	2e-05	4e-08	68.6734	76.7394	8.06593	58
38721	686673	Mitotane	Nelarabine	2e-05	2e-05	72.9975	92.487	19.4896	59
38721	712807	Mitotane	Capecitabine	2e-05	2e-05	78.0295	99.2258	21.1963	59
38721	719345	Mitotane	Letrozole	2e-05	4e-07	96.1499	99.2713	3.12145	59
38721	719627	Mitotane	Celecoxib	2e-05	5e-06	98.1996	99.2574	1.05787	59
38721	732517	Mitotane	Dasatinib	2e-05	1e-07	90.4562	88.0838	-2.37243	57
38721	733504	Mitotane	Everolimus	2e-05	1e-07	77.7438	83.5817	5.83784	59
38721	743414	Mitotane	Imatinib	2e-05	5e-06	96.2239	96.2496	0.0256582	59
38721	745750	Mitotane	Lapatinib	2e-05	3e-06	93.7887	92.4681	-1.32066	58
38721	747599	Mitotane	Nilotinib	2e-05	1e-06	98.3494	98.1836	-0.165802	59
38721	750690	Mitotane	Sunitinib	2e-05	1e-06	89.509	94.7113	5.20221	59
246131	362856	Valrubicin	Temozolomide	2e-05	2e-05	18.191	25.3561	7.16507	52
246131	606869	Valrubicin	Clofarabine	2e-05	1e-07	23.6299	24.5351	0.90514	58
246131	613327	Valrubicin	Gemcitabine	2e-05	1e-08	10.3947	24.1703	13.7757	56
246131	673596	Valrubicin	SN-38	2e-05	1e-08	14.8372	24.4722	9.63501	55
246131	686673	Valrubicin	Nelarabine	2e-05	2e-05	8.81989	24.0645	15.2446	52
246131	719345	Valrubicin	Letrozole	2e-05	4e-07	15.8421	24.0437	8.20159	56
246131	719627	Valrubicin	Celecoxib	2e-05	5e-06	23.3995	26.8686	3.4691	29
246131	732517	Valrubicin	Dasatinib	2e-05	1e-07	16.1773	25.6987	9.5214	46
246131	733504	Valrubicin	Everolimus	2e-05	1e-07	14.2489	25.7449	11.496	47
246131	743414	Valrubicin	Imatinib	2e-05	5e-06	15.8556	23.7265	7.87085	58
246131	745750	Valrubicin	Lapatinib	2e-05	3e-06	14.575	25.392	10.817	56
246131	747599	Valrubicin	Nilotinib	2e-05	1e-06	14.1885	25.6498	11.4613	56
246131	750690	Valrubicin	Sunitinib	2e-05	1e-06	11.6631	24.4288	12.7656	57
246131	754143	Valrubicin	Romidepsin	2e-05	1e-08	10.6073	20.5751	9.96781	59
49842	63878	Vinblastine	Cytarabine	3e-08	1e-06	53.0493	56.9512	3.90188	58
49842	67574	Vinblastine	Vincristine sulfate	3e-08	1e-07	46.2746	73.7939	27.5193	58
49842	102816	Vinblastine	Azacitidine	3e-08	3e-06	81.96	64.8994	-17.0606	58
49842	105014	Vinblastine	Cladribine	3e-08	1e-06	53.211	56.1127	2.9017	59
49842	118218	Vinblastine	Fludarabine	3e-08	6e-06	79.686	79.1112	-0.574799	59
49842	122758	Vinblastine	Tretinoin	3e-08	4e-06	56.1981	88.7834	32.5853	59
49842	125973	Vinblastine	Paclitaxel	3e-08	3e-07	95.123	55.1719	-39.9511	50
49842	180973	Vinblastine	Tamoxifen	3e-08	7e-06	41.0595	90.1226	49.063	59
49842	226080	Vinblastine	Rapamycin	3e-08	1e-07	85.8846	77.6857	-8.19885	59
49842	241240	Vinblastine	Carboplatin	3e-08	2e-05	79.0977	79.6413	0.543562	59
49842	362856	Vinblastine	Temozolomide	3e-08	2e-05	87.6044	92.5795	4.97513	59
49842	606869	Vinblastine	Clofarabine	3e-08	1e-07	88.1065	79.7277	-8.37882	59
49842	613327	Vinblastine	Gemcitabine	3e-08	1e-08	38.4545	54.003	15.5485	59
49842	673596	Vinblastine	SN-38	3e-08	1e-08	59.6148	54.5185	-5.09635	59
49842	686673	Vinblastine	Nelarabine	3e-08	2e-05	70.5734	88.107	17.5337	59
49842	701852	Vinblastine	Vorinostat	3e-08	1e-06	80.6336	75.1577	-5.47587	59
49842	719345	Vinblastine	Letrozole	3e-08	4e-07	92.8148	92.8953	0.0804958	59
49842	719627	Vinblastine	Celecoxib	3e-08	5e-06	89.5952	92.8672	3.27203	59
49842	732517	Vinblastine	Dasatinib	3e-08	1e-07	84.4073	83.8734	-0.533883	57
49842	733504	Vinblastine	Everolimus	3e-08	1e-07	82.3438	82.3648	0.0210309	59
49842	743414	Vinblastine	Imatinib	3e-08	5e-06	68.5309	91.1222	22.5913	59
49842	745750	Vinblastine	Lapatinib	3e-08	3e-06	82.2653	87.8394	5.57409	56
49842	747599	Vinblastine	Nilotinib	3e-08	1e-06	94.2482	92.2759	-1.97226	59
49842	754143	Vinblastine	Romidepsin	3e-08	1e-08	42.8782	28.6982	-14.18	59
740	3053	Methotrexate	Dactinomycin	1e-07	1e-07	45.5518	38.2193	-7.33251	48
740	102816	Methotrexate	Azacitidine	1e-07	3e-06	36.2084	38.1693	1.96095	54
740	125973	Methotrexate	Paclitaxel	1e-07	3e-07	34.715	34.2886	-0.426376	57
740	226080	Methotrexate	Rapamycin	1e-07	1e-07	39.7365	37.1715	-2.56496	59
740	628503	Methotrexate	Docetaxel	1e-07	4e-08	36.2883	37.5986	1.31037	58
740	673596	Methotrexate	SN-38	1e-07	1e-08	38.6411	34.4372	-4.20386	57
740	701852	Methotrexate	Vorinostat	1e-07	1e-06	35.3747	37.0711	1.6964	59
740	719345	Methotrexate	Letrozole	1e-07	4e-07	32.8215	37.5322	4.71077	57
740	732517	Methotrexate	Dasatinib	1e-07	1e-07	38.7772	37.5593	-1.21792	59
740	733504	Methotrexate	Everolimus	1e-07	1e-07	39.8301	38.0901	-1.73996	55
740	745750	Methotrexate	Lapatinib	1e-07	3e-06	38.1558	38.5019	0.346091	56
740	750690	Methotrexate	Sunitinib	1e-07	1e-06	38.1952	38.4002	0.204961	59
740	754143	Methotrexate	Romidepsin	1e-07	1e-08	41.8965	22.9712	-18.9253	54
750	755	Busulfan	Mercaptopurine	5e-05	2e-06	44.7097	52.3551	7.64532	58
750	762	Busulfan	Mechlorethamine hydrochloride	5e-05	5e-06	58.0548	62.2108	4.15603	58
750	3053	Busulfan	Dactinomycin	5e-05	1e-07	63.2282	68.7126	5.48439	55
750	6396	Busulfan	Thiotepa	5e-05	1e-05	69.6753	71.5038	1.82852	59
750	9706	Busulfan	Triethylenemelamine	5e-05	5e-06	54.0969	49.4447	-4.65222	58
750	24559	Busulfan	Plicamycin	5e-05	1e-06	12.8301	14.7089	1.87872	59
750	27640	Busulfan	Floxuridine	5e-05	7e-08	63.1173	65.4997	2.3824	59
750	32065	Busulfan	Hydroxyurea	5e-05	2e-05	82.8226	86.0598	3.23714	59
750	38721	Busulfan	Mitotane	5e-05	2e-05	84.9158	86.3906	1.47474	58
750	49842	Busulfan	Vinblastine	5e-05	3e-08	84.1324	84.141	0.00856878	55
750	63878	Busulfan	Cytarabine	5e-05	1e-06	52.0225	56.5227	4.50019	59
750	67574	Busulfan	Vincristine sulfate	5e-05	1e-07	85.4865	72.4168	-13.0697	58
750	102816	Busulfan	Azacitidine	5e-05	3e-06	52.7334	63.6201	10.8868	59
750	105014	Busulfan	Cladribine	5e-05	1e-06	52.2226	55.7144	3.49178	59
750	118218	Busulfan	Fludarabine	5e-05	6e-06	76.138	78.0231	1.88508	58
750	122758	Busulfan	Tretinoin	5e-05	4e-06	81.804	83.8852	2.0812	58
750	123127	Busulfan	Doxorubicin	5e-05	5e-07	87.039	80.4816	-6.55741	58
750	125066	Busulfan	Bleomycin	5e-05	1e-06	66.7583	62.0743	-4.68399	59
750	125973	Busulfan	Paclitaxel	5e-05	3e-07	43.9718	52.9115	8.93976	51
750	138783	Busulfan	Bendamustine	5e-05	2e-05	85.5395	86.0874	0.547966	59
750	180973	Busulfan	Tamoxifen	5e-05	7e-06	83.8267	84.5416	0.714901	59
750	226080	Busulfan	Rapamycin	5e-05	1e-07	68.5581	75.0918	6.53374	59
750	246131	Busulfan	Valrubicin	5e-05	2e-05	14.9159	24.2785	9.36255	50
750	362856	Busulfan	Temozolomide	5e-05	2e-05	86.8596	86.3106	-0.548966	58
750	606869	Busulfan	Clofarabine	5e-05	1e-07	85.5944	77.9027	-7.69177	59
750	613327	Busulfan	Gemcitabine	5e-05	1e-08	53.7428	53.899	0.156148	59
750	628503	Busulfan	Docetaxel	5e-05	4e-08	72.2223	76.4083	4.18593	54
750	673596	Busulfan	SN-38	5e-05	1e-08	47.9504	54.7546	6.80424	59
752	9706	Thioguanine	Triethylenemelamine	3e-06	5e-06	30.6428	32.1301	1.48735	58
752	123127	Thioguanine	Doxorubicin	3e-06	5e-07	37.3837	36.19	-1.19371	58
1390	3053	Allopurinol	Dactinomycin	1e-05	1e-07	62.7952	68.3975	5.60222	57
1390	6396	Allopurinol	Thiotepa	1e-05	1e-05	75.7679	71.3591	-4.40881	59
1390	9706	Allopurinol	Triethylenemelamine	1e-05	5e-06	47.5339	48.2628	0.728889	58
1390	24559	Allopurinol	Plicamycin	1e-05	1e-06	12.9764	14.4175	1.44113	58
1390	27640	Allopurinol	Floxuridine	1e-05	7e-08	63.1168	65.7547	2.63788	57
1390	32065	Allopurinol	Hydroxyurea	1e-05	2e-05	92.5688	95.0999	2.53109	59
1390	38721	Allopurinol	Mitotane	1e-05	2e-05	95.1611	97.7758	2.61471	56
1390	49842	Allopurinol	Vinblastine	1e-05	3e-08	95.5884	93.6098	-1.97859	57
1390	63878	Allopurinol	Cytarabine	1e-05	1e-06	54.1493	56.5643	2.41498	59
1390	67574	Allopurinol	Vincristine sulfate	1e-05	1e-07	94.0511	73.6018	-20.4493	57
1390	102816	Allopurinol	Azacitidine	1e-05	3e-06	56.4211	64.6888	8.26767	58
1390	105014	Allopurinol	Cladribine	1e-05	1e-06	58.5088	56.4613	-2.04742	59
1390	118218	Allopurinol	Fludarabine	1e-05	6e-06	85.4591	82.2605	-3.1986	59
1390	122758	Allopurinol	Tretinoin	1e-05	4e-06	92.8663	92.7792	-0.0870751	59
1390	123127	Allopurinol	Doxorubicin	1e-05	5e-07	94.2787	82.4924	-11.7863	58
1390	125066	Allopurinol	Bleomycin	1e-05	1e-06	64.6702	63.5321	-1.13803	57
1390	125973	Allopurinol	Paclitaxel	1e-05	3e-07	38.9719	52.8462	13.8743	55
1390	138783	Allopurinol	Bendamustine	1e-05	2e-05	95.5219	96.1668	0.644937	59
1390	180973	Allopurinol	Tamoxifen	1e-05	7e-06	91.1567	93.5241	2.36737	58
1390	226080	Allopurinol	Rapamycin	1e-05	1e-07	69.0689	78.2851	9.21612	59
1390	246131	Allopurinol	Valrubicin	1e-05	2e-05	19.3747	24.9798	5.60508	53
1390	362856	Allopurinol	Temozolomide	1e-05	2e-05	95.5299	96.3028	0.772964	58
1390	606869	Allopurinol	Clofarabine	1e-05	1e-07	90.1364	82.847	-7.28936	58
1390	613327	Allopurinol	Gemcitabine	1e-05	1e-08	60.5554	55.1434	-5.41196	57
1390	628503	Allopurinol	Docetaxel	1e-05	4e-08	74.9337	77.3018	2.3681	57
1390	673596	Allopurinol	SN-38	1e-05	1e-08	48.6345	55.0942	6.4597	58
3088	9706	Chlorambucil	Triethylenemelamine	1e-05	5e-06	43.9183	47.911	3.99275	58
3088	123127	Chlorambucil	Doxorubicin	1e-05	5e-07	86.0145	80.3174	-5.69713	57
8806	9706	Melphalan	Triethylenemelamine	2e-05	5e-06	40.6164	47.667	7.05064	58
8806	123127	Melphalan	Doxorubicin	2e-05	5e-07	58.8783	57.5762	-1.30204	58
13875	123127	Altretamine	Doxorubicin	1e-08	5e-07	101.103	83.8719	-17.2309	55
14229	24559	Quinacrine hydrochloride	Plicamycin	3e-06	1e-06	10.6558	14.0881	3.43235	58
14229	27640	Quinacrine hydrochloride	Floxuridine	3e-06	7e-08	54.9764	58.483	3.50659	58
14229	32065	Quinacrine hydrochloride	Hydroxyurea	3e-06	2e-05	65.1781	65.0966	-0.0815031	58
14229	38721	Quinacrine hydrochloride	Mitotane	3e-06	2e-05	67.5491	65.0966	-2.45254	58
14229	49842	Quinacrine hydrochloride	Vinblastine	3e-06	3e-08	64.3333	64.6091	0.275773	58
14229	63878	Quinacrine hydrochloride	Cytarabine	3e-06	1e-06	49.8672	52.1414	2.27422	59
14229	67574	Quinacrine hydrochloride	Vincristine sulfate	3e-06	1e-07	66.3212	59.4975	-6.8237	59
14229	102816	Quinacrine hydrochloride	Azacitidine	3e-06	3e-06	47.2362	57.342	10.1058	58
14229	105014	Quinacrine hydrochloride	Cladribine	3e-06	1e-06	48.2144	50.0061	1.79172	59
14229	118218	Quinacrine hydrochloride	Fludarabine	3e-06	6e-06	63.4052	61.4791	-1.9261	58
14229	122758	Quinacrine hydrochloride	Tretinoin	3e-06	4e-06	72.8622	65.2917	-7.57046	58
14229	123127	Quinacrine hydrochloride	Doxorubicin	3e-06	5e-07	64.759	64.0987	-0.660364	58
14229	125066	Quinacrine hydrochloride	Bleomycin	3e-06	1e-06	52.3067	55.2512	2.94447	59
14229	125973	Quinacrine hydrochloride	Paclitaxel	3e-06	3e-07	34.4298	47.8949	13.4651	59
14229	138783	Quinacrine hydrochloride	Bendamustine	3e-06	2e-05	67.2875	65.1352	-2.15223	59
14229	180973	Quinacrine hydrochloride	Tamoxifen	3e-06	7e-06	58.2119	64.9832	6.77134	59
14229	226080	Quinacrine hydrochloride	Rapamycin	3e-06	1e-07	53.8538	63.3379	9.48403	59
14229	246131	Quinacrine hydrochloride	Valrubicin	3e-06	2e-05	14.2815	24.8753	10.5939	56
14229	362856	Quinacrine hydrochloride	Temozolomide	3e-06	2e-05	67.4224	65.1352	-2.28712	59
14229	606869	Quinacrine hydrochloride	Clofarabine	3e-06	1e-07	62.2968	62.8593	0.56243	58
14229	613327	Quinacrine hydrochloride	Gemcitabine	3e-06	1e-08	50.5086	50.2047	-0.303897	59
14229	628503	Quinacrine hydrochloride	Docetaxel	3e-06	4e-08	49.0665	62.4977	13.4312	58
14229	673596	Quinacrine hydrochloride	SN-38	3e-06	1e-08	43.7936	51.7792	7.98568	58
18509	24559	Aminolevulinic acid	Plicamycin	0.0001	1e-06	12.7746	14.7089	1.93429	59
18509	27640	Aminolevulinic acid	Floxuridine	0.0001	7e-08	59.1752	64.1365	4.96129	59
18509	32065	Aminolevulinic acid	Hydroxyurea	0.0001	2e-05	78.1943	81.9002	3.70594	58
18509	38721	Aminolevulinic acid	Mitotane	0.0001	2e-05	83.3187	82.5757	-0.742994	59
18509	49842	Aminolevulinic acid	Vinblastine	0.0001	3e-08	80.9795	79.9638	-1.01564	56
18509	63878	Aminolevulinic acid	Cytarabine	0.0001	1e-06	51.2682	54.4339	3.16573	58
18509	67574	Aminolevulinic acid	Vincristine sulfate	0.0001	1e-07	80.4189	69.3114	-11.1075	59
18509	102816	Aminolevulinic acid	Azacitidine	0.0001	3e-06	50.3581	62.9154	12.5574	58
18509	105014	Aminolevulinic acid	Cladribine	0.0001	1e-06	51.3553	53.3737	2.01841	59
18509	118218	Aminolevulinic acid	Fludarabine	0.0001	6e-06	75.2242	73.7683	-1.45595	59
18509	122758	Aminolevulinic acid	Tretinoin	0.0001	4e-06	81.7311	80.3068	-1.42423	58
18509	123127	Aminolevulinic acid	Doxorubicin	0.0001	5e-07	82.3353	77.0746	-5.26071	59
18509	125066	Aminolevulinic acid	Bleomycin	0.0001	1e-06	58.4468	61.3583	2.91148	59
18509	125973	Aminolevulinic acid	Paclitaxel	0.0001	3e-07	39.4688	52.7247	13.2559	51
18509	138783	Aminolevulinic acid	Bendamustine	0.0001	2e-05	81.936	82.1412	0.205166	59
18509	180973	Aminolevulinic acid	Tamoxifen	0.0001	7e-06	88.6855	81.836	-6.84946	57
18509	226080	Aminolevulinic acid	Rapamycin	0.0001	1e-07	63.4817	75.2257	11.744	59
18509	246131	Aminolevulinic acid	Valrubicin	0.0001	2e-05	20.3681	25.0381	4.66998	54
18509	362856	Aminolevulinic acid	Temozolomide	0.0001	2e-05	82.9617	81.5199	-1.44185	59
18509	606869	Aminolevulinic acid	Clofarabine	0.0001	1e-07	80.494	74.5415	-5.95246	58
18509	613327	Aminolevulinic acid	Gemcitabine	0.0001	1e-08	58.4899	52.9255	-5.56443	59
18509	628503	Aminolevulinic acid	Docetaxel	0.0001	4e-08	71.9373	75.5771	3.63979	49
18509	673596	Aminolevulinic acid	SN-38	0.0001	1e-08	46.4454	54.0321	7.58677	59
19893	123127	5-Fluorouracil	Doxorubicin	0.0001	5e-07	46.3895	44.0931	-2.29649	58
25154	27640	Pipobroman	Floxuridine	3e-05	7e-08	54.2097	58.32	4.11035	58
25154	32065	Pipobroman	Hydroxyurea	3e-05	2e-05	61.618	63.4495	1.83145	59
25154	38721	Pipobroman	Mitotane	3e-05	2e-05	62.8657	63.4495	0.583774	59
25154	49842	Pipobroman	Vinblastine	3e-05	3e-08	63.2607	63.0167	-0.244016	58
25154	63878	Pipobroman	Cytarabine	3e-05	1e-06	43.8276	52.258	8.43037	59
25154	67574	Pipobroman	Vincristine sulfate	3e-05	1e-07	62.3406	59.1391	-3.20144	58
25154	102816	Pipobroman	Azacitidine	3e-05	3e-06	40.1316	57.0285	16.8968	59
25154	105014	Pipobroman	Cladribine	3e-05	1e-06	42.7637	50.2565	7.4928	59
25154	118218	Pipobroman	Fludarabine	3e-05	6e-06	58.5406	61.1611	2.62049	59
25154	122758	Pipobroman	Tretinoin	3e-05	4e-06	61.6079	63.1346	1.52672	59
25154	123127	Pipobroman	Doxorubicin	3e-05	5e-07	67.0311	63.4337	-3.59745	59
25154	125066	Pipobroman	Bleomycin	3e-05	1e-06	53.0126	56.3309	3.31834	59
25154	125973	Pipobroman	Paclitaxel	3e-05	3e-07	38.1572	48.1018	9.9446	58
25154	138783	Pipobroman	Bendamustine	3e-05	2e-05	65.1888	63.4495	-1.73935	59
25154	180973	Pipobroman	Tamoxifen	3e-05	7e-06	63.9309	63.1852	-0.745697	58
25154	226080	Pipobroman	Rapamycin	3e-05	1e-07	52.4367	62.4039	9.96717	59
25154	246131	Pipobroman	Valrubicin	3e-05	2e-05	26.5277	24.883	-1.64471	54
25154	362856	Pipobroman	Temozolomide	3e-05	2e-05	63.8813	63.1852	-0.696073	58
25154	606869	Pipobroman	Clofarabine	3e-05	1e-07	62.813	61.8381	-0.974895	59
25154	613327	Pipobroman	Gemcitabine	3e-05	1e-08	44.333	51.0973	6.76424	59
25154	628503	Pipobroman	Docetaxel	3e-05	4e-08	57.8245	61.938	4.11343	53
25154	673596	Pipobroman	SN-38	3e-05	1e-08	40.7939	53.2546	12.4607	59
26271	27640	Cyclophosphamide	Floxuridine	0.0001	7e-08	63.5636	65.8328	2.2692	58
26271	32065	Cyclophosphamide	Hydroxyurea	0.0001	2e-05	94.5788	95.0588	0.479984	59
26271	38721	Cyclophosphamide	Mitotane	0.0001	2e-05	98.404	97.6438	-0.76024	58
26271	49842	Cyclophosphamide	Vinblastine	0.0001	3e-08	94.576	93.3534	-1.22258	57
26271	63878	Cyclophosphamide	Cytarabine	0.0001	1e-06	54.7053	56.5382	1.8329	59
26271	67574	Cyclophosphamide	Vincristine sulfate	0.0001	1e-07	98.2079	73.8699	-24.338	58
26271	102816	Cyclophosphamide	Azacitidine	0.0001	3e-06	55.8429	64.5314	8.68846	58
26271	105014	Cyclophosphamide	Cladribine	0.0001	1e-06	55.1938	56.3577	1.1639	59
26271	118218	Cyclophosphamide	Fludarabine	0.0001	6e-06	84.4041	82.6873	-1.71675	58
26271	122758	Cyclophosphamide	Tretinoin	0.0001	4e-06	95.4034	92.8478	-2.55566	59
26271	125066	Cyclophosphamide	Bleomycin	0.0001	1e-06	64.2083	63.5496	-0.658706	59
26271	125973	Cyclophosphamide	Paclitaxel	0.0001	3e-07	37.9113	52.7463	14.8349	55
26271	138783	Cyclophosphamide	Bendamustine	0.0001	2e-05	98.2593	95.9663	-2.29295	57
26271	180973	Cyclophosphamide	Tamoxifen	0.0001	7e-06	97.0582	93.1221	-3.93609	58
26271	226080	Cyclophosphamide	Rapamycin	0.0001	1e-07	73.2753	78.4192	5.14383	58
26271	246131	Cyclophosphamide	Valrubicin	0.0001	2e-05	27.6562	25.5292	-2.12696	56
26271	362856	Cyclophosphamide	Temozolomide	0.0001	2e-05	95.8082	96.7615	0.9533	58
26271	606869	Cyclophosphamide	Clofarabine	0.0001	1e-07	92.0455	82.7243	-9.3212	59
26271	613327	Cyclophosphamide	Gemcitabine	0.0001	1e-08	56.2955	54.3439	-1.95161	58
26271	628503	Cyclophosphamide	Docetaxel	0.0001	4e-08	73.5646	77.5314	3.96681	55
26271	673596	Cyclophosphamide	SN-38	0.0001	1e-08	48.3466	54.6532	6.30662	59
26980	27640	Mitomycin-C	Floxuridine	5e-07	7e-08	45.9834	57.5778	11.5944	59
26980	32065	Mitomycin-C	Hydroxyurea	5e-07	2e-05	48.8859	62.4663	13.5804	58
26980	38721	Mitomycin-C	Mitotane	5e-07	2e-05	49.5994	62.4081	12.8087	59
26980	49842	Mitomycin-C	Vinblastine	5e-07	3e-08	49.0776	61.7633	12.6857	58
26980	63878	Mitomycin-C	Cytarabine	5e-07	1e-06	40.1501	51.7136	11.5635	59
26980	67574	Mitomycin-C	Vincristine sulfate	5e-07	1e-07	49.6841	58.0754	8.39133	58
26980	102816	Mitomycin-C	Azacitidine	5e-07	3e-06	34.9416	55.5842	20.6426	58
26980	105014	Mitomycin-C	Cladribine	5e-07	1e-06	34.1791	49.562	15.3829	58
26980	118218	Mitomycin-C	Fludarabine	5e-07	6e-06	46.5388	59.0041	12.4653	59
26980	122758	Mitomycin-C	Tretinoin	5e-07	4e-06	49.3339	61.8683	12.5344	59
26980	125066	Mitomycin-C	Bleomycin	5e-07	1e-06	44.5683	55.0086	10.4403	59
26980	125973	Mitomycin-C	Paclitaxel	5e-07	3e-07	41.5793	49.3955	7.81623	56
26980	138783	Mitomycin-C	Bendamustine	5e-07	2e-05	54.3421	62.8542	8.51208	57
26980	180973	Mitomycin-C	Tamoxifen	5e-07	7e-06	50.7475	62.288	11.5404	59
26980	226080	Mitomycin-C	Rapamycin	5e-07	1e-07	41.5486	60.945	19.3964	59
26980	246131	Mitomycin-C	Valrubicin	5e-07	2e-05	18.386	24.2521	5.86608	54
26980	362856	Mitomycin-C	Temozolomide	5e-07	2e-05	49.462	62.4081	12.9461	59
26980	606869	Mitomycin-C	Clofarabine	5e-07	1e-07	47.6556	60.3485	12.693	59
26980	613327	Mitomycin-C	Gemcitabine	5e-07	1e-08	35.1794	49.8995	14.7202	58
26980	628503	Mitomycin-C	Docetaxel	5e-07	4e-08	48.3861	60.0557	11.6697	57
26980	673596	Mitomycin-C	SN-38	5e-07	1e-08	34.3241	51.9286	17.6045	59
34462	123127	Uracil mustard	Doxorubicin	3e-05	5e-07	58.1485	63.5012	5.35273	58
45388	123127	Dacarbazine	Doxorubicin	3e-05	5e-07	73.9649	72.348	-1.61697	58
45923	49842	Methoxsalen	Vinblastine	6e-06	3e-08	100.547	94.1981	-6.34873	51
45923	63878	Methoxsalen	Cytarabine	6e-06	1e-06	56.1368	56.3682	0.231384	58
45923	67574	Methoxsalen	Vincristine sulfate	6e-06	1e-07	75.1883	74.4922	-0.696114	53
45923	102816	Methoxsalen	Azacitidine	6e-06	3e-06	57.5351	64.4504	6.91524	59
45923	105014	Methoxsalen	Cladribine	6e-06	1e-06	53.801	56.4405	2.63948	59
45923	118218	Methoxsalen	Fludarabine	6e-06	6e-06	83.7661	82.6745	-1.0916	59
45923	122758	Methoxsalen	Tretinoin	6e-06	4e-06	92.8666	93.4348	0.568133	58
45923	125066	Methoxsalen	Bleomycin	6e-06	1e-06	57.1392	63.5733	6.434	58
45923	125973	Methoxsalen	Paclitaxel	6e-06	3e-07	42.395	55.0927	12.6977	52
45923	138783	Methoxsalen	Bendamustine	6e-06	2e-05	97.4523	96.8064	-0.645859	59
45923	180973	Methoxsalen	Tamoxifen	6e-06	7e-06	87.2058	93.6715	6.46577	59
45923	226080	Methoxsalen	Rapamycin	6e-06	1e-07	72.1895	78.143	5.95346	58
45923	246131	Methoxsalen	Valrubicin	6e-06	2e-05	19.1076	24.6229	5.51529	54
45923	362856	Methoxsalen	Temozolomide	6e-06	2e-05	96.9274	97.5606	0.633284	59
45923	606869	Methoxsalen	Clofarabine	6e-06	1e-07	75.0363	82.671	7.63471	58
45923	613327	Methoxsalen	Gemcitabine	6e-06	1e-08	58.6964	54.7689	-3.92744	58
45923	628503	Methoxsalen	Docetaxel	6e-06	4e-08	86.3538	81.2213	-5.13253	46
45923	673596	Methoxsalen	SN-38	6e-06	1e-08	54.9366	54.736	-0.200671	59
66847	67574	Thalidomide	Vincristine sulfate	1e-05	1e-07	78.5677	75.7714	-2.79627	52
66847	102816	Thalidomide	Azacitidine	1e-05	3e-06	56.2323	64.4504	8.21808	59
66847	105014	Thalidomide	Cladribine	1e-05	1e-06	54.0747	56.482	2.40732	59
66847	118218	Thalidomide	Fludarabine	1e-05	6e-06	83.9664	82.5812	-1.3852	59
66847	122758	Thalidomide	Tretinoin	1e-05	4e-06	92.9333	93.4397	0.506372	59
66847	125066	Thalidomide	Bleomycin	1e-05	1e-06	57.8436	63.7442	5.90055	59
66847	125973	Thalidomide	Paclitaxel	1e-05	3e-07	44.0191	56.3773	12.3582	49
66847	138783	Thalidomide	Bendamustine	1e-05	2e-05	99.4489	96.8629	-2.58603	59
66847	180973	Thalidomide	Tamoxifen	1e-05	7e-06	88.1428	93.5709	5.42809	59
66847	226080	Thalidomide	Rapamycin	1e-05	1e-07	75.7558	78.366	2.61019	57
66847	246131	Thalidomide	Valrubicin	1e-05	2e-05	16.967	24.6253	7.65835	57
66847	362856	Thalidomide	Temozolomide	1e-05	2e-05	96.4474	97.7545	1.30714	59
66847	606869	Thalidomide	Clofarabine	1e-05	1e-07	76.0253	82.7571	6.73181	59
66847	613327	Thalidomide	Gemcitabine	1e-05	1e-08	57.9357	54.0551	-3.8806	59
66847	628503	Thalidomide	Docetaxel	1e-05	4e-08	81.7692	79.7028	-2.06643	43
66847	673596	Thalidomide	SN-38	1e-05	1e-08	57.7824	54.7546	-3.0278	59
71423	123127	Megestrol acetate	Doxorubicin	3e-06	5e-07	78.5297	81.6775	3.14779	59
77213	102816	Procarbazine hydrochloride	Azacitidine	1e-05	3e-06	55.9913	64.4504	8.45908	59
77213	105014	Procarbazine hydrochloride	Cladribine	1e-05	1e-06	54.0037	56.4899	2.48618	59
77213	118218	Procarbazine hydrochloride	Fludarabine	1e-05	6e-06	85.8757	83.6916	-2.18414	58
77213	122758	Procarbazine hydrochloride	Tretinoin	1e-05	4e-06	91.4352	93.0126	1.57744	59
77213	123127	Procarbazine hydrochloride	Doxorubicin	1e-05	5e-07	79.1026	81.8733	2.77065	59
77213	125066	Procarbazine hydrochloride	Bleomycin	1e-05	1e-06	59.1745	63.7293	4.55483	59
77213	125973	Procarbazine hydrochloride	Paclitaxel	1e-05	3e-07	48.5529	56.1833	7.63041	48
77213	138783	Procarbazine hydrochloride	Bendamustine	1e-05	2e-05	98.1512	96.491	-1.66021	58
77213	180973	Procarbazine hydrochloride	Tamoxifen	1e-05	7e-06	94.8064	93.631	-1.17549	59
77213	226080	Procarbazine hydrochloride	Rapamycin	1e-05	1e-07	70.742	78.3296	7.58756	59
77213	246131	Procarbazine hydrochloride	Valrubicin	1e-05	2e-05	19.5798	25.087	5.50725	50
77213	362856	Procarbazine hydrochloride	Temozolomide	1e-05	2e-05	96.9169	96.9642	0.0473115	59
77213	606869	Procarbazine hydrochloride	Clofarabine	1e-05	1e-07	75.1305	82.8223	7.69184	59
77213	613327	Procarbazine hydrochloride	Gemcitabine	1e-05	1e-08	58.279	54.0551	-4.22392	59
77213	628503	Procarbazine hydrochloride	Docetaxel	1e-05	4e-08	73.1321	78.2533	5.12118	42
77213	673596	Procarbazine hydrochloride	SN-38	1e-05	1e-08	56.9345	55.0942	-1.84029	58
79037	123127	Lomustine	Doxorubicin	3e-05	5e-07	67.2767	74.9778	7.70107	58
82151	123127	Daunorubicin	Doxorubicin	1e-06	5e-07	33.2487	31.5299	-1.7188	56
85998	102816	Streptozocin	Azacitidine	0.0001	3e-06	58.7537	64.1332	5.37951	59
85998	105014	Streptozocin	Cladribine	0.0001	1e-06	55.7127	55.6377	-0.0749407	59
85998	118218	Streptozocin	Fludarabine	0.0001	6e-06	82.6663	76.7563	-5.90995	58
85998	122758	Streptozocin	Tretinoin	0.0001	4e-06	90.9891	85.4315	-5.55764	59
85998	123127	Streptozocin	Doxorubicin	0.0001	5e-07	95.292	80.7764	-14.5155	59
85998	125066	Streptozocin	Bleomycin	0.0001	1e-06	62.4744	62.8438	0.369389	59
85998	125973	Streptozocin	Paclitaxel	0.0001	3e-07	43.7098	51.9422	8.23238	58
85998	138783	Streptozocin	Bendamustine	0.0001	2e-05	95.0349	87.6541	-7.38076	59
85998	180973	Streptozocin	Tamoxifen	0.0001	7e-06	93.5465	86.6208	-6.92569	59
85998	226080	Streptozocin	Rapamycin	0.0001	1e-07	72.2952	77.3491	5.05398	58
85998	246131	Streptozocin	Valrubicin	0.0001	2e-05	21.0849	24.8763	3.79138	54
85998	362856	Streptozocin	Temozolomide	0.0001	2e-05	94.6068	87.8343	-6.77246	59
85998	606869	Streptozocin	Clofarabine	0.0001	1e-07	75.1044	77.8048	2.7004	59
85998	613327	Streptozocin	Gemcitabine	0.0001	1e-08	56.79	53.9158	-2.87412	59
85998	628503	Streptozocin	Docetaxel	0.0001	4e-08	80.0005	77.3981	-2.60242	53
85998	673596	Streptozocin	SN-38	0.0001	1e-08	55.6125	54.6619	-0.950544	59
109724	118218	Ifosfamide	Fludarabine	0.0001	6e-06	83.7729	81.9544	-1.81849	59
109724	122758	Ifosfamide	Tretinoin	0.0001	4e-06	91.84	91.9506	0.110601	58
109724	125066	Ifosfamide	Bleomycin	0.0001	1e-06	62.0093	63.7011	1.69174	59
109724	125973	Ifosfamide	Paclitaxel	0.0001	3e-07	41.7373	52.1268	10.3894	58
109724	138783	Ifosfamide	Bendamustine	0.0001	2e-05	97.7327	95.7114	-2.02132	59
109724	180973	Ifosfamide	Tamoxifen	0.0001	7e-06	94.4276	93.3038	-1.12382	59
109724	226080	Ifosfamide	Rapamycin	0.0001	1e-07	71.674	78.2907	6.61669	59
109724	246131	Ifosfamide	Valrubicin	0.0001	2e-05	20.9289	24.7093	3.78045	53
109724	362856	Ifosfamide	Temozolomide	0.0001	2e-05	96.2638	95.6004	-0.663422	59
109724	606869	Ifosfamide	Clofarabine	0.0001	1e-07	76.0143	82.4305	6.41624	59
109724	613327	Ifosfamide	Gemcitabine	0.0001	1e-08	56.9608	54.0551	-2.90578	59
109724	628503	Ifosfamide	Docetaxel	0.0001	4e-08	76.7622	78.3183	1.55612	51
109724	673596	Ifosfamide	SN-38	0.0001	1e-08	52.9815	55.0942	2.11267	58
122819	123127	Teniposide	Doxorubicin	3e-06	5e-07	27.044	27.2559	0.211949	56
127716	138783	Decitabine	Bendamustine	3e-07	2e-05	86.4649	85.5801	-0.884847	59
127716	180973	Decitabine	Tamoxifen	3e-07	7e-06	82.4613	84.2369	1.77564	59
127716	226080	Decitabine	Rapamycin	3e-07	1e-07	64.3873	75.0205	10.6331	59
127716	246131	Decitabine	Valrubicin	3e-07	2e-05	23.9755	25.0357	1.06013	56
127716	362856	Decitabine	Temozolomide	3e-07	2e-05	84.4101	85.6454	1.23536	59
127716	606869	Decitabine	Clofarabine	3e-07	1e-07	61.8758	78.1011	16.2253	59
127716	613327	Decitabine	Gemcitabine	3e-07	1e-08	54.9335	53.39	-1.54353	58
127716	628503	Decitabine	Docetaxel	3e-07	4e-08	74.8053	75.2168	0.411507	56
127716	673596	Decitabine	SN-38	3e-07	1e-08	53.9463	54.2576	0.311297	59
218321	226080	Pentostatin	Rapamycin	1e-06	1e-07	68.2843	78.1889	9.90468	58
218321	246131	Pentostatin	Valrubicin	1e-06	2e-05	22.9219	25.9092	2.98731	50
218321	362856	Pentostatin	Temozolomide	1e-06	2e-05	94.9068	97.0737	2.16686	58
218321	606869	Pentostatin	Clofarabine	1e-06	1e-07	69.5169	82.6383	13.1214	58
218321	613327	Pentostatin	Gemcitabine	1e-06	1e-08	52.7759	53.6695	0.893669	58
218321	628503	Pentostatin	Docetaxel	1e-06	4e-08	87.2711	78.4289	-8.84223	52
218321	673596	Pentostatin	SN-38	1e-06	1e-08	49.9331	54.5528	4.61969	58
266046	362856	Oxaliplatin	Temozolomide	5e-06	2e-05	57.8884	62.9331	5.04464	58
266046	606869	Oxaliplatin	Clofarabine	5e-06	1e-07	44.3942	61.1329	16.7386	58
266046	613327	Oxaliplatin	Gemcitabine	5e-06	1e-08	42.8104	50.082	7.27157	58
266046	628503	Oxaliplatin	Docetaxel	5e-06	4e-08	52.1504	60.2787	8.1283	57
266046	673596	Oxaliplatin	SN-38	5e-06	1e-08	37.5757	50.5861	13.0104	58
296961	362856	Amifostine	Temozolomide	0.0001	2e-05	94.5409	97.1585	2.61764	58
296961	606869	Amifostine	Clofarabine	0.0001	1e-07	69.9809	82.7508	12.77	58
296961	613327	Amifostine	Gemcitabine	0.0001	1e-08	54.3422	53.9095	-0.432703	57
296961	628503	Amifostine	Docetaxel	0.0001	4e-08	81.6204	77.5293	-4.09112	56
296961	673596	Amifostine	SN-38	0.0001	1e-08	48.1054	54.5528	6.44738	58
369100	606869	Imiquimod	Clofarabine	7e-08	1e-07	68.1516	82.8134	14.6618	58
369100	613327	Imiquimod	Gemcitabine	7e-08	1e-08	51.0752	53.6695	2.59431	58
369100	628503	Imiquimod	Docetaxel	7e-08	4e-08	81.5599	79.732	-1.82793	49
369100	673596	Imiquimod	SN-38	7e-08	1e-08	48.9479	54.5528	5.60487	58
409962	606869	Carmustine	Clofarabine	2e-05	1e-07	64.7429	77.1165	12.3735	58
409962	613327	Carmustine	Gemcitabine	2e-05	1e-08	52.8869	54.598	1.71115	56
409962	628503	Carmustine	Docetaxel	2e-05	4e-08	76.9087	76.5097	-0.399036	54
409962	673596	Carmustine	SN-38	2e-05	1e-08	46.2778	54.5528	8.27496	58
609699	613327	Topotecan	Gemcitabine	1e-07	1e-08	37.2866	42.8665	5.5799	58
609699	628503	Topotecan	Docetaxel	1e-07	4e-08	44.6057	46.2313	1.6256	56
609699	673596	Topotecan	SN-38	1e-07	1e-08	35.6837	47.0687	11.385	58
740	752	Methotrexate	Thioguanine	3e-07	1e-05	40.3407	38.0154	-2.3253	60
740	3088	Methotrexate	Chlorambucil	3e-07	0.0001	49.8475	47.1724	-2.67517	57
740	8806	Methotrexate	Melphalan	3e-07	1e-05	52.9698	51.0966	-1.87319	59
740	13875	Methotrexate	Altretamine	3e-07	7.5e-05	53.9531	54.0665	0.11336	60
740	19893	Methotrexate	5-Fluorouracil	3e-07	0.0001	41.9755	39.8726	-2.10297	59
740	34462	Methotrexate	Uracil mustard	3e-07	5e-05	46.2778	45.7222	-0.555619	58
740	45388	Methotrexate	Dacarbazine	3e-07	5e-05	57.2011	53.9792	-3.22189	60
740	71423	Methotrexate	Megestrol acetate	3e-07	3e-05	57.7624	53.9118	-3.85061	60
740	79037	Methotrexate	Lomustine	3e-07	5e-05	48.4339	48.6927	0.258779	58
740	82151	Methotrexate	Daunorubicin	3e-07	2e-07	51.2929	47.6934	-3.59944	59
740	122819	Methotrexate	Teniposide	3e-07	1e-06	44.2156	42.4276	-1.78799	57
740	141540	Methotrexate	Etoposide	3e-07	5e-06	47.2275	44.2798	-2.94768	59
740	169780	Methotrexate	Dexrazoxane	3e-07	0.0001	50.9597	51.2033	0.243635	59
740	279836	Methotrexate	Mitoxantrone	3e-07	5e-07	35.3137	34.4877	-0.82597	59
740	608210	Methotrexate	Vinorelbine	3e-07	1e-06	30.0916	28.6414	-1.45019	60
740	698037	Methotrexate	Pemetrexed	3e-07	1e-06	51.479	51.3077	-0.171233	60
740	713563	Methotrexate	Exemestane	3e-07	0.0001	20.8026	24.4364	3.63372	60
740	715055	Methotrexate	Gefitinib	3e-07	1e-05	36.7363	47.5496	10.8133	59
740	747972	Methotrexate	Lenalidomide	3e-07	3e-05	51.1119	53.9197	2.80786	60
750	752	Busulfan	Thioguanine	0.0001	1e-05	43.4185	42.3342	-1.08435	60
750	3088	Busulfan	Chlorambucil	0.0001	0.0001	57.3987	56.191	-1.20778	60
750	8806	Busulfan	Melphalan	0.0001	1e-05	49.6498	69.9377	20.2879	60
750	13875	Busulfan	Altretamine	0.0001	7.5e-05	80.871	81.6424	0.771348	60
750	19893	Busulfan	5-Fluorouracil	0.0001	0.0001	42.7847	44.5883	1.80364	60
750	34462	Busulfan	Uracil mustard	0.0001	5e-05	53.9103	53.7074	-0.202863	60
750	45388	Busulfan	Dacarbazine	0.0001	5e-05	79.7974	80.3302	0.532824	60
750	71423	Busulfan	Megestrol acetate	0.0001	3e-05	83.9494	81.5132	-2.43614	60
750	79037	Busulfan	Lomustine	0.0001	5e-05	58.6121	62.9771	4.36498	60
750	82151	Busulfan	Daunorubicin	0.0001	2e-07	54.5624	58.6976	4.13515	55
750	122819	Busulfan	Teniposide	0.0001	1e-06	44.8617	46.655	1.79331	59
750	141540	Busulfan	Etoposide	0.0001	5e-06	50.8619	51.2921	0.430222	60
750	169780	Busulfan	Dexrazoxane	0.0001	0.0001	62.643	66.0564	3.41338	60
750	279836	Busulfan	Mitoxantrone	0.0001	5e-07	41.2815	36.8594	-4.42209	60
750	608210	Busulfan	Vinorelbine	0.0001	1e-06	37.2354	32.9427	-4.29275	59
750	698037	Busulfan	Pemetrexed	0.0001	1e-06	59.4637	57.2605	-2.20314	58
750	713563	Busulfan	Exemestane	0.0001	0.0001	21.4254	25.0314	3.60608	60
750	715055	Busulfan	Gefitinib	0.0001	1e-05	51.5854	61.0859	9.50049	60
750	747972	Busulfan	Lenalidomide	0.0001	3e-05	76.7337	81.1254	4.39165	60
755	3088	Mercaptopurine	Chlorambucil	2e-06	0.0001	61.0575	53.7049	-7.3526	58
755	8806	Mercaptopurine	Melphalan	2e-06	1e-05	69.0093	66.1505	-2.85883	59
755	13875	Mercaptopurine	Altretamine	2e-06	7.5e-05	79.954	81.7799	1.8259	60
755	19893	Mercaptopurine	5-Fluorouracil	2e-06	0.0001	45.2943	44.7371	-0.557178	58
755	34462	Mercaptopurine	Uracil mustard	2e-06	5e-05	59.307	51.823	-7.48395	60
755	45388	Mercaptopurine	Dacarbazine	2e-06	5e-05	85.5926	80.5555	-5.03714	60
755	71423	Mercaptopurine	Megestrol acetate	2e-06	3e-05	81.6052	81.6881	0.0828103	59
755	79037	Mercaptopurine	Lomustine	2e-06	5e-05	64.9722	61.992	-2.98015	59
755	82151	Mercaptopurine	Daunorubicin	2e-06	2e-07	55.5789	56.8784	1.29949	60
755	122819	Mercaptopurine	Teniposide	2e-06	1e-06	46.5951	45.6097	-0.985374	60
755	141540	Mercaptopurine	Etoposide	2e-06	5e-06	52.1654	49.3691	-2.79636	60
755	169780	Mercaptopurine	Dexrazoxane	2e-06	0.0001	62.9094	63.367	0.457585	60
755	279836	Mercaptopurine	Mitoxantrone	2e-06	5e-07	35.5531	35.9904	0.437236	60
755	608210	Mercaptopurine	Vinorelbine	2e-06	1e-06	32.3711	31.53	-0.841099	60
755	698037	Mercaptopurine	Pemetrexed	2e-06	1e-06	55.3754	56.3617	0.986286	58
755	713563	Mercaptopurine	Exemestane	2e-06	0.0001	21.8977	25.0926	3.1949	60
755	715055	Mercaptopurine	Gefitinib	2e-06	1e-05	53.7641	60.7155	6.95137	60
755	747972	Mercaptopurine	Lenalidomide	2e-06	3e-05	75.4121	80.4662	5.05414	60
762	3088	Mechlorethamine hydrochloride	Chlorambucil	2e-06	0.0001	55.5757	55.4932	-0.0824902	60
762	8806	Mechlorethamine hydrochloride	Melphalan	2e-06	1e-05	68.455	66.9328	-1.52219	60
762	13875	Mechlorethamine hydrochloride	Altretamine	2e-06	7.5e-05	75.3182	71.5003	-3.81795	60
762	19893	Mechlorethamine hydrochloride	5-Fluorouracil	2e-06	0.0001	41.2228	43.9765	2.75366	60
762	34462	Mechlorethamine hydrochloride	Uracil mustard	2e-06	5e-05	53.7114	53.4418	-0.269578	60
762	45388	Mechlorethamine hydrochloride	Dacarbazine	2e-06	5e-05	84.2424	71.0098	-13.2326	59
762	71423	Mechlorethamine hydrochloride	Megestrol acetate	2e-06	3e-05	75.6144	71.4231	-4.19131	59
762	79037	Mechlorethamine hydrochloride	Lomustine	2e-06	5e-05	54.36	60.54	6.18006	60
762	82151	Mechlorethamine hydrochloride	Daunorubicin	2e-06	2e-07	56.7959	58.5616	1.76572	60
762	122819	Mechlorethamine hydrochloride	Teniposide	2e-06	1e-06	45.7129	47.2111	1.49815	60
762	141540	Mechlorethamine hydrochloride	Etoposide	2e-06	5e-06	49.4717	51.1415	1.66977	60
762	169780	Mechlorethamine hydrochloride	Dexrazoxane	2e-06	0.0001	59.1627	63.6314	4.46872	60
762	279836	Mechlorethamine hydrochloride	Mitoxantrone	2e-06	5e-07	35.1477	36.767	1.61925	60
762	608210	Mechlorethamine hydrochloride	Vinorelbine	2e-06	1e-06	37.0124	32.7806	-4.23187	58
762	698037	Mechlorethamine hydrochloride	Pemetrexed	2e-06	1e-06	54.2365	54.2648	0.028327	60
762	713563	Mechlorethamine hydrochloride	Exemestane	2e-06	0.0001	20.9528	25.0334	4.08055	60
762	715055	Mechlorethamine hydrochloride	Gefitinib	2e-06	1e-05	63.8713	57.3034	-6.56789	60
762	747972	Mechlorethamine hydrochloride	Lenalidomide	2e-06	3e-05	69.3819	70.9466	1.56477	60
1390	3088	Allopurinol	Chlorambucil	0.0002	0.0001	58.1781	55.9972	-2.18092	60
1390	8806	Allopurinol	Melphalan	0.0002	1e-05	69.1135	69.5377	0.424215	60
1390	13875	Allopurinol	Altretamine	0.0002	7.5e-05	92.9751	92.5819	-0.393221	59
1390	19893	Allopurinol	5-Fluorouracil	0.0002	0.0001	45.4556	44.8581	-0.597501	60
1390	34462	Allopurinol	Uracil mustard	0.0002	5e-05	57.0024	53.6146	-3.38777	60
1390	45388	Allopurinol	Dacarbazine	0.0002	5e-05	91.2343	88.7577	-2.47653	59
1390	71423	Allopurinol	Megestrol acetate	0.0002	3e-05	95.7	92.6252	-3.07472	60
1390	79037	Allopurinol	Lomustine	0.0002	5e-05	65.2342	63.8346	-1.39963	60
1390	82151	Allopurinol	Daunorubicin	0.0002	2e-07	58.8471	59.2009	0.353833	60
1390	122819	Allopurinol	Teniposide	0.0002	1e-06	47.7308	47.3204	-0.410431	60
1390	141540	Allopurinol	Etoposide	0.0002	5e-06	54.4888	51.2442	-3.24455	60
1390	169780	Allopurinol	Dexrazoxane	0.0002	0.0001	62.8178	65.9974	3.17969	60
1390	279836	Allopurinol	Mitoxantrone	0.0002	5e-07	34.6161	36.8594	2.24334	60
1390	608210	Allopurinol	Vinorelbine	0.0002	1e-06	33.3945	32.6896	-0.704849	59
1390	698037	Allopurinol	Pemetrexed	0.0002	1e-06	60.8499	57.1102	-3.73967	60
1390	713563	Allopurinol	Exemestane	0.0002	0.0001	24.1287	25.0926	0.963882	60
1390	715055	Allopurinol	Gefitinib	0.0002	1e-05	61.4058	65.1479	3.74206	60
1390	747972	Allopurinol	Lenalidomide	0.0002	3e-05	86.7089	91.1357	4.42674	60
3053	3088	Dactinomycin	Chlorambucil	1e-08	0.0001	33.1229	51.9913	18.8684	60
3053	8806	Dactinomycin	Melphalan	1e-08	1e-05	46.1872	60.088	13.9008	59
3053	13875	Dactinomycin	Altretamine	1e-08	7.5e-05	61.0797	65.6745	4.59483	60
3053	19893	Dactinomycin	5-Fluorouracil	1e-08	0.0001	41.5548	44.483	2.92826	59
3053	34462	Dactinomycin	Uracil mustard	1e-08	5e-05	50.9932	50.7002	-0.293061	60
3053	45388	Dactinomycin	Dacarbazine	1e-08	5e-05	75.0512	65.0535	-9.99767	60
3053	71423	Dactinomycin	Megestrol acetate	1e-08	3e-05	59.4266	67.4812	8.05465	55
3053	79037	Dactinomycin	Lomustine	1e-08	5e-05	53.2121	59.1019	5.88976	60
3053	82151	Dactinomycin	Daunorubicin	1e-08	2e-07	51.8895	56.3933	4.50372	59
3053	122819	Dactinomycin	Teniposide	1e-08	1e-06	42.2917	46.4719	4.18019	60
3053	141540	Dactinomycin	Etoposide	1e-08	5e-06	48.0321	49.7922	1.76008	60
3053	169780	Dactinomycin	Dexrazoxane	1e-08	0.0001	60.8573	59.0298	-1.82742	60
3053	279836	Dactinomycin	Mitoxantrone	1e-08	5e-07	28.9588	36.5274	7.56852	60
3053	608210	Dactinomycin	Vinorelbine	1e-08	1e-06	28.0296	32.8779	4.84821	60
3053	698037	Dactinomycin	Pemetrexed	1e-08	1e-06	53.9894	51.7263	-2.26315	60
3053	713563	Dactinomycin	Exemestane	1e-08	0.0001	8.45324	24.9941	16.5408	60
3053	715055	Dactinomycin	Gefitinib	1e-08	1e-05	24.9236	56.271	31.3474	60
3053	747972	Dactinomycin	Lenalidomide	1e-08	3e-05	68.6382	65.5626	-3.07558	60
6396	8806	Thiotepa	Melphalan	1e-05	1e-05	58.8393	67.6029	8.76355	60
6396	13875	Thiotepa	Altretamine	1e-05	7.5e-05	71.1702	71.0444	-0.125791	59
6396	19893	Thiotepa	5-Fluorouracil	1e-05	0.0001	42.1656	44.0188	1.85313	60
6396	34462	Thiotepa	Uracil mustard	1e-05	5e-05	56.9398	53.6063	-3.33349	60
6396	45388	Thiotepa	Dacarbazine	1e-05	5e-05	72.4208	70.9806	-1.4402	60
6396	71423	Thiotepa	Megestrol acetate	1e-05	3e-05	76.0391	71.5529	-4.48621	60
6396	79037	Thiotepa	Lomustine	1e-05	5e-05	58.3944	60.9788	2.58446	60
6396	82151	Thiotepa	Daunorubicin	1e-05	2e-07	59.2353	57.8838	-1.35148	57
6396	122819	Thiotepa	Teniposide	1e-05	1e-06	45.8703	46.9835	1.11319	60
6396	141540	Thiotepa	Etoposide	1e-05	5e-06	49.9602	50.9509	0.990672	60
6396	169780	Thiotepa	Dexrazoxane	1e-05	0.0001	63.8248	63.6044	-0.220357	60
6396	279836	Thiotepa	Mitoxantrone	1e-05	5e-07	35.0604	36.5927	1.53232	60
6396	608210	Thiotepa	Vinorelbine	1e-05	1e-06	36.6568	32.0926	-4.56422	60
6396	698037	Thiotepa	Pemetrexed	1e-05	1e-06	55.9788	54.6175	-1.36128	60
6396	713563	Thiotepa	Exemestane	1e-05	0.0001	21.5315	24.9418	3.41034	60
6396	715055	Thiotepa	Gefitinib	1e-05	1e-05	49.9343	57.7674	7.83316	59
6396	747972	Thiotepa	Lenalidomide	1e-05	3e-05	67.0547	71.4185	4.36383	60
14229	19893	Quinacrine hydrochloride	5-Fluorouracil	3e-06	0.0001	37.4813	42.184	4.70268	60
14229	34462	Quinacrine hydrochloride	Uracil mustard	3e-06	5e-05	45.8472	43.8117	-2.03547	60
14229	45388	Quinacrine hydrochloride	Dacarbazine	3e-06	5e-05	57.8441	50.8164	-7.02769	60
14229	71423	Quinacrine hydrochloride	Megestrol acetate	3e-06	3e-05	53.6946	51.7303	-1.96433	60
14229	79037	Quinacrine hydrochloride	Lomustine	3e-06	5e-05	42.0153	48.3024	6.28708	60
14229	82151	Quinacrine hydrochloride	Daunorubicin	3e-06	2e-07	45.2987	47.9743	2.67556	60
14229	122819	Quinacrine hydrochloride	Teniposide	3e-06	1e-06	37.2279	40.7441	3.51624	60
14229	141540	Quinacrine hydrochloride	Etoposide	3e-06	5e-06	40.2954	43.1616	2.86611	60
14229	169780	Quinacrine hydrochloride	Dexrazoxane	3e-06	0.0001	49.44	49.6459	0.205895	59
14229	279836	Quinacrine hydrochloride	Mitoxantrone	3e-06	5e-07	21.438	33.6229	12.1849	60
14229	608210	Quinacrine hydrochloride	Vinorelbine	3e-06	1e-06	26.9311	30.8603	3.92922	59
14229	698037	Quinacrine hydrochloride	Pemetrexed	3e-06	1e-06	46.9366	45.99	-0.94656	59
14229	713563	Quinacrine hydrochloride	Exemestane	3e-06	0.0001	14.2018	25.2023	11.0005	59
14229	715055	Quinacrine hydrochloride	Gefitinib	3e-06	1e-05	23.6786	47.5159	23.8373	58
14229	747972	Quinacrine hydrochloride	Lenalidomide	3e-06	3e-05	49.6606	51.5824	1.92181	60
18509	19893	Aminolevulinic acid	5-Fluorouracil	0.0001	0.0001	42.7207	45.1873	2.46659	60
18509	34462	Aminolevulinic acid	Uracil mustard	0.0001	5e-05	55.712	53.1575	-2.55451	60
18509	45388	Aminolevulinic acid	Dacarbazine	0.0001	5e-05	74.41	86.6439	12.2339	60
18509	71423	Aminolevulinic acid	Megestrol acetate	0.0001	3e-05	92.451	89.9733	-2.47764	60
18509	79037	Aminolevulinic acid	Lomustine	0.0001	5e-05	63.3725	64.0428	0.670322	59
18509	82151	Aminolevulinic acid	Daunorubicin	0.0001	2e-07	60.4296	59.1658	-1.26378	60
18509	122819	Aminolevulinic acid	Teniposide	0.0001	1e-06	47.2378	47.1843	-0.0535893	60
18509	141540	Aminolevulinic acid	Etoposide	0.0001	5e-06	52.5535	51.0887	-1.46481	60
18509	169780	Aminolevulinic acid	Dexrazoxane	0.0001	0.0001	58.2467	65.6117	7.36496	60
18509	279836	Aminolevulinic acid	Mitoxantrone	0.0001	5e-07	36.8708	36.8594	-0.0113882	60
18509	608210	Aminolevulinic acid	Vinorelbine	0.0001	1e-06	34.057	33.3785	-0.6785	58
18509	698037	Aminolevulinic acid	Pemetrexed	0.0001	1e-06	58.5134	58.1769	-0.336524	59
18509	713563	Aminolevulinic acid	Exemestane	0.0001	0.0001	24.3576	25.1605	0.802876	59
18509	715055	Aminolevulinic acid	Gefitinib	0.0001	1e-05	62.8615	65.4742	2.6127	60
18509	747972	Aminolevulinic acid	Lenalidomide	0.0001	3e-05	83.4119	89.1779	5.76598	60
24559	34462	Plicamycin	Uracil mustard	1e-07	5e-05	46.3692	50.7373	4.36811	60
24559	45388	Plicamycin	Dacarbazine	1e-07	5e-05	91.9835	74.369	-17.6145	57
24559	71423	Plicamycin	Megestrol acetate	1e-07	3e-05	92.5402	78.9232	-13.6169	53
24559	79037	Plicamycin	Lomustine	1e-07	5e-05	64.8756	59.6353	-5.24034	57
24559	82151	Plicamycin	Daunorubicin	1e-07	2e-07	50.24	56.8687	6.62862	59
24559	122819	Plicamycin	Teniposide	1e-07	1e-06	28.3089	45.9714	17.6625	60
24559	141540	Plicamycin	Etoposide	1e-07	5e-06	38.667	49.434	10.767	60
24559	169780	Plicamycin	Dexrazoxane	1e-07	0.0001	61.5753	60.5623	-1.01302	60
24559	279836	Plicamycin	Mitoxantrone	1e-07	5e-07	14.5894	36.3099	21.7205	60
24559	608210	Plicamycin	Vinorelbine	1e-07	1e-06	27.4737	32.8712	5.3975	60
24559	698037	Plicamycin	Pemetrexed	1e-07	1e-06	57.3553	52.9699	-4.38544	60
24559	713563	Plicamycin	Exemestane	1e-07	0.0001	13.5857	25.0926	11.5068	60
24559	715055	Plicamycin	Gefitinib	1e-07	1e-05	20.1208	61.3297	41.2089	60
24559	747972	Plicamycin	Lenalidomide	1e-07	3e-05	90.8985	75.3531	-15.5453	60
25154	34462	Pipobroman	Uracil mustard	2e-05	5e-05	41.1368	53.4041	12.2673	60
25154	45388	Pipobroman	Dacarbazine	2e-05	5e-05	91.2303	73.0937	-18.1366	55
25154	71423	Pipobroman	Megestrol acetate	2e-05	3e-05	71.9172	69.4318	-2.48546	60
25154	79037	Pipobroman	Lomustine	2e-05	5e-05	45.6999	60.9224	15.2224	60
25154	82151	Pipobroman	Daunorubicin	2e-05	2e-07	45.5478	58.1943	12.6465	60
25154	122819	Pipobroman	Teniposide	2e-05	1e-06	42.22	47.0081	4.78808	60
25154	141540	Pipobroman	Etoposide	2e-05	5e-06	47.2398	50.9496	3.70982	60
25154	169780	Pipobroman	Dexrazoxane	2e-05	0.0001	53.6254	63.1307	9.50524	60
25154	279836	Pipobroman	Mitoxantrone	2e-05	5e-07	32.1364	36.5963	4.45993	60
25154	608210	Pipobroman	Vinorelbine	2e-05	1e-06	34.7374	32.022	-2.71541	60
25154	698037	Pipobroman	Pemetrexed	2e-05	1e-06	53.8857	54.7896	0.903928	58
25154	713563	Pipobroman	Exemestane	2e-05	0.0001	21.1639	24.9595	3.79566	60
25154	715055	Pipobroman	Gefitinib	2e-05	1e-05	47.2504	55.4512	8.20079	45
25154	747972	Pipobroman	Lenalidomide	2e-05	3e-05	66.524	69.2183	2.69423	60
26271	34462	Cyclophosphamide	Uracil mustard	0.0001	5e-05	46.4497	53.6387	7.18902	59
26271	45388	Cyclophosphamide	Dacarbazine	0.0001	5e-05	93.87	91.9961	-1.87392	60
26271	71423	Cyclophosphamide	Megestrol acetate	0.0001	3e-05	102.633	99.8832	-2.74989	60
26271	79037	Cyclophosphamide	Lomustine	0.0001	5e-05	55.9496	63.8997	7.95012	60
26271	82151	Cyclophosphamide	Daunorubicin	0.0001	2e-07	47.261	59.2671	12.0061	60
26271	122819	Cyclophosphamide	Teniposide	0.0001	1e-06	43.3529	47.4993	4.14639	60
26271	141540	Cyclophosphamide	Etoposide	0.0001	5e-06	50.9254	51.4053	0.479883	60
26271	169780	Cyclophosphamide	Dexrazoxane	0.0001	0.0001	63.3355	66.0636	2.72808	60
26271	279836	Cyclophosphamide	Mitoxantrone	0.0001	5e-07	32.2702	36.8594	4.58915	60
26271	608210	Cyclophosphamide	Vinorelbine	0.0001	1e-06	32.3452	32.8696	0.524423	60
26271	698037	Cyclophosphamide	Pemetrexed	0.0001	1e-06	60.6946	57.7654	-2.9292	60
26271	713563	Cyclophosphamide	Exemestane	0.0001	0.0001	22.717	25.0926	2.37557	60
26271	715055	Cyclophosphamide	Gefitinib	0.0001	1e-05	66.5495	66.2466	-0.302934	60
26271	747972	Cyclophosphamide	Lenalidomide	0.0001	3e-05	96.4256	95.622	-0.803687	60
26980	34462	Mitomycin-C	Uracil mustard	5e-07	5e-05	47.0777	47.555	0.477305	60
26980	45388	Mitomycin-C	Dacarbazine	5e-07	5e-05	50.8167	49.9854	-0.831334	60
26980	71423	Mitomycin-C	Megestrol acetate	5e-07	3e-05	53.6263	50.0443	-3.58198	60
26980	79037	Mitomycin-C	Lomustine	5e-07	5e-05	52.8511	48.519	-4.33213	59
26980	82151	Mitomycin-C	Daunorubicin	5e-07	2e-07	41.2067	48.4183	7.21168	60
26980	122819	Mitomycin-C	Teniposide	5e-07	1e-06	37.1538	44.7136	7.55982	60
26980	141540	Mitomycin-C	Etoposide	5e-07	5e-06	41.4196	45.9607	4.54103	60
26980	169780	Mitomycin-C	Dexrazoxane	5e-07	0.0001	58.4208	48.8692	-9.55163	60
26980	279836	Mitomycin-C	Mitoxantrone	5e-07	5e-07	27.6675	36.4869	8.8194	60
26980	608210	Mitomycin-C	Vinorelbine	5e-07	1e-06	34.8411	30.8431	-3.998	59
26980	698037	Mitomycin-C	Pemetrexed	5e-07	1e-06	44.3846	44.4375	0.0529213	59
26980	713563	Mitomycin-C	Exemestane	5e-07	0.0001	17.0888	24.2189	7.13006	60
26980	715055	Mitomycin-C	Gefitinib	5e-07	1e-05	36.7419	45.4694	8.72754	60
26980	747972	Mitomycin-C	Lenalidomide	5e-07	3e-05	47.3044	50.0327	2.72826	60
27640	34462	Floxuridine	Uracil mustard	7e-07	5e-05	46.9567	44.7742	-2.18249	56
27640	45388	Floxuridine	Dacarbazine	7e-07	5e-05	51.2043	49.6356	-1.56869	60
27640	71423	Floxuridine	Megestrol acetate	7e-07	3e-05	53.4713	49.6259	-3.84543	60
27640	79037	Floxuridine	Lomustine	7e-07	5e-05	48.4788	46.2071	-2.27174	60
27640	82151	Floxuridine	Daunorubicin	7e-07	2e-07	48.9361	45.8964	-3.03972	57
27640	122819	Floxuridine	Teniposide	7e-07	1e-06	42.0636	39.8329	-2.23071	59
27640	141540	Floxuridine	Etoposide	7e-07	5e-06	47.2961	42.1661	-5.12998	59
27640	169780	Floxuridine	Dexrazoxane	7e-07	0.0001	47.4637	47.7851	0.321428	59
27640	279836	Floxuridine	Mitoxantrone	7e-07	5e-07	33.458	33.2798	-0.178223	57
27640	608210	Floxuridine	Vinorelbine	7e-07	1e-06	29.0194	28.4542	-0.565275	60
27640	698037	Floxuridine	Pemetrexed	7e-07	1e-06	43.7664	48.3343	4.56792	60
27640	713563	Floxuridine	Exemestane	7e-07	0.0001	20.2864	24.4764	4.19006	60
27640	715055	Floxuridine	Gefitinib	7e-07	1e-05	39.5242	43.8264	4.30222	60
27640	747972	Floxuridine	Lenalidomide	7e-07	3e-05	47.3961	49.7042	2.30809	60
32065	34462	Hydroxyurea	Uracil mustard	0.0001	5e-05	50.1024	53.591	3.48858	60
32065	45388	Hydroxyurea	Dacarbazine	0.0001	5e-05	87.8918	86.9022	-0.989561	60
32065	71423	Hydroxyurea	Megestrol acetate	0.0001	3e-05	96.386	90.0128	-6.37319	60
32065	79037	Hydroxyurea	Lomustine	0.0001	5e-05	58.1271	63.4306	5.30357	60
32065	82151	Hydroxyurea	Daunorubicin	0.0001	2e-07	49.1034	59.14	10.0366	60
32065	122819	Hydroxyurea	Teniposide	0.0001	1e-06	43.2652	47.3925	4.12733	60
32065	141540	Hydroxyurea	Etoposide	0.0001	5e-06	50.1945	51.2985	1.10408	60
32065	169780	Hydroxyurea	Dexrazoxane	0.0001	0.0001	62.7523	65.8274	3.0751	60
32065	279836	Hydroxyurea	Mitoxantrone	0.0001	5e-07	34.2815	36.8594	2.57789	60
32065	608210	Hydroxyurea	Vinorelbine	0.0001	1e-06	32.2785	32.7629	0.484401	60
32065	698037	Hydroxyurea	Pemetrexed	0.0001	1e-06	57.3812	57.5803	0.199096	60
32065	713563	Hydroxyurea	Exemestane	0.0001	0.0001	21.8334	25.0926	3.25916	60
32065	715055	Hydroxyurea	Gefitinib	0.0001	1e-05	62.3506	64.2133	1.86271	60
32065	747972	Hydroxyurea	Lenalidomide	0.0001	3e-05	87.9785	88.5511	0.572573	60
38721	45388	Mitotane	Dacarbazine	2e-05	5e-05	85.0572	87.8302	2.77298	60
38721	71423	Mitotane	Megestrol acetate	2e-05	3e-05	83.0736	91.6589	8.5853	60
38721	79037	Mitotane	Lomustine	2e-05	5e-05	56.4601	63.8997	7.43955	60
38721	82151	Mitotane	Daunorubicin	2e-05	2e-07	50.2847	59.1514	8.86668	60
38721	122819	Mitotane	Teniposide	2e-05	1e-06	43.1849	47.9374	4.75252	59
38721	141540	Mitotane	Etoposide	2e-05	5e-06	48.7297	51.2666	2.5369	60
38721	169780	Mitotane	Dexrazoxane	2e-05	0.0001	60.0655	66.0053	5.93977	60
38721	279836	Mitotane	Mitoxantrone	2e-05	5e-07	31.1369	36.8594	5.72246	60
38721	608210	Mitotane	Vinorelbine	2e-05	1e-06	28.5383	32.7056	4.16731	60
38721	698037	Mitotane	Pemetrexed	2e-05	1e-06	56.4783	57.9097	1.43142	59
38721	713563	Mitotane	Exemestane	2e-05	0.0001	23.5618	25.0331	1.47128	59
38721	715055	Mitotane	Gefitinib	2e-05	1e-05	57.2574	66.1029	8.84558	60
38721	747972	Mitotane	Lenalidomide	2e-05	3e-05	86.9432	91.2433	4.30012	60
45923	71423	Methoxsalen	Megestrol acetate	6e-06	3e-05	103.874	99.0986	-4.77586	59
45923	79037	Methoxsalen	Lomustine	6e-06	5e-05	64.0192	64.2051	0.185892	59
45923	82151	Methoxsalen	Daunorubicin	6e-06	2e-07	53.7732	59.2268	5.45369	60
45923	122819	Methoxsalen	Teniposide	6e-06	1e-06	46.6036	48.0556	1.45196	59
45923	141540	Methoxsalen	Etoposide	6e-06	5e-06	52.524	51.365	-1.15903	60
45923	169780	Methoxsalen	Dexrazoxane	6e-06	0.0001	64.3061	66.0636	1.75747	60
45923	279836	Methoxsalen	Mitoxantrone	6e-06	5e-07	33.9355	36.7346	2.79919	59
45923	608210	Methoxsalen	Vinorelbine	6e-06	1e-06	33.0792	33.2998	0.220632	59
45923	698037	Methoxsalen	Pemetrexed	6e-06	1e-06	58.7394	58.2686	-0.470784	59
45923	713563	Methoxsalen	Exemestane	6e-06	0.0001	22.7376	25.0926	2.35499	60
45923	715055	Methoxsalen	Gefitinib	6e-06	1e-05	67.1236	66.2466	-0.877005	60
45923	747972	Methoxsalen	Lenalidomide	6e-06	3e-05	96.5552	95.5193	-1.03582	59
49842	71423	Vinblastine	Megestrol acetate	5e-08	3e-05	38.0742	41.2952	3.22098	59
49842	79037	Vinblastine	Lomustine	5e-08	5e-05	63.0468	42.0967	-20.9501	49
49842	82151	Vinblastine	Daunorubicin	5e-08	2e-07	46.6502	40.5759	-6.07428	57
49842	122819	Vinblastine	Teniposide	5e-08	1e-06	41.5137	36.8869	-4.62674	57
49842	141540	Vinblastine	Etoposide	5e-08	5e-06	44.1617	38.3002	-5.86155	57
49842	169780	Vinblastine	Dexrazoxane	5e-08	0.0001	36.9802	39.06	2.07975	60
49842	279836	Vinblastine	Mitoxantrone	5e-08	5e-07	31.6361	31.6193	-0.0168537	52
49842	608210	Vinblastine	Vinorelbine	5e-08	1e-06	29.9389	32.5162	2.57726	60
49842	698037	Vinblastine	Pemetrexed	5e-08	1e-06	36.1318	36.5808	0.448993	60
49842	713563	Vinblastine	Exemestane	5e-08	0.0001	16.7224	24.084	7.36165	60
49842	715055	Vinblastine	Gefitinib	5e-08	1e-05	21.3393	36.8746	15.5353	60
49842	747972	Vinblastine	Lenalidomide	5e-08	3e-05	49.984	40.6251	-9.35891	60
63878	71423	Cytarabine	Megestrol acetate	5e-07	3e-05	61.6709	58.4385	-3.23243	60
63878	79037	Cytarabine	Lomustine	5e-07	5e-05	48.4517	52.6128	4.16107	60
63878	82151	Cytarabine	Daunorubicin	5e-07	2e-07	44.2272	52.3566	8.12938	60
63878	122819	Cytarabine	Teniposide	5e-07	1e-06	37.4994	45.5769	8.07759	59
63878	141540	Cytarabine	Etoposide	5e-07	5e-06	41.4511	47.7683	6.31725	60
63878	169780	Cytarabine	Dexrazoxane	5e-07	0.0001	51.6958	54.4444	2.74857	60
63878	279836	Cytarabine	Mitoxantrone	5e-07	5e-07	32.5125	36.143	3.63054	60
63878	608210	Cytarabine	Vinorelbine	5e-07	1e-06	41.9981	31.4519	-10.5462	57
63878	698037	Cytarabine	Pemetrexed	5e-07	1e-06	48.6174	49.838	1.22064	57
63878	713563	Cytarabine	Exemestane	5e-07	0.0001	21.5382	24.6619	3.12378	60
63878	715055	Cytarabine	Gefitinib	5e-07	1e-05	46.2273	51.855	5.62773	59
63878	747972	Cytarabine	Lenalidomide	5e-07	3e-05	57.6642	58.397	0.732857	60
66847	71423	Thalidomide	Megestrol acetate	1e-05	3e-05	98.291	96.3152	-1.97575	60
66847	79037	Thalidomide	Lomustine	1e-05	5e-05	62.413	63.8739	1.46092	60
66847	82151	Thalidomide	Daunorubicin	1e-05	2e-07	53.037	59.2011	6.16408	60
66847	122819	Thalidomide	Teniposide	1e-05	1e-06	43.8294	47.4332	3.60386	60
66847	141540	Thalidomide	Etoposide	1e-05	5e-06	50.173	51.3393	1.16625	60
66847	169780	Thalidomide	Dexrazoxane	1e-05	0.0001	61.407	66.0636	4.65659	60
66847	279836	Thalidomide	Mitoxantrone	1e-05	5e-07	34.0409	36.8594	2.81848	60
66847	608210	Thalidomide	Vinorelbine	1e-05	1e-06	31.8215	32.8036	0.982147	60
66847	698037	Thalidomide	Pemetrexed	1e-05	1e-06	57.1744	57.6686	0.494195	60
66847	713563	Thalidomide	Exemestane	1e-05	0.0001	22.3495	25.0331	2.68354	59
66847	715055	Thalidomide	Gefitinib	1e-05	1e-05	66.6993	66.2466	-0.452726	60
66847	747972	Thalidomide	Lenalidomide	1e-05	3e-05	95.3401	94.6081	-0.731987	60
67574	71423	Vincristine sulfate	Megestrol acetate	3e-08	3e-05	45.026	55.5916	10.5656	60
67574	79037	Vincristine sulfate	Lomustine	3e-08	5e-05	54.3128	49.7946	-4.51825	59
67574	82151	Vincristine sulfate	Daunorubicin	3e-08	2e-07	51.0653	47.8548	-3.21049	59
67574	122819	Vincristine sulfate	Teniposide	3e-08	1e-06	46.2005	42.3422	-3.85833	55
67574	141540	Vincristine sulfate	Etoposide	3e-08	5e-06	50.5604	44.7735	-5.78692	55
67574	169780	Vincristine sulfate	Dexrazoxane	3e-08	0.0001	49.4777	49.2918	-0.185849	60
67574	279836	Vincristine sulfate	Mitoxantrone	3e-08	5e-07	34.3107	34.3326	0.0218565	55
67574	608210	Vincristine sulfate	Vinorelbine	3e-08	1e-06	32.841	32.4571	-0.383954	60
67574	698037	Vincristine sulfate	Pemetrexed	3e-08	1e-06	46.2343	44.2089	-2.02543	59
67574	713563	Vincristine sulfate	Exemestane	3e-08	0.0001	18.3507	24.6318	6.28111	60
67574	715055	Vincristine sulfate	Gefitinib	3e-08	1e-05	25.766	44.9563	19.1903	60
67574	747972	Vincristine sulfate	Lenalidomide	3e-08	3e-05	65.6188	55.8446	-9.77426	59
77213	79037	Procarbazine hydrochloride	Lomustine	2e-05	5e-05	57.5979	63.8997	6.30179	60
77213	82151	Procarbazine hydrochloride	Daunorubicin	2e-05	2e-07	51.0677	59.293	8.22526	60
77213	122819	Procarbazine hydrochloride	Teniposide	2e-05	1e-06	47.0052	47.5133	0.508077	60
77213	141540	Procarbazine hydrochloride	Etoposide	2e-05	5e-06	53.576	51.4546	-2.12143	60
77213	169780	Procarbazine hydrochloride	Dexrazoxane	2e-05	0.0001	66.3724	66.0636	-0.308835	60
77213	279836	Procarbazine hydrochloride	Mitoxantrone	2e-05	5e-07	33.6429	36.8594	3.21653	60
77213	608210	Procarbazine hydrochloride	Vinorelbine	2e-05	1e-06	33.779	32.8779	-0.901114	60
77213	698037	Procarbazine hydrochloride	Pemetrexed	2e-05	1e-06	86.6761	67.3203	-19.3558	41
77213	713563	Procarbazine hydrochloride	Exemestane	2e-05	0.0001	17.3196	25.0926	7.77293	60
77213	715055	Procarbazine hydrochloride	Gefitinib	2e-05	1e-05	57.2448	66.1983	8.95355	60
77213	747972	Procarbazine hydrochloride	Lenalidomide	2e-05	3e-05	84.3599	94.5208	10.1609	60
85998	122819	Streptozocin	Teniposide	0.0001	1e-06	46.5391	47.5133	0.974107	60
85998	141540	Streptozocin	Etoposide	0.0001	5e-06	53.5506	51.4546	-2.09601	60
85998	169780	Streptozocin	Dexrazoxane	0.0001	0.0001	65.8284	66.0636	0.235248	60
85998	279836	Streptozocin	Mitoxantrone	0.0001	5e-07	41.4205	36.8594	-4.56111	60
85998	608210	Streptozocin	Vinorelbine	0.0001	1e-06	33.8814	32.8952	-0.986227	59
85998	698037	Streptozocin	Pemetrexed	0.0001	1e-06	59.4245	57.366	-2.05852	60
85998	713563	Streptozocin	Exemestane	0.0001	0.0001	22.8067	25.0747	2.26799	60
85998	715055	Streptozocin	Gefitinib	0.0001	1e-05	64.8405	65.5465	0.706016	60
85998	747972	Streptozocin	Lenalidomide	0.0001	3e-05	92.5353	93.1466	0.611285	60
92859	122819	Arsenic trioxide	Teniposide	5e-07	1e-06	97.6566	46.3436	-51.3131	57
92859	141540	Arsenic trioxide	Etoposide	5e-07	5e-06	102.131	52.4771	-49.654	53
92859	169780	Arsenic trioxide	Dexrazoxane	5e-07	0.0001	73.0045	65.5526	-7.45188	57
92859	279836	Arsenic trioxide	Mitoxantrone	5e-07	5e-07	99.5217	36.357	-63.1647	56
92859	608210	Arsenic trioxide	Vinorelbine	5e-07	1e-06	34.7615	32.1911	-2.57043	59
92859	698037	Arsenic trioxide	Pemetrexed	5e-07	1e-06	56.5452	56.0961	-0.449086	60
92859	713563	Arsenic trioxide	Exemestane	5e-07	0.0001	83.691	24.9032	-58.7878	60
92859	715055	Arsenic trioxide	Gefitinib	5e-07	1e-05	65.8092	64.9131	-0.896071	59
92859	747972	Arsenic trioxide	Lenalidomide	5e-07	3e-05	80.8448	87.2528	6.40795	60
102816	122819	Azacitidine	Teniposide	5e-07	1e-06	44.1388	47.5113	3.3725	59
102816	141540	Azacitidine	Etoposide	5e-07	5e-06	49.818	50.6424	0.824469	60
102816	169780	Azacitidine	Dexrazoxane	5e-07	0.0001	61.1105	65.2483	4.13784	60
102816	279836	Azacitidine	Mitoxantrone	5e-07	5e-07	34.1916	36.7907	2.59915	60
102816	608210	Azacitidine	Vinorelbine	5e-07	1e-06	31.1585	32.5479	1.38939	60
102816	698037	Azacitidine	Pemetrexed	5e-07	1e-06	57.4532	57.136	-0.317151	60
102816	713563	Azacitidine	Exemestane	5e-07	0.0001	20.1982	25.0926	4.89437	60
102816	715055	Azacitidine	Gefitinib	5e-07	1e-05	53.6458	64.1436	10.4978	59
102816	747972	Azacitidine	Lenalidomide	5e-07	3e-05	81.9766	85.9754	3.99886	59
105014	122819	Cladribine	Teniposide	2e-07	1e-06	43.6852	46.6691	2.98388	60
105014	141540	Cladribine	Etoposide	2e-07	5e-06	49.3403	50.5845	1.24427	60
105014	169780	Cladribine	Dexrazoxane	2e-07	0.0001	63.395	64.625	1.23004	60
105014	279836	Cladribine	Mitoxantrone	2e-07	5e-07	36.1761	36.1785	0.0023761	60
105014	608210	Cladribine	Vinorelbine	2e-07	1e-06	33.8468	31.9664	-1.88043	60
105014	698037	Cladribine	Pemetrexed	2e-07	1e-06	64.5156	57.5388	-6.97685	58
105014	713563	Cladribine	Exemestane	2e-07	0.0001	21.4759	25.0568	3.58085	60
105014	715055	Cladribine	Gefitinib	2e-07	1e-05	52.1066	61.1593	9.05275	60
105014	747972	Cladribine	Lenalidomide	2e-07	3e-05	81.6347	82.7994	1.16475	60
109724	122819	Ifosfamide	Teniposide	0.0001	1e-06	46.1989	47.5119	1.31304	60
109724	141540	Ifosfamide	Etoposide	0.0001	5e-06	53.2228	51.4179	-1.80485	60
109724	169780	Ifosfamide	Dexrazoxane	0.0001	0.0001	69.2191	66.0636	-3.15549	60
109724	279836	Ifosfamide	Mitoxantrone	0.0001	5e-07	35.8621	36.8594	0.997323	60
109724	608210	Ifosfamide	Vinorelbine	0.0001	1e-06	32.9649	32.8779	-0.0870344	60
109724	698037	Ifosfamide	Pemetrexed	0.0001	1e-06	59.545	57.7654	-1.77956	60
109724	713563	Ifosfamide	Exemestane	0.0001	0.0001	21.6931	25.1113	3.41816	59
109724	715055	Ifosfamide	Gefitinib	0.0001	1e-05	66.4719	66.2466	-0.22532	60
109724	747972	Ifosfamide	Lenalidomide	0.0001	3e-05	95.0995	95.0595	-0.0400095	60
118218	122819	Fludarabine	Teniposide	6e-06	1e-06	43.8694	46.8085	2.93905	60
118218	141540	Fludarabine	Etoposide	6e-06	5e-06	50.294	50.7145	0.420475	60
118218	169780	Fludarabine	Dexrazoxane	6e-06	0.0001	60.7175	64.9761	4.25863	60
118218	279836	Fludarabine	Mitoxantrone	6e-06	5e-07	35.4697	36.3058	0.836099	60
118218	608210	Fludarabine	Vinorelbine	6e-06	1e-06	32.7961	32.1788	-0.617283	60
118218	698037	Fludarabine	Pemetrexed	6e-06	1e-06	63.8375	58.0224	-5.81517	58
118218	713563	Fludarabine	Exemestane	6e-06	0.0001	21.987	25.0926	3.10559	60
118218	715055	Fludarabine	Gefitinib	6e-06	1e-05	55.2867	62.8054	7.51872	60
118218	747972	Fludarabine	Lenalidomide	6e-06	3e-05	85.2169	88.1062	2.88933	60
119875	122819	Cisplatin	Teniposide	5e-06	1e-06	46.5955	47.1901	0.594623	59
119875	141540	Cisplatin	Etoposide	5e-06	5e-06	52.4241	51.072	-1.35208	59
119875	169780	Cisplatin	Dexrazoxane	5e-06	0.0001	63.197	66.0236	2.82663	59
119875	279836	Cisplatin	Mitoxantrone	5e-06	5e-07	66.9483	41.1228	-25.8255	44
119875	608210	Cisplatin	Vinorelbine	5e-06	1e-06	33.0484	32.8952	-0.153209	59
119875	698037	Cisplatin	Pemetrexed	5e-06	1e-06	58.8349	57.3023	-1.53256	59
119875	713563	Cisplatin	Exemestane	5e-06	0.0001	21.721	25.1113	3.39025	59
119875	715055	Cisplatin	Gefitinib	5e-06	1e-05	68.6138	66.1173	-2.49644	59
119875	747972	Cisplatin	Lenalidomide	5e-06	3e-05	93.8838	95.3591	1.47533	59
122758	122819	Tretinoin	Teniposide	2e-06	1e-06	42.1654	47.5133	5.3479	60
122758	141540	Tretinoin	Etoposide	2e-06	5e-06	49.0785	51.4105	2.33199	60
122758	169780	Tretinoin	Dexrazoxane	2e-06	0.0001	66.3244	65.6714	-0.653043	60
122758	279836	Tretinoin	Mitoxantrone	2e-06	5e-07	38.5615	36.8594	-1.7021	60
122758	608210	Tretinoin	Vinorelbine	2e-06	1e-06	32.0958	32.8779	0.782044	60
122758	698037	Tretinoin	Pemetrexed	2e-06	1e-06	57.744	57.1192	-0.624868	60
122758	713563	Tretinoin	Exemestane	2e-06	0.0001	20.8867	25.0926	4.20583	60
122758	715055	Tretinoin	Gefitinib	2e-06	1e-05	62.1252	65.4971	3.37194	60
122758	747972	Tretinoin	Lenalidomide	2e-06	3e-05	90.0439	90.9278	0.883905	60
125066	141540	Bleomycin	Etoposide	1e-07	5e-06	48.8479	51.1554	2.3075	59
125066	169780	Bleomycin	Dexrazoxane	1e-07	0.0001	59.1505	65.0115	5.86105	58
125066	279836	Bleomycin	Mitoxantrone	1e-07	5e-07	34.383	36.543	2.15998	59
125066	608210	Bleomycin	Vinorelbine	1e-07	1e-06	36.4722	33.0396	-3.43264	57
125066	698037	Bleomycin	Pemetrexed	1e-07	1e-06	52.7871	55.9315	3.14434	58
125066	713563	Bleomycin	Exemestane	1e-07	0.0001	21.1352	24.6144	3.47917	59
125066	715055	Bleomycin	Gefitinib	1e-07	1e-05	52.9385	64.6836	11.745	59
125066	747972	Bleomycin	Lenalidomide	1e-07	3e-05	78.0507	87.194	9.14331	59
125973	141540	Paclitaxel	Etoposide	6e-08	5e-06	45.8015	36.4359	-9.36563	57
125973	169780	Paclitaxel	Dexrazoxane	6e-08	0.0001	46.1033	37.8237	-8.27958	60
125973	279836	Paclitaxel	Mitoxantrone	6e-08	5e-07	33.5924	30.9813	-2.61109	53
125973	608210	Paclitaxel	Vinorelbine	6e-08	1e-06	34.5446	31.815	-2.72966	60
125973	698037	Paclitaxel	Pemetrexed	6e-08	1e-06	37.1996	34.9452	-2.25436	60
125973	713563	Paclitaxel	Exemestane	6e-08	0.0001	19.3163	24.3802	5.06388	59
125973	715055	Paclitaxel	Gefitinib	6e-08	1e-05	20.0654	35.3108	15.2454	60
125973	747972	Paclitaxel	Lenalidomide	6e-08	3e-05	45.7113	39.9647	-5.74659	59
127716	141540	Decitabine	Etoposide	1e-06	5e-06	48.3108	50.3637	2.05289	60
127716	169780	Decitabine	Dexrazoxane	1e-06	0.0001	59.8412	64.5389	4.69769	60
127716	279836	Decitabine	Mitoxantrone	1e-06	5e-07	32.9727	36.609	3.63632	60
127716	608210	Decitabine	Vinorelbine	1e-06	1e-06	32.886	32.3438	-0.54219	60
127716	698037	Decitabine	Pemetrexed	1e-06	1e-06	54.8386	57.0164	2.17776	60
127716	713563	Decitabine	Exemestane	1e-06	0.0001	21.4991	25.0926	3.5935	60
127716	715055	Decitabine	Gefitinib	1e-06	1e-05	57.5613	60.7391	3.1778	60
127716	747972	Decitabine	Lenalidomide	1e-06	3e-05	76.6884	79.6762	2.98781	60
138783	141540	Bendamustine	Etoposide	5e-05	5e-06	50.73	51.3118	0.581837	60
138783	169780	Bendamustine	Dexrazoxane	5e-05	0.0001	61.1112	65.7626	4.65136	60
138783	279836	Bendamustine	Mitoxantrone	5e-05	5e-07	83.7331	49.2172	-34.5158	28
138783	608210	Bendamustine	Vinorelbine	5e-05	1e-06	43.5722	33.5003	-10.0719	51
138783	698037	Bendamustine	Pemetrexed	5e-05	1e-06	61.3901	58.9462	-2.44383	56
138783	713563	Bendamustine	Exemestane	5e-05	0.0001	21.9115	25.0926	3.18109	60
138783	715055	Bendamustine	Gefitinib	5e-05	1e-05	56.9461	64.1876	7.24148	60
138783	747972	Bendamustine	Lenalidomide	5e-05	3e-05	90.9036	87.431	-3.47255	60
180973	279836	Tamoxifen	Mitoxantrone	3e-06	5e-07	25.6199	36.8594	11.2395	60
180973	608210	Tamoxifen	Vinorelbine	3e-06	1e-06	31.4683	32.8718	1.40344	60
180973	698037	Tamoxifen	Pemetrexed	3e-06	1e-06	56.7425	57.6686	0.926128	60
180973	713563	Tamoxifen	Exemestane	3e-06	0.0001	21.9841	25.0926	3.10847	60
180973	715055	Tamoxifen	Gefitinib	3e-06	1e-05	60.6164	66.5061	5.88978	59
180973	747972	Tamoxifen	Lenalidomide	3e-06	3e-05	95.1613	94.5888	-0.572426	60
218321	279836	Pentostatin	Mitoxantrone	1.5e-05	5e-07	44.2662	38.0696	-6.1966	56
218321	608210	Pentostatin	Vinorelbine	1.5e-05	1e-06	32.1531	32.8269	0.673783	60
218321	698037	Pentostatin	Pemetrexed	1.5e-05	1e-06	59.3283	57.732	-1.59637	60
218321	713563	Pentostatin	Exemestane	1.5e-05	0.0001	20.7132	25.0926	4.37934	60
218321	715055	Pentostatin	Gefitinib	1.5e-05	1e-05	64.8441	66.2466	1.40246	60
218321	747972	Pentostatin	Lenalidomide	1.5e-05	3e-05	94.1205	94.6836	0.56312	59
226080	279836	Rapamycin	Mitoxantrone	5e-08	5e-07	27.4039	36.5217	9.11783	60
226080	608210	Rapamycin	Vinorelbine	5e-08	1e-06	24.3434	31.7531	7.40973	60
226080	698037	Rapamycin	Pemetrexed	5e-08	1e-06	51.5504	52.4649	0.914447	60
226080	713563	Rapamycin	Exemestane	5e-08	0.0001	20.2316	25.0926	4.86096	60
226080	715055	Rapamycin	Gefitinib	5e-08	1e-05	42.3688	59.2646	16.8958	60
226080	747972	Rapamycin	Lenalidomide	5e-08	3e-05	64.8108	65.8802	1.06936	60
241240	279836	Carboplatin	Mitoxantrone	5e-05	5e-07	30.1318	34.6857	4.55394	60
241240	608210	Carboplatin	Vinorelbine	5e-05	1e-06	27.5978	30.6617	3.06382	60
241240	698037	Carboplatin	Pemetrexed	5e-05	1e-06	45.2257	46.2004	0.974716	60
241240	713563	Carboplatin	Exemestane	5e-05	0.0001	15.3364	24.731	9.39458	60
241240	715055	Carboplatin	Gefitinib	5e-05	1e-05	39.3547	48.1039	8.74915	60
241240	747972	Carboplatin	Lenalidomide	5e-05	3e-05	54.0288	54.8363	0.807599	60
246131	279836	Valrubicin	Mitoxantrone	1e-07	5e-07	36.4111	36.8594	0.448316	60
246131	608210	Valrubicin	Vinorelbine	1e-07	1e-06	32.7724	32.866	0.0936096	60
246131	698037	Valrubicin	Pemetrexed	1e-07	1e-06	57.4331	57.7654	0.332326	60
246131	713563	Valrubicin	Exemestane	1e-07	0.0001	22.6771	25.0926	2.41542	60
246131	715055	Valrubicin	Gefitinib	1e-07	1e-05	66.9451	66.2466	-0.698475	60
246131	747972	Valrubicin	Lenalidomide	1e-07	3e-05	96.0443	95.2405	-0.80382	60
266046	279836	Oxaliplatin	Mitoxantrone	1e-06	5e-07	33.9598	36.5818	2.62195	60
266046	608210	Oxaliplatin	Vinorelbine	1e-06	1e-06	32.1511	32.4337	0.282577	60
266046	698037	Oxaliplatin	Pemetrexed	1e-06	1e-06	55.2552	56.3554	1.10024	59
266046	713563	Oxaliplatin	Exemestane	1e-06	0.0001	22.0145	25.0926	3.07804	60
266046	715055	Oxaliplatin	Gefitinib	1e-06	1e-05	59.1293	61.6465	2.51717	59
266046	747972	Oxaliplatin	Lenalidomide	1e-06	3e-05	78.5409	78.2942	-0.246724	60
296961	608210	Amifostine	Vinorelbine	0.0001	1e-06	32.6649	32.8779	0.212982	60
296961	698037	Amifostine	Pemetrexed	0.0001	1e-06	55.8168	57.7654	1.94855	60
296961	713563	Amifostine	Exemestane	0.0001	0.0001	96.9362	24.6031	-72.3331	59
296961	715055	Amifostine	Gefitinib	0.0001	1e-05	90.3091	67.0452	-23.2639	58
296961	747972	Amifostine	Lenalidomide	0.0001	3e-05	87.2674	92.7803	5.51298	60
362856	608210	Temozolomide	Vinorelbine	3e-05	1e-06	35.2699	33.8732	-1.39677	58
362856	698037	Temozolomide	Pemetrexed	3e-05	1e-06	58.5933	58.7851	0.191759	58
362856	713563	Temozolomide	Exemestane	3e-05	0.0001	24.0062	25.6635	1.65735	58
362856	715055	Temozolomide	Gefitinib	3e-05	1e-05	65.2064	65.9414	0.734993	58
362856	747972	Temozolomide	Lenalidomide	3e-05	3e-05	94.1674	93.6328	-0.534631	58
369100	608210	Imiquimod	Vinorelbine	7e-07	1e-06	33.2169	32.8779	-0.339081	60
369100	698037	Imiquimod	Pemetrexed	7e-07	1e-06	57.2675	57.7654	0.49787	60
369100	713563	Imiquimod	Exemestane	7e-07	0.0001	22.8601	25.0926	2.2325	60
369100	715055	Imiquimod	Gefitinib	7e-07	1e-05	68.941	66.2466	-2.69438	60
369100	747972	Imiquimod	Lenalidomide	7e-07	3e-05	95.3238	95.652	0.328229	60
409962	608210	Carmustine	Vinorelbine	1.5e-05	1e-06	34.6468	32.8779	-1.76896	60
409962	698037	Carmustine	Pemetrexed	1.5e-05	1e-06	59.6155	58.0381	-1.57736	58
409962	713563	Carmustine	Exemestane	1.5e-05	0.0001	20.1802	25.0429	4.86268	60
409962	715055	Carmustine	Gefitinib	1.5e-05	1e-05	62.7925	65.1982	2.40569	60
409962	747972	Carmustine	Lenalidomide	1.5e-05	3e-05	86.3365	90.2438	3.90726	60
606869	608210	Clofarabine	Vinorelbine	1e-06	1e-06	29.2347	26.2029	-3.03175	57
606869	698037	Clofarabine	Pemetrexed	1e-06	1e-06	34.4531	35.9374	1.48431	55
606869	713563	Clofarabine	Exemestane	1e-06	0.0001	21.4399	23.1664	1.72655	60
606869	715055	Clofarabine	Gefitinib	1e-06	1e-05	28.8448	37.8365	8.99168	60
606869	747972	Clofarabine	Lenalidomide	1e-06	3e-05	41.7054	43.1236	1.41824	60
609699	698037	Topotecan	Pemetrexed	5e-08	1e-06	51.9712	49.7764	-2.19474	59
609699	713563	Topotecan	Exemestane	5e-08	0.0001	20.9399	24.8865	3.94654	60
609699	715055	Topotecan	Gefitinib	5e-08	1e-05	39.6299	49.8483	10.2184	60
609699	747972	Topotecan	Lenalidomide	5e-08	3e-05	55.6556	57.9515	2.29596	60
613327	698037	Gemcitabine	Pemetrexed	3e-09	1e-06	63.9904	58.0722	-5.91815	58
613327	713563	Gemcitabine	Exemestane	3e-09	0.0001	23.8889	25.0926	1.20369	60
613327	715055	Gemcitabine	Gefitinib	3e-09	1e-05	67.5458	65.9581	-1.5877	60
613327	747972	Gemcitabine	Lenalidomide	3e-09	3e-05	89.4079	92.3679	2.96004	59
628503	698037	Docetaxel	Pemetrexed	3e-08	1e-06	40.3895	37.6814	-2.70813	60
628503	713563	Docetaxel	Exemestane	3e-08	0.0001	19.5661	24.8915	5.32536	59
628503	715055	Docetaxel	Gefitinib	3e-08	1e-05	20.6425	38.7553	18.1128	60
628503	747972	Docetaxel	Lenalidomide	3e-08	3e-05	47.8239	42.0783	-5.74557	60
673596	698037	SN-38	Pemetrexed	3e-08	1e-06	41.392	40.6935	-0.698447	56
673596	713563	SN-38	Exemestane	3e-08	0.0001	16.4497	23.9774	7.52768	58
673596	715055	SN-38	Gefitinib	3e-08	1e-05	29.878	40.4063	10.5282	58
673596	747972	SN-38	Lenalidomide	3e-08	3e-05	43.5836	43.9574	0.37376	58
681239	698037	Bortezomib	Pemetrexed	5e-09	1e-06	56.4344	57.6411	1.20666	60
681239	713563	Bortezomib	Exemestane	5e-09	0.0001	23.0631	25.0926	2.02947	60
681239	715055	Bortezomib	Gefitinib	5e-09	1e-05	68.9806	65.9494	-3.03113	60
681239	747972	Bortezomib	Lenalidomide	5e-09	3e-05	94.2397	92.7798	-1.45992	60
686673	698037	Nelarabine	Pemetrexed	5e-05	1e-06	61.2878	57.5826	-3.70526	60
686673	713563	Nelarabine	Exemestane	5e-05	0.0001	22.7811	24.9729	2.19172	60
686673	715055	Nelarabine	Gefitinib	5e-05	1e-05	62.2156	63.3686	1.15295	60
686673	747972	Nelarabine	Lenalidomide	5e-05	3e-05	91.7614	91.4022	-0.35919	60
701852	713563	Vorinostat	Exemestane	1e-06	0.0001	17.2237	25.0638	7.84009	60
701852	715055	Vorinostat	Gefitinib	1e-06	1e-05	50.6128	59.8678	9.25501	60
701852	747972	Vorinostat	Lenalidomide	1e-06	3e-05	69.5982	71.8269	2.2287	60
702294	713563	Estramustine phosphate sodium	Exemestane	0.0001	0.0001	99.1516	25.0926	-74.059	60
702294	715055	Estramustine phosphate sodium	Gefitinib	0.0001	1e-05	84.2349	66.2466	-17.9883	60
702294	747972	Estramustine phosphate sodium	Lenalidomide	0.0001	3e-05	97.3252	95.4686	-1.85661	60
712807	713563	Capecitabine	Exemestane	0.0001	0.0001	23.0667	25.0926	2.02586	60
712807	715055	Capecitabine	Gefitinib	0.0001	1e-05	66.5768	66.0384	-0.538394	59
712807	747972	Capecitabine	Lenalidomide	0.0001	3e-05	93.6941	94.5859	0.891819	60
718781	747972	Erlotinib	Lenalidomide	2e-06	3e-05	83.954	86.1647	2.21071	60
719276	747972	Fulvestrant	Lenalidomide	1e-06	3e-05	94.7765	94.113	-0.663488	59
719344	747972	Anastrozole	Lenalidomide	3e-07	3e-05	97.1752	95.4874	-1.68787	60
719345	747972	Letrozole	Lenalidomide	3e-06	3e-05	95.971	95.3975	-0.573514	60
719627	747972	Celecoxib	Lenalidomide	1e-05	3e-05	93.2571	93.2578	0.000691243	60
721517	747972	Zoledronic acid	Lenalidomide	5e-06	3e-05	93.4232	92.3973	-1.0259	60
732517	747972	Dasatinib	Lenalidomide	1e-07	3e-05	77.9104	78.006	0.095571	60
733504	747972	Everolimus	Lenalidomide	6e-08	3e-05	65.4364	69.9719	4.5355	60
743414	747972	Imatinib	Lenalidomide	5e-06	3e-05	91.6518	92.6404	0.988578	60
745750	747972	Lapatinib	Lenalidomide	2e-06	3e-05	87.4066	89.4148	2.00816	59
747599	747972	Nilotinib	Lenalidomide	8e-07	3e-05	93.8722	93.3266	-0.545537	60
747971	747972	Sorafenib	Lenalidomide	1e-05	3e-05	37.8518	45.7358	7.88397	59
702294	712807	Estramustine phosphate sodium	Capecitabine	0.0001	2e-05	85.1414	84.8869	-0.254478	48
702294	719276	Estramustine phosphate sodium	Fulvestrant	0.0001	4e-06	87.0984	84.6065	-2.49189	53
702294	719344	Estramustine phosphate sodium	Anastrozole	0.0001	1e-07	87.0309	85.1605	-1.87038	51
702294	719345	Estramustine phosphate sodium	Letrozole	0.0001	4e-07	82.4696	85.4539	2.9843	54
702294	719627	Estramustine phosphate sodium	Celecoxib	0.0001	5e-06	84.145	84.9485	0.803505	53
702294	721517	Estramustine phosphate sodium	Zoledronic acid	0.0001	1e-06	87.8096	84.9647	-2.84484	54
702294	732517	Estramustine phosphate sodium	Dasatinib	0.0001	1e-07	77.0429	79.7156	2.67274	56
702294	733504	Estramustine phosphate sodium	Everolimus	0.0001	1e-07	58.3967	79.2546	20.8579	57
702294	743414	Estramustine phosphate sodium	Imatinib	0.0001	5e-06	87.3749	85.2953	-2.07955	49
702294	745750	Estramustine phosphate sodium	Lapatinib	0.0001	3e-06	82.4944	82.0941	-0.400281	58
702294	747599	Estramustine phosphate sodium	Nilotinib	0.0001	1e-06	87.6159	85.7106	-1.90533	49
702294	747971	Estramustine phosphate sodium	Sorafenib	0.0001	2e-05	50.7198	84.9855	34.2657	56
702294	750690	Estramustine phosphate sodium	Sunitinib	0.0001	1e-06	85.0727	82.7526	-2.32015	58
702294	754143	Estramustine phosphate sodium	Romidepsin	0.0001	1e-08	13.0643	27.064	13.9997	55
702294	754230	Estramustine phosphate sodium	pralatrexate	0.0001	6e-10	95.0448	73.6338	-21.411	3
718781	719276	Erlotinib	Fulvestrant	2e-06	4e-06	92.3212	93.291	0.96984	58
718781	719344	Erlotinib	Anastrozole	2e-06	1e-07	94.9256	95.2242	0.298679	56
718781	719345	Erlotinib	Letrozole	2e-06	4e-07	94.2287	93.6794	-0.549277	59
718781	719627	Erlotinib	Celecoxib	2e-06	5e-06	90.7159	93.6449	2.92895	58
718781	721517	Erlotinib	Zoledronic acid	2e-06	1e-06	94.0311	94.3499	0.318838	58
718781	732517	Erlotinib	Dasatinib	2e-06	1e-07	80.2222	87.1694	6.94722	56
718781	733504	Erlotinib	Everolimus	2e-06	1e-07	74.8697	81.8732	7.00355	57
718781	743414	Erlotinib	Imatinib	2e-06	5e-06	88.3857	91.2991	2.9134	59
718781	745750	Erlotinib	Lapatinib	2e-06	3e-06	89.0183	91.7528	2.7345	58
718781	747599	Erlotinib	Nilotinib	2e-06	1e-06	90.9583	92.7912	1.83285	59
718781	747971	Erlotinib	Sorafenib	2e-06	2e-05	88.6627	92.0036	3.34086	57
718781	750690	Erlotinib	Sunitinib	2e-06	1e-06	84.4297	89.8336	5.40384	59
718781	754143	Erlotinib	Romidepsin	2e-06	1e-08	16.8984	28.7644	11.866	58
718781	754230	Erlotinib	pralatrexate	2e-06	6e-10	97.432	82.7774	-14.6546	6
218321	241240	Pentostatin	Carboplatin	1e-06	2e-05	78.9503	81.4991	2.54879	59
218321	686673	Pentostatin	Nelarabine	1e-06	2e-05	97.6813	95.8086	-1.87269	57
218321	701852	Pentostatin	Vorinostat	1e-06	1e-06	75.8765	75.5719	-0.304542	57
218321	712807	Pentostatin	Capecitabine	1e-06	2e-05	99.3534	98.7729	-0.580518	59
218321	719276	Pentostatin	Fulvestrant	1e-06	4e-06	98.7954	98.0312	-0.764202	57
218321	719344	Pentostatin	Anastrozole	1e-06	1e-07	102.05	99.2124	-2.8372	58
218321	719345	Pentostatin	Letrozole	1e-06	4e-07	101.02	98.7035	-2.31633	58
218321	719627	Pentostatin	Celecoxib	1e-06	5e-06	100.59	98.6637	-1.92599	59
218321	721517	Pentostatin	Zoledronic acid	1e-06	1e-06	100.303	98.7461	-1.55676	59
218321	732517	Pentostatin	Dasatinib	1e-06	1e-07	87.8169	86.9046	-0.912287	58
218321	733504	Pentostatin	Everolimus	1e-06	1e-07	84.4935	83.7162	-0.777376	58
218321	743414	Pentostatin	Imatinib	1e-06	5e-06	96.1453	96.0131	-0.132213	59
218321	745750	Pentostatin	Lapatinib	1e-06	3e-06	89.2035	91.745	2.54145	59
218321	747599	Pentostatin	Nilotinib	1e-06	1e-06	96.4932	97.849	1.35583	58
218321	747971	Pentostatin	Sorafenib	1e-06	2e-05	94.5331	96.7743	2.24119	58
218321	750690	Pentostatin	Sunitinib	1e-06	1e-06	92.9706	94.1239	1.15328	59
218321	754143	Pentostatin	Romidepsin	1e-06	1e-08	23.4966	28.9688	5.47223	58
218321	754230	Pentostatin	pralatrexate	1e-06	6e-10	97.1738	92.682	-4.49189	4
266046	686673	Oxaliplatin	Nelarabine	5e-06	2e-05	62.175	63.0793	0.904259	58
266046	701852	Oxaliplatin	Vorinostat	5e-06	1e-06	46.8407	61.8739	15.0332	59
266046	712807	Oxaliplatin	Capecitabine	5e-06	2e-05	63.0742	63.4873	0.413133	59
266046	719276	Oxaliplatin	Fulvestrant	5e-06	4e-06	64.5157	63.4873	-1.02834	59
266046	719344	Oxaliplatin	Anastrozole	5e-06	1e-07	63.8009	63.4873	-0.313549	59
266046	719345	Oxaliplatin	Letrozole	5e-06	4e-07	62.0149	63.4873	1.47246	59
266046	719627	Oxaliplatin	Celecoxib	5e-06	5e-06	65.2328	63.4873	-1.74551	59
266046	721517	Oxaliplatin	Zoledronic acid	5e-06	1e-06	62.2652	64.1926	1.92739	58
266046	732517	Oxaliplatin	Dasatinib	5e-06	1e-07	57.9293	62.8561	4.92684	57
266046	733504	Oxaliplatin	Everolimus	5e-06	1e-07	57.2894	62.4827	5.19326	59
266046	743414	Oxaliplatin	Imatinib	5e-06	5e-06	65.0447	63.5694	-1.47524	57
266046	745750	Oxaliplatin	Lapatinib	5e-06	3e-06	59.7314	63.1693	3.43792	58
266046	747599	Oxaliplatin	Nilotinib	5e-06	1e-06	61.7877	63.3982	1.61049	59
266046	747971	Oxaliplatin	Sorafenib	5e-06	2e-05	62.7078	63.4482	0.740354	59
266046	750690	Oxaliplatin	Sunitinib	5e-06	1e-06	60.9748	62.6979	1.72316	59
266046	754143	Oxaliplatin	Romidepsin	5e-06	1e-08	15.7453	27.4235	11.6782	58
266046	754230	Oxaliplatin	pralatrexate	5e-06	6e-10	64.213	64.3608	0.1478	4
296961	686673	Amifostine	Nelarabine	0.0001	2e-05	92.7522	92.7056	-0.0465629	59
296961	701852	Amifostine	Vorinostat	0.0001	1e-06	71.2445	76.1363	4.89181	57
296961	712807	Amifostine	Capecitabine	0.0001	2e-05	101.15	99.191	-1.95925	59
296961	719276	Amifostine	Fulvestrant	0.0001	4e-06	101.442	98.3828	-3.05935	57
296961	719344	Amifostine	Anastrozole	0.0001	1e-07	101.858	99.6807	-2.17771	59
296961	719345	Amifostine	Letrozole	0.0001	4e-07	100.67	99.0258	-1.64425	59
296961	719627	Amifostine	Celecoxib	0.0001	5e-06	101.963	98.8971	-3.06555	59
296961	721517	Amifostine	Zoledronic acid	0.0001	1e-06	100.193	98.8164	-1.37656	59
296961	732517	Amifostine	Dasatinib	0.0001	1e-07	86.6519	86.9129	0.260976	58
296961	733504	Amifostine	Everolimus	0.0001	1e-07	82.5451	83.6299	1.08483	59
296961	743414	Amifostine	Imatinib	0.0001	5e-06	96.309	96.0969	-0.212089	58
296961	745750	Amifostine	Lapatinib	0.0001	3e-06	93.4827	91.9674	-1.5153	57
296961	747599	Amifostine	Nilotinib	0.0001	1e-06	98.4041	98.1385	-0.265585	59
296961	747971	Amifostine	Sorafenib	0.0001	2e-05	92.1347	97.2125	5.07778	59
296961	750690	Amifostine	Sunitinib	0.0001	1e-06	96.2883	94.7734	-1.51492	58
296961	754143	Amifostine	Romidepsin	0.0001	1e-08	20.2065	28.9761	8.76956	58
296961	754230	Amifostine	pralatrexate	0.0001	6e-10	98.8683	93.1492	-5.71901	4
369100	686673	Imiquimod	Nelarabine	7e-08	2e-05	94.722	92.8085	-1.91351	58
369100	701852	Imiquimod	Vorinostat	7e-08	1e-06	70.7066	75.4394	4.73274	57
369100	712807	Imiquimod	Capecitabine	7e-08	2e-05	100.423	99.4074	-1.01581	59
369100	719276	Imiquimod	Fulvestrant	7e-08	4e-06	100.906	98.3789	-2.52755	59
369100	719344	Imiquimod	Anastrozole	7e-08	1e-07	102.014	99.8601	-2.15339	58
369100	719345	Imiquimod	Letrozole	7e-08	4e-07	100.262	99.1724	-1.08968	59
369100	719627	Imiquimod	Celecoxib	7e-08	5e-06	101.487	99.1778	-2.3091	58
369100	721517	Imiquimod	Zoledronic acid	7e-08	1e-06	99.4185	99.3287	-0.0897936	58
369100	732517	Imiquimod	Dasatinib	7e-08	1e-07	88.0341	87.2094	-0.824697	59
369100	733504	Imiquimod	Everolimus	7e-08	1e-07	85.7354	83.9692	-1.76621	58
369100	743414	Imiquimod	Imatinib	7e-08	5e-06	97.1579	96.2687	-0.889138	59
369100	745750	Imiquimod	Lapatinib	7e-08	3e-06	92.5274	91.8961	-0.631299	58
369100	747599	Imiquimod	Nilotinib	7e-08	1e-06	98.1245	98.3448	0.220337	59
369100	747971	Imiquimod	Sorafenib	7e-08	2e-05	93.2092	97.2418	4.03265	58
369100	750690	Imiquimod	Sunitinib	7e-08	1e-06	95.8602	94.5283	-1.33192	59
369100	754143	Imiquimod	Romidepsin	7e-08	1e-08	19.0351	29.1635	10.1284	57
369100	754230	Imiquimod	pralatrexate	7e-08	6e-10	97.8479	93.1492	-4.6987	4
409962	686673	Carmustine	Nelarabine	2e-05	2e-05	86.5634	85.4308	-1.13256	59
409962	701852	Carmustine	Vorinostat	2e-05	1e-06	64.5096	75.3238	10.8142	57
409962	712807	Carmustine	Capecitabine	2e-05	2e-05	90.1438	88.3379	-1.8059	59
409962	719276	Carmustine	Fulvestrant	2e-05	4e-06	91.265	87.9403	-3.32467	59
409962	719344	Carmustine	Anastrozole	2e-05	1e-07	89.9358	88.7739	-1.16194	57
409962	719345	Carmustine	Letrozole	2e-05	4e-07	90.9451	88.4338	-2.51128	59
409962	719627	Carmustine	Celecoxib	2e-05	5e-06	93.6578	88.3854	-5.27244	59
409962	721517	Carmustine	Zoledronic acid	2e-05	1e-06	88.6944	88.4085	-0.285936	59
409962	732517	Carmustine	Dasatinib	2e-05	1e-07	78.6494	80.4632	1.81383	58
409962	733504	Carmustine	Everolimus	2e-05	1e-07	86.1141	80.7494	-5.36478	57
409962	743414	Carmustine	Imatinib	2e-05	5e-06	90.7978	88.3268	-2.47108	58
409962	745750	Carmustine	Lapatinib	2e-05	3e-06	87.1087	83.9272	-3.18153	59
409962	747599	Carmustine	Nilotinib	2e-05	1e-06	90.8042	89.115	-1.68918	57
409962	747971	Carmustine	Sorafenib	2e-05	2e-05	87.6688	87.9224	0.253577	59
409962	750690	Carmustine	Sunitinib	2e-05	1e-06	88.5561	86.2787	-2.27732	57
409962	754143	Carmustine	Romidepsin	2e-05	1e-08	17.805	28.5418	10.7368	59
409962	754230	Carmustine	pralatrexate	2e-05	6e-10	94.1845	89.3779	-4.80662	4
609699	686673	Topotecan	Nelarabine	1e-07	2e-05	54.0224	48.1091	-5.91335	58
609699	701852	Topotecan	Vorinostat	1e-07	1e-06	39.3585	47.263	7.90457	59
609699	712807	Topotecan	Capecitabine	1e-07	2e-05	53.2123	48.7279	-4.48433	56
609699	719276	Topotecan	Fulvestrant	1e-07	4e-06	50.8246	47.7244	-3.1002	57
609699	719344	Topotecan	Anastrozole	1e-07	1e-07	50.6571	48.1091	-2.54799	58
609699	719345	Topotecan	Letrozole	1e-07	4e-07	50.6555	48.1091	-2.54639	58
609699	719627	Topotecan	Celecoxib	1e-07	5e-06	55.5989	48.7334	-6.86551	56
609699	721517	Topotecan	Zoledronic acid	1e-07	1e-06	52.2231	48.2815	-3.94164	59
609699	732517	Topotecan	Dasatinib	1e-07	1e-07	44.6925	46.9882	2.29565	57
609699	733504	Topotecan	Everolimus	1e-07	1e-07	46.4997	47.9295	1.42981	59
609699	743414	Topotecan	Imatinib	1e-07	5e-06	50.0866	47.6506	-2.43594	59
609699	745750	Topotecan	Lapatinib	1e-07	3e-06	48.7012	47.7132	-0.988012	59
609699	747599	Topotecan	Nilotinib	1e-07	1e-06	51.644	47.9939	-3.6501	58
609699	747971	Topotecan	Sorafenib	1e-07	2e-05	52.5361	48.2815	-4.25459	59
609699	750690	Topotecan	Sunitinib	1e-07	1e-06	49.438	47.8545	-1.58348	59
609699	754143	Topotecan	Romidepsin	1e-07	1e-08	11.1931	25.2096	14.0165	59
609699	754230	Topotecan	pralatrexate	1e-07	6e-10	51.7609	53.477	1.71611	4
681239	701852	Bortezomib	Vorinostat	3e-07	1e-06	7.6428	13.5151	5.87233	56
681239	712807	Bortezomib	Capecitabine	3e-07	2e-05	13.9824	11.4503	-2.5321	47
681239	719276	Bortezomib	Fulvestrant	3e-07	4e-06	11.4744	10.715	-0.75934	48
681239	719344	Bortezomib	Anastrozole	3e-07	1e-07	13.6019	11.9524	-1.64949	53
681239	719345	Bortezomib	Letrozole	3e-07	4e-07	12.7187	12.3271	-0.391555	52
681239	719627	Bortezomib	Celecoxib	3e-07	5e-06	12.3679	11.7635	-0.604432	54
681239	721517	Bortezomib	Zoledronic acid	3e-07	1e-06	12.7063	11.8673	-0.838978	50
681239	732517	Bortezomib	Dasatinib	3e-07	1e-07	13.5268	12.5058	-1.02096	55
681239	733504	Bortezomib	Everolimus	3e-07	1e-07	13.7217	11.8994	-1.82226	54
681239	743414	Bortezomib	Imatinib	3e-07	5e-06	13.1371	11.5464	-1.59067	54
681239	745750	Bortezomib	Lapatinib	3e-07	3e-06	15.9129	12.9919	-2.921	54
681239	747599	Bortezomib	Nilotinib	3e-07	1e-06	18.4498	13.2542	-5.19562	53
681239	747971	Bortezomib	Sorafenib	3e-07	2e-05	24.6768	13.2083	-11.4685	46
681239	750690	Bortezomib	Sunitinib	3e-07	1e-06	10.8106	12.9009	2.09031	58
681239	754143	Bortezomib	Romidepsin	3e-07	1e-08	3.39029	10.8767	7.48637	57
681239	754230	Bortezomib	pralatrexate	3e-07	6e-10	14.5863	14.641	0.0546565	4
747973	750690	Ixabepilone	Sunitinib	3e-07	1e-06	24.851	25.793	0.941993	59
747973	754143	Ixabepilone	Romidepsin	3e-07	1e-08	12.6379	21.3783	8.74044	59
747973	754230	Ixabepilone	pralatrexate	3e-07	6e-10	36.2255	39.2937	3.06823	4
681239	686673	Bortezomib	Nelarabine	3e-07	2e-05	19.4694	13.948	-5.52144	36
26271	123127	Cyclophosphamide	Doxorubicin	0.0001	5e-07	93.591	81.8491	-11.742	59
26271	241240	Cyclophosphamide	Carboplatin	0.0001	2e-05	81.1509	81.0388	-0.112153	59
26271	686673	Cyclophosphamide	Nelarabine	0.0001	2e-05	90.8353	91.8308	0.995506	59
26271	701852	Cyclophosphamide	Vorinostat	0.0001	1e-06	69.8739	75.4147	5.54081	59
26271	712807	Cyclophosphamide	Capecitabine	0.0001	2e-05	100.45	98.4919	-1.95836	59
26271	719276	Cyclophosphamide	Fulvestrant	0.0001	4e-06	100.686	97.6209	-3.06507	58
26271	719344	Cyclophosphamide	Anastrozole	0.0001	1e-07	100.237	98.9689	-1.26764	59
26271	719345	Cyclophosphamide	Letrozole	0.0001	4e-07	99.6425	97.903	-1.7395	48
26271	719627	Cyclophosphamide	Celecoxib	0.0001	5e-06	100.516	97.9463	-2.56973	58
26271	721517	Cyclophosphamide	Zoledronic acid	0.0001	1e-06	98.3923	98.1602	-0.232152	59
26271	732517	Cyclophosphamide	Dasatinib	0.0001	1e-07	84.4072	86.5623	2.1551	59
26271	733504	Cyclophosphamide	Everolimus	0.0001	1e-07	84.5403	83.5513	-0.988919	59
26271	743414	Cyclophosphamide	Imatinib	0.0001	5e-06	95.5538	95.7613	0.207476	58
26271	745750	Cyclophosphamide	Lapatinib	0.0001	3e-06	89.7505	91.4296	1.67913	58
26271	747599	Cyclophosphamide	Nilotinib	0.0001	1e-06	96.9339	98.0479	1.11406	59
26271	747971	Cyclophosphamide	Sorafenib	0.0001	2e-05	93.0994	96.451	3.35151	57
26271	750690	Cyclophosphamide	Sunitinib	0.0001	1e-06	94.682	94.1486	-0.533455	59
26271	754143	Cyclophosphamide	Romidepsin	0.0001	1e-08	18.2871	28.6982	10.4111	59
26980	123127	Mitomycin-C	Doxorubicin	5e-07	5e-07	51.6454	62.1226	10.4772	59
26980	241240	Mitomycin-C	Carboplatin	5e-07	2e-05	43.7555	61.7624	18.0069	59
26980	686673	Mitomycin-C	Nelarabine	5e-07	2e-05	47.806	61.3316	13.5257	58
26980	701852	Mitomycin-C	Vorinostat	5e-07	1e-06	35.5657	59.8988	24.3331	59
26980	712807	Mitomycin-C	Capecitabine	5e-07	2e-05	52.388	62.4081	10.0201	59
26980	719276	Mitomycin-C	Fulvestrant	5e-07	4e-06	51.7418	62.3895	10.6477	59
26980	719344	Mitomycin-C	Anastrozole	5e-07	1e-07	51.3914	62.1588	10.7674	58
26980	719345	Mitomycin-C	Letrozole	5e-07	4e-07	50.3943	62.4081	12.0138	59
26980	719627	Mitomycin-C	Celecoxib	5e-07	5e-06	53.603	62.4081	8.8051	59
26980	721517	Mitomycin-C	Zoledronic acid	5e-07	1e-06	51.3404	62.4081	11.0677	59
26980	732517	Mitomycin-C	Dasatinib	5e-07	1e-07	46.1378	59.7869	13.6491	59
26980	733504	Mitomycin-C	Everolimus	5e-07	1e-07	47.0928	61.6904	14.5976	59
26980	743414	Mitomycin-C	Imatinib	5e-07	5e-06	54.9456	62.0304	7.08481	58
26980	745750	Mitomycin-C	Lapatinib	5e-07	3e-06	48.714	61.629	12.915	59
26980	747599	Mitomycin-C	Nilotinib	5e-07	1e-06	51.988	61.9004	9.91237	59
26980	747971	Mitomycin-C	Sorafenib	5e-07	2e-05	49.2672	62.3369	13.0697	58
26980	750690	Mitomycin-C	Sunitinib	5e-07	1e-06	49.5885	61.7925	12.2039	59
26980	754143	Mitomycin-C	Romidepsin	5e-07	1e-08	8.82386	27.8454	19.0215	59
45923	123127	Methoxsalen	Doxorubicin	6e-06	5e-07	86.1914	81.9313	-4.26009	59
45923	241240	Methoxsalen	Carboplatin	6e-06	2e-05	72.61	81.4714	8.86132	59
45923	686673	Methoxsalen	Nelarabine	6e-06	2e-05	90.541	92.3837	1.84272	59
45923	701852	Methoxsalen	Vorinostat	6e-06	1e-06	69.1226	75.2401	6.11752	58
45923	712807	Methoxsalen	Capecitabine	6e-06	2e-05	101.543	99.4763	-2.06651	59
45923	719276	Methoxsalen	Fulvestrant	6e-06	4e-06	99.9925	98.2928	-1.69972	59
45923	719344	Methoxsalen	Anastrozole	6e-06	1e-07	102.168	99.9919	-2.17653	59
45923	719345	Methoxsalen	Letrozole	6e-06	4e-07	101.038	99.14	-1.89796	59
45923	719627	Methoxsalen	Celecoxib	6e-06	5e-06	101.913	99.1731	-2.73943	59
45923	721517	Methoxsalen	Zoledronic acid	6e-06	1e-06	99.7255	99.2282	-0.497268	59
45923	732517	Methoxsalen	Dasatinib	6e-06	1e-07	86.1464	86.7041	0.557721	58
45923	733504	Methoxsalen	Everolimus	6e-06	1e-07	82.477	83.6328	1.1558	59
45923	743414	Methoxsalen	Imatinib	6e-06	5e-06	97.0944	96.3441	-0.750337	58
45923	745750	Methoxsalen	Lapatinib	6e-06	3e-06	92.3238	92.2151	-0.10869	59
45923	747599	Methoxsalen	Nilotinib	6e-06	1e-06	97.6983	98.5672	0.868868	59
45923	747971	Methoxsalen	Sorafenib	6e-06	2e-05	87.7174	96.9224	9.20503	58
45923	750690	Methoxsalen	Sunitinib	6e-06	1e-06	95.8072	94.5871	-1.22012	59
45923	754143	Methoxsalen	Romidepsin	6e-06	1e-08	18.1223	28.6982	10.5759	59
66847	123127	Thalidomide	Doxorubicin	1e-05	5e-07	89.8059	81.9313	-7.87456	59
66847	241240	Thalidomide	Carboplatin	1e-05	2e-05	73.1325	81.6178	8.48526	59
66847	686673	Thalidomide	Nelarabine	1e-05	2e-05	89.7512	92.4785	2.72731	59
66847	701852	Thalidomide	Vorinostat	1e-05	1e-06	69.436	75.4863	6.05034	59
66847	712807	Thalidomide	Capecitabine	1e-05	2e-05	101.118	99.4319	-1.68583	58
66847	719276	Thalidomide	Fulvestrant	1e-05	4e-06	100.089	98.2362	-1.8528	59
66847	719344	Thalidomide	Anastrozole	1e-05	1e-07	103.039	99.9925	-3.04684	58
66847	719345	Thalidomide	Letrozole	1e-05	4e-07	101.266	99.2912	-1.97516	59
66847	719627	Thalidomide	Celecoxib	1e-05	5e-06	102.746	99.1325	-3.61377	59
66847	721517	Thalidomide	Zoledronic acid	1e-05	1e-06	99.0462	99.2776	0.231338	58
66847	732517	Thalidomide	Dasatinib	1e-05	1e-07	86.1391	86.6074	0.468243	58
66847	733504	Thalidomide	Everolimus	1e-05	1e-07	82.7679	83.614	0.846162	59
66847	743414	Thalidomide	Imatinib	1e-05	5e-06	97.8604	96.2061	-1.65434	58
66847	745750	Thalidomide	Lapatinib	1e-05	3e-06	92.8323	91.9883	-0.844001	59
66847	747599	Thalidomide	Nilotinib	1e-05	1e-06	98.7713	98.6343	-0.137007	59
66847	747971	Thalidomide	Sorafenib	1e-05	2e-05	92.2071	96.9558	4.74869	59
66847	750690	Thalidomide	Sunitinib	1e-05	1e-06	95.9605	94.5829	-1.37759	59
66847	754143	Thalidomide	Romidepsin	1e-05	1e-08	18.9791	28.6982	9.71913	59
77213	241240	Procarbazine hydrochloride	Carboplatin	1e-05	2e-05	74.4506	81.5025	7.0519	59
77213	686673	Procarbazine hydrochloride	Nelarabine	1e-05	2e-05	92.1138	91.9649	-0.148972	58
77213	701852	Procarbazine hydrochloride	Vorinostat	1e-05	1e-06	71.6291	76.1579	4.52886	58
77213	712807	Procarbazine hydrochloride	Capecitabine	1e-05	2e-05	97.921	98.0711	0.150077	58
77213	719276	Procarbazine hydrochloride	Fulvestrant	1e-05	4e-06	100.806	97.6247	-3.18169	58
77213	719344	Procarbazine hydrochloride	Anastrozole	1e-05	1e-07	101.126	98.6316	-2.49422	58
77213	719345	Procarbazine hydrochloride	Letrozole	1e-05	4e-07	101.257	98.066	-3.19069	59
77213	719627	Procarbazine hydrochloride	Celecoxib	1e-05	5e-06	100.701	98.1485	-2.55208	59
77213	721517	Procarbazine hydrochloride	Zoledronic acid	1e-05	1e-06	99.5145	98.1242	-1.39035	58
77213	732517	Procarbazine hydrochloride	Dasatinib	1e-05	1e-07	86.1356	86.451	0.315367	59
77213	733504	Procarbazine hydrochloride	Everolimus	1e-05	1e-07	86.5306	83.6058	-2.92488	59
77213	743414	Procarbazine hydrochloride	Imatinib	1e-05	5e-06	97.694	95.4071	-2.28688	58
77213	745750	Procarbazine hydrochloride	Lapatinib	1e-05	3e-06	94.1137	91.5523	-2.56147	59
77213	747599	Procarbazine hydrochloride	Nilotinib	1e-05	1e-06	99.5567	97.2741	-2.28262	57
77213	747971	Procarbazine hydrochloride	Sorafenib	1e-05	2e-05	95.8499	96.3421	0.492216	58
77213	750690	Procarbazine hydrochloride	Sunitinib	1e-05	1e-06	97.277	93.8166	-3.46036	58
77213	754143	Procarbazine hydrochloride	Romidepsin	1e-05	1e-08	17.5521	28.6982	11.1462	59
85998	241240	Streptozocin	Carboplatin	0.0001	2e-05	75.5135	79.0436	3.53009	58
85998	686673	Streptozocin	Nelarabine	0.0001	2e-05	90.8567	84.4675	-6.38925	59
85998	701852	Streptozocin	Vorinostat	0.0001	1e-06	70.9242	74.5215	3.59734	58
85998	712807	Streptozocin	Capecitabine	0.0001	2e-05	98.6445	87.826	-10.8185	57
85998	719276	Streptozocin	Fulvestrant	0.0001	4e-06	99.6376	87.5643	-12.0733	59
85998	719344	Streptozocin	Anastrozole	0.0001	1e-07	98.119	87.9224	-10.1966	58
85998	719345	Streptozocin	Letrozole	0.0001	4e-07	97.7002	87.8531	-9.84713	59
85998	719627	Streptozocin	Celecoxib	0.0001	5e-06	99.4321	88.8338	-10.5983	58
85998	721517	Streptozocin	Zoledronic acid	0.0001	1e-06	97.6962	87.8936	-9.80261	58
85998	732517	Streptozocin	Dasatinib	0.0001	1e-07	85.9375	81.2296	-4.70789	57
85998	733504	Streptozocin	Everolimus	0.0001	1e-07	89.2154	81.5003	-7.7151	57
85998	743414	Streptozocin	Imatinib	0.0001	5e-06	96.8524	86.5045	-10.3478	59
85998	745750	Streptozocin	Lapatinib	0.0001	3e-06	92.716	84.5075	-8.20853	59
85998	747599	Streptozocin	Nilotinib	0.0001	1e-06	98.5286	88.0534	-10.4752	56
85998	747971	Streptozocin	Sorafenib	0.0001	2e-05	93.91	87.3746	-6.53539	57
85998	750690	Streptozocin	Sunitinib	0.0001	1e-06	95.1262	86.3281	-8.79817	59
85998	754143	Streptozocin	Romidepsin	0.0001	1e-08	18.0823	28.4924	10.41	59
109724	123127	Ifosfamide	Doxorubicin	0.0001	5e-07	96.01	81.881	-14.129	59
109724	241240	Ifosfamide	Carboplatin	0.0001	2e-05	84.4018	82.3067	-2.09503	58
109724	686673	Ifosfamide	Nelarabine	0.0001	2e-05	89.4524	91.4943	2.0419	58
109724	701852	Ifosfamide	Vorinostat	0.0001	1e-06	66.7308	75.4774	8.74661	59
109724	712807	Ifosfamide	Capecitabine	0.0001	2e-05	100.029	96.7105	-3.31808	59
109724	719276	Ifosfamide	Fulvestrant	0.0001	4e-06	101.334	96.5964	-4.73776	57
109724	719344	Ifosfamide	Anastrozole	0.0001	1e-07	101.348	96.9414	-4.40704	56
109724	719345	Ifosfamide	Letrozole	0.0001	4e-07	100.351	96.9386	-3.41274	59
109724	719627	Ifosfamide	Celecoxib	0.0001	5e-06	99.8668	96.9283	-2.93846	59
109724	721517	Ifosfamide	Zoledronic acid	0.0001	1e-06	98.7007	96.9017	-1.79895	59
109724	732517	Ifosfamide	Dasatinib	0.0001	1e-07	84.3903	85.7821	1.39185	57
109724	733504	Ifosfamide	Everolimus	0.0001	1e-07	88.4804	83.4594	-5.02104	58
109724	743414	Ifosfamide	Imatinib	0.0001	5e-06	97.05	94.6096	-2.44045	59
109724	745750	Ifosfamide	Lapatinib	0.0001	3e-06	93.1373	91.1923	-1.945	59
109724	747599	Ifosfamide	Nilotinib	0.0001	1e-06	97.6492	95.9082	-1.741	59
109724	747971	Ifosfamide	Sorafenib	0.0001	2e-05	94.0236	95.649	1.62548	59
109724	750690	Ifosfamide	Sunitinib	0.0001	1e-06	95.8072	93.3652	-2.44196	59
109724	754143	Ifosfamide	Romidepsin	0.0001	1e-08	18.4735	28.6232	10.1497	59
92859	747974	Arsenic trioxide	Raloxifene hydrochloride	5e-07	3e-05	23.1262	38.8797	15.7535	3
127716	241240	Decitabine	Carboplatin	3e-07	2e-05	69.2211	77.4504	8.22931	59
127716	686673	Decitabine	Nelarabine	3e-07	2e-05	80.8171	83.7966	2.97948	59
127716	701852	Decitabine	Vorinostat	3e-07	1e-06	58.429	72.7383	14.3093	60
127716	712807	Decitabine	Capecitabine	3e-07	2e-05	87.3902	85.8126	-1.57766	60
127716	719276	Decitabine	Fulvestrant	3e-07	4e-06	87.474	85.3258	-2.14812	58
127716	719344	Decitabine	Anastrozole	3e-07	1e-07	86.5762	86.0789	-0.497351	59
127716	719345	Decitabine	Letrozole	3e-07	4e-07	83.6717	85.597	1.92529	59
127716	719627	Decitabine	Celecoxib	3e-07	5e-06	86.9616	85.8679	-1.0937	60
127716	721517	Decitabine	Zoledronic acid	3e-07	1e-06	83.396	85.7856	2.38962	60
127716	732517	Decitabine	Dasatinib	3e-07	1e-07	76.6597	78.0777	1.418	60
127716	733504	Decitabine	Everolimus	3e-07	1e-07	76.4681	78.5885	2.12036	60
127716	743414	Decitabine	Imatinib	3e-07	5e-06	87.3661	84.7231	-2.64293	60
127716	745750	Decitabine	Lapatinib	3e-07	3e-06	77.1559	81.8511	4.69523	60
127716	747599	Decitabine	Nilotinib	3e-07	1e-06	84.6933	85.2843	0.591026	59
127716	747971	Decitabine	Sorafenib	3e-07	2e-05	78.4452	85.5121	7.06689	58
127716	750690	Decitabine	Sunitinib	3e-07	1e-06	83.0837	83.7221	0.638443	59
127716	754143	Decitabine	Romidepsin	3e-07	1e-08	16.024	28.1124	12.0885	60
127716	754230	Decitabine	pralatrexate	3e-07	6e-10	89.9199	78.8981	-11.0218	59
49842	750690	Vinblastine	Sunitinib	3e-08	1e-06	81.3094	89.8776	8.56818	59
3053	719345	Dactinomycin	Letrozole	1e-07	4e-07	82.5904	70.9496	-11.6407	50
138783	721517	Bendamustine	Zoledronic acid	2e-05	1e-06	98.9387	97.1238	-1.81489	59
125066	721517	Bleomycin	Zoledronic acid	1e-06	1e-06	68.2559	63.7667	-4.48922	59
9706	721517	Triethylenemelamine	Zoledronic acid	5e-06	1e-06	51.9257	50.292	-1.63366	57
24559	721517	Plicamycin	Zoledronic acid	1e-06	1e-06	14.4778	14.9454	0.467646	58
762	701852	Mechlorethamine hydrochloride	Vorinostat	5e-06	1e-06	52.4287	58.8064	6.37762	59
755	701852	Mercaptopurine	Vorinostat	2e-06	1e-06	40.4362	52.3343	11.8981	59
123127	721517	Doxorubicin	Zoledronic acid	5e-07	1e-06	62.1403	81.9313	19.791	59
32065	721517	Hydroxyurea	Zoledronic acid	2e-05	1e-06	98.4914	96.2149	-2.27658	59
92859	102816	Arsenic trioxide	Azacitidine	6e-06	3e-06	27.973	33.3161	5.34318	59
92859	105014	Arsenic trioxide	Cladribine	6e-06	1e-06	24.2352	30.2313	5.99607	58
92859	109724	Arsenic trioxide	Ifosfamide	6e-06	0.0001	28.6535	34.211	5.55748	59
92859	118218	Arsenic trioxide	Fludarabine	6e-06	6e-06	26.0329	33.5634	7.53052	58
92859	719344	Arsenic trioxide	Anastrozole	6e-06	1e-07	26.9082	34.1621	7.25385	59
92859	719345	Arsenic trioxide	Letrozole	6e-06	4e-07	27.1439	33.9072	6.76326	60
92859	719627	Arsenic trioxide	Celecoxib	6e-06	5e-06	20.8799	33.9387	13.0589	59
92859	721517	Arsenic trioxide	Zoledronic acid	6e-06	1e-06	25.3246	32.8673	7.5427	58
92859	732517	Arsenic trioxide	Dasatinib	6e-06	1e-07	26.4753	33.645	7.16977	60
92859	733504	Arsenic trioxide	Everolimus	6e-06	1e-07	25.6921	33.9072	8.21511	60
92859	743414	Arsenic trioxide	Imatinib	6e-06	5e-06	26.6913	33.5094	6.81814	59
92859	745750	Arsenic trioxide	Lapatinib	6e-06	3e-06	21.719	33.8481	12.129	59
92859	747599	Arsenic trioxide	Nilotinib	6e-06	1e-06	26.2877	33.7892	7.5015	58
92859	747971	Arsenic trioxide	Sorafenib	6e-06	2e-05	29.4588	33.9467	4.48789	58
92859	747973	Arsenic trioxide	Ixabepilone	6e-06	3e-07	17.1726	22.2385	5.06594	60
92859	750690	Arsenic trioxide	Sunitinib	6e-06	1e-06	24.9825	33.7709	8.78839	59
92859	754143	Arsenic trioxide	Romidepsin	6e-06	1e-08	21.9937	22.805	0.811367	60
92859	754230	Arsenic trioxide	pralatrexate	6e-06	6e-10	25.379	33.9072	8.52818	60
119875	719344	Cisplatin	Anastrozole	2e-05	1e-07	37.7159	37.8729	0.156966	59
119875	719627	Cisplatin	Celecoxib	2e-05	5e-06	42.2492	36.7421	-5.50714	58
119875	721517	Cisplatin	Zoledronic acid	2e-05	1e-06	35.2748	37.4762	2.20135	60
119875	732517	Cisplatin	Dasatinib	2e-05	1e-07	34.4196	37.1366	2.71706	59
119875	733504	Cisplatin	Everolimus	2e-05	1e-07	26.7819	37.4131	10.6312	60
119875	743414	Cisplatin	Imatinib	2e-05	5e-06	34.6644	36.7702	2.10578	60
119875	745750	Cisplatin	Lapatinib	2e-05	3e-06	33.2421	37.0708	3.82872	60
119875	747599	Cisplatin	Nilotinib	2e-05	1e-06	33.9386	37.2902	3.35159	60
119875	747971	Cisplatin	Sorafenib	2e-05	2e-05	36.7742	37.078	0.303797	59
119875	747973	Cisplatin	Ixabepilone	2e-05	3e-07	22.5007	22.0838	-0.416898	53
119875	750690	Cisplatin	Sunitinib	2e-05	1e-06	34.8771	37.0178	2.14065	60
119875	754143	Cisplatin	Romidepsin	2e-05	1e-08	6.4871	22.0213	15.5342	59
119875	754230	Cisplatin	pralatrexate	2e-05	6e-10	36.1765	37.2805	1.10398	60
92859	122758	Arsenic trioxide	Tretinoin	6e-06	4e-06	26.2779	34.5813	8.30339	57
92859	123127	Arsenic trioxide	Doxorubicin	6e-06	5e-07	26.5994	33.8949	7.29548	59
92859	125066	Arsenic trioxide	Bleomycin	6e-06	1e-06	23.0772	32.8551	9.77792	59
92859	125973	Arsenic trioxide	Paclitaxel	6e-06	3e-07	26.2058	31.0469	4.84105	60
92859	127716	Arsenic trioxide	Decitabine	6e-06	3e-07	24.7717	33.9072	9.13553	60
92859	138783	Arsenic trioxide	Bendamustine	6e-06	2e-05	26.9903	33.9072	6.91685	60
92859	180973	Arsenic trioxide	Tamoxifen	6e-06	7e-06	25.5169	33.9072	8.39026	60
92859	218321	Arsenic trioxide	Pentostatin	6e-06	1e-06	27.1513	33.9072	6.75594	60
92859	226080	Arsenic trioxide	Rapamycin	6e-06	1e-07	24.5178	33.8905	9.37272	59
92859	241240	Arsenic trioxide	Carboplatin	6e-06	2e-05	24.1089	33.883	9.77402	60
92859	246131	Arsenic trioxide	Valrubicin	6e-06	2e-05	15.4039	22.7966	7.39277	57
92859	266046	Arsenic trioxide	Oxaliplatin	6e-06	5e-06	26.1238	33.1369	7.01313	60
92859	296961	Arsenic trioxide	Amifostine	6e-06	0.0001	26.6317	33.9072	7.27553	60
92859	701852	Arsenic trioxide	Vorinostat	6e-06	1e-06	19.864	33.9072	14.0432	60
119875	122758	Cisplatin	Tretinoin	2e-05	4e-06	40.116	37.4762	-2.63988	60
119875	123127	Cisplatin	Doxorubicin	2e-05	5e-07	24.208	37.453	13.245	60
119875	125066	Cisplatin	Bleomycin	2e-05	1e-06	33.2853	36.3314	3.04606	60
119875	125973	Cisplatin	Paclitaxel	2e-05	3e-07	28.318	33.528	5.21007	53
119875	127716	Cisplatin	Decitabine	2e-05	3e-07	31.9829	37.4487	5.46577	60
119875	138783	Cisplatin	Bendamustine	2e-05	2e-05	38.1389	37.4762	-0.662774	60
119875	180973	Cisplatin	Tamoxifen	2e-05	7e-06	35.4445	37.4762	2.03166	60
119875	218321	Cisplatin	Pentostatin	2e-05	1e-06	36.8477	37.4762	0.628426	60
119875	226080	Cisplatin	Rapamycin	2e-05	1e-07	27.4323	37.6514	10.2191	59
119875	241240	Cisplatin	Carboplatin	2e-05	2e-05	33.9081	37.4762	3.5681	60
119875	246131	Cisplatin	Valrubicin	2e-05	2e-05	11.2505	20.4231	9.17258	59
119875	266046	Cisplatin	Oxaliplatin	2e-05	5e-06	30.5913	36.3442	5.75291	60
119875	296961	Cisplatin	Amifostine	2e-05	0.0001	37.9332	36.9973	-0.935848	59
119875	701852	Cisplatin	Vorinostat	2e-05	1e-06	21.2484	37.4218	16.1734	60
92859	362856	Arsenic trioxide	Temozolomide	6e-06	2e-05	27.7823	33.9072	6.12493	60
92859	369100	Arsenic trioxide	Imiquimod	6e-06	7e-08	24.6808	33.9072	9.22636	60
92859	409962	Arsenic trioxide	Carmustine	6e-06	2e-05	25.7469	34.0606	8.31367	59
92859	606869	Arsenic trioxide	Clofarabine	6e-06	1e-07	22.6262	33.5126	10.8864	60
92859	609699	Arsenic trioxide	Topotecan	6e-06	1e-07	22.3044	30.8411	8.53672	60
92859	613327	Arsenic trioxide	Gemcitabine	6e-06	1e-08	23.6504	31.3835	7.73312	60
92859	628503	Arsenic trioxide	Docetaxel	6e-06	4e-08	27.6356	33.5819	5.94626	60
92859	673596	Arsenic trioxide	SN-38	6e-06	1e-08	23.3091	32.6109	9.30178	59
92859	681239	Arsenic trioxide	Bortezomib	6e-06	3e-07	10.7253	12.1423	1.41703	54
92859	686673	Arsenic trioxide	Nelarabine	6e-06	2e-05	24.5485	33.5256	8.97713	60
92859	702294	Arsenic trioxide	Estramustine phosphate sodium	6e-06	0.0001	24.6335	34.1704	9.53683	57
92859	712807	Arsenic trioxide	Capecitabine	6e-06	2e-05	24.9971	33.9072	8.91011	60
92859	718781	Arsenic trioxide	Erlotinib	6e-06	2e-06	22.5469	33.2783	10.7315	60
92859	719276	Arsenic trioxide	Fulvestrant	6e-06	4e-06	22.9763	33.9072	10.9309	60
119875	362856	Cisplatin	Temozolomide	2e-05	2e-05	39.2783	37.4762	-1.80211	60
119875	369100	Cisplatin	Imiquimod	2e-05	7e-08	39.4598	37.4762	-1.98365	60
119875	409962	Cisplatin	Carmustine	2e-05	2e-05	33.4393	37.4762	4.03689	60
119875	606869	Cisplatin	Clofarabine	2e-05	1e-07	29.9133	37.1044	7.19109	60
119875	609699	Cisplatin	Topotecan	2e-05	1e-07	25.8437	34.2148	8.37106	60
119875	613327	Cisplatin	Gemcitabine	2e-05	1e-08	29.313	34.782	5.469	60
119875	628503	Cisplatin	Docetaxel	2e-05	4e-08	34.2737	36.5686	2.29491	60
119875	673596	Cisplatin	SN-38	2e-05	1e-08	27.6118	35.9869	8.37502	60
119875	681239	Cisplatin	Bortezomib	2e-05	3e-07	4.1896	11.7784	7.58882	60
119875	686673	Cisplatin	Nelarabine	2e-05	2e-05	34.9101	37.4762	2.5661	60
119875	702294	Cisplatin	Estramustine phosphate sodium	2e-05	0.0001	33.4242	36.8453	3.42106	59
119875	712807	Cisplatin	Capecitabine	2e-05	2e-05	36.3244	37.4762	1.15178	60
119875	718781	Cisplatin	Erlotinib	2e-05	2e-06	34.0772	36.8022	2.72497	60
119875	719276	Cisplatin	Fulvestrant	2e-05	4e-06	40.0234	37.8912	-2.13221	59
1390	18509	Allopurinol	Aminolevulinic acid	1e-05	0.0001	75.1442	82.0421	6.89799	60
1390	25154	Allopurinol	Pipobroman	1e-05	3e-05	62.5119	63.1861	0.674145	60
1390	241240	Allopurinol	Carboplatin	1e-05	2e-05	84.7151	82.1882	-2.52697	59
1390	686673	Allopurinol	Nelarabine	1e-05	2e-05	92.7083	91.9361	-0.772242	60
1390	712807	Allopurinol	Capecitabine	1e-05	2e-05	92.5182	97.8135	5.29533	60
1390	719276	Allopurinol	Fulvestrant	1e-05	4e-06	95.104	97.2154	2.11139	60
1390	719345	Allopurinol	Letrozole	1e-05	4e-07	94.3584	97.7749	3.41649	60
1390	719627	Allopurinol	Celecoxib	1e-05	5e-06	95.2302	97.9473	2.71707	60
1390	732517	Allopurinol	Dasatinib	1e-05	1e-07	84.4947	88.1458	3.65117	58
1390	733504	Allopurinol	Everolimus	1e-05	1e-07	91.8574	84.096	-7.76133	58
1390	743414	Allopurinol	Imatinib	1e-05	5e-06	96.1949	95.4014	-0.793521	60
1390	745750	Allopurinol	Lapatinib	1e-05	3e-06	86.734	91.4545	4.72046	59
1390	747599	Allopurinol	Nilotinib	1e-05	1e-06	94.9342	96.8045	1.87034	59
1390	754230	Allopurinol	pralatrexate	1e-05	6e-10	72.0349	84.589	12.5541	58
750	18509	Busulfan	Aminolevulinic acid	5e-05	0.0001	71.6045	77.2824	5.67794	60
750	25154	Busulfan	Pipobroman	5e-05	3e-05	64.7424	64.1398	-0.602601	59
750	241240	Busulfan	Carboplatin	5e-05	2e-05	77.9538	79.9771	2.02326	60
750	686673	Busulfan	Nelarabine	5e-05	2e-05	82.7806	84.575	1.79443	59
750	712807	Busulfan	Capecitabine	5e-05	2e-05	85.9834	86.4131	0.429685	59
750	719276	Busulfan	Fulvestrant	5e-05	4e-06	83.6169	86.0167	2.39975	59
750	719345	Busulfan	Letrozole	5e-05	4e-07	83.9794	86.285	2.30561	60
750	719627	Busulfan	Celecoxib	5e-05	5e-06	85.5476	86.3009	0.753305	60
750	732517	Busulfan	Dasatinib	5e-05	1e-07	73.8869	78.5907	4.70379	60
750	733504	Busulfan	Everolimus	5e-05	1e-07	68.1399	78.9189	10.779	60
750	743414	Busulfan	Imatinib	5e-05	5e-06	86.9608	84.6971	-2.26369	60
750	745750	Busulfan	Lapatinib	5e-05	3e-06	75.0028	82.4861	7.48332	60
750	747599	Busulfan	Nilotinib	5e-05	1e-06	84.4698	85.4637	0.993948	60
750	754230	Busulfan	pralatrexate	5e-05	6e-10	68.6048	79.0022	10.3974	55
14229	18509	Quinacrine hydrochloride	Aminolevulinic acid	3e-06	0.0001	54.6543	63.6357	8.98141	60
14229	241240	Quinacrine hydrochloride	Carboplatin	3e-06	2e-05	53.4164	61.7822	8.36588	59
14229	686673	Quinacrine hydrochloride	Nelarabine	3e-06	2e-05	59.1642	64.4097	5.24556	60
14229	712807	Quinacrine hydrochloride	Capecitabine	3e-06	2e-05	56.6768	65.2626	8.58577	59
14229	719276	Quinacrine hydrochloride	Fulvestrant	3e-06	4e-06	64.3746	65.0933	0.718681	60
14229	719344	Quinacrine hydrochloride	Anastrozole	3e-06	1e-07	59.4821	65.2132	5.73107	58
14229	719345	Quinacrine hydrochloride	Letrozole	3e-06	4e-07	58.1083	65.1419	7.03363	60
14229	719627	Quinacrine hydrochloride	Celecoxib	3e-06	5e-06	51.2722	65.1419	13.8697	60
14229	732517	Quinacrine hydrochloride	Dasatinib	3e-06	1e-07	52.4961	63.3345	10.8384	60
14229	733504	Quinacrine hydrochloride	Everolimus	3e-06	1e-07	55.8615	64.2412	8.37974	60
14229	743414	Quinacrine hydrochloride	Imatinib	3e-06	5e-06	54.249	64.6192	10.3702	60
14229	745750	Quinacrine hydrochloride	Lapatinib	3e-06	3e-06	54.8083	64.3052	9.49697	60
25154	241240	Pipobroman	Carboplatin	3e-05	2e-05	58.3765	62.777	4.40052	60
25154	686673	Pipobroman	Nelarabine	3e-05	2e-05	62.9366	63.0287	0.092074	60
25154	712807	Pipobroman	Capecitabine	3e-05	2e-05	63.8674	62.9566	-0.910833	59
25154	719276	Pipobroman	Fulvestrant	3e-05	4e-06	67.4074	63.1861	-4.22136	60
25154	719344	Pipobroman	Anastrozole	3e-05	1e-07	63.1509	63.1861	0.0352002	60
25154	719345	Pipobroman	Letrozole	3e-05	4e-07	60.739	63.1861	2.44707	60
25154	719627	Pipobroman	Celecoxib	3e-05	5e-06	62.2941	63.1861	0.891955	60
25154	732517	Pipobroman	Dasatinib	3e-05	1e-07	55.0114	60.6491	5.63768	60
25154	733504	Pipobroman	Everolimus	3e-05	1e-07	54.1718	62.8355	8.6637	60
25154	743414	Pipobroman	Imatinib	3e-05	5e-06	61.0931	62.2687	1.17563	60
25154	745750	Pipobroman	Lapatinib	3e-05	3e-06	59.5953	62.1094	2.51409	59
25154	747599	Pipobroman	Nilotinib	3e-05	1e-06	61.9287	62.7726	0.843903	60
38721	49842	Mitotane	Vinblastine	2e-05	3e-08	96.1826	93.4354	-2.74721	54
38721	673596	Mitotane	SN-38	2e-05	1e-08	54.9758	55.0138	0.037948	60
38721	701852	Mitotane	Vorinostat	2e-05	1e-06	68.3041	74.9866	6.68247	60
38721	754143	Mitotane	Romidepsin	2e-05	1e-08	20.3241	28.3733	8.04922	60
25154	701852	Pipobroman	Vorinostat	3e-05	1e-06	46.7144	61.033	14.3186	60
25154	721517	Pipobroman	Zoledronic acid	3e-05	1e-06	65.4136	63.1861	-2.2275	60
25154	747971	Pipobroman	Sorafenib	3e-05	2e-05	65.0576	62.9207	-2.13693	58
25154	750690	Pipobroman	Sunitinib	3e-05	1e-06	66.4366	62.5553	-3.8813	60
25154	754143	Pipobroman	Romidepsin	3e-05	1e-08	13.895	27.2712	13.3761	60
25154	754230	Pipobroman	pralatrexate	3e-05	6e-10	59.8724	61.1161	1.24371	59
14229	701852	Quinacrine hydrochloride	Vorinostat	3e-06	1e-06	44.8432	61.9615	17.1183	60
14229	721517	Quinacrine hydrochloride	Zoledronic acid	3e-06	1e-06	60.2491	65.0314	4.78225	58
14229	747599	Quinacrine hydrochloride	Nilotinib	3e-06	1e-06	61.2556	64.6823	3.42675	58
14229	747971	Quinacrine hydrochloride	Sorafenib	3e-06	2e-05	76.3743	65.695	-10.6793	56
14229	750690	Quinacrine hydrochloride	Sunitinib	3e-06	1e-06	62.4798	64.6863	2.20658	59
14229	754143	Quinacrine hydrochloride	Romidepsin	3e-06	1e-08	8.26089	26.9418	18.6809	60
14229	754230	Quinacrine hydrochloride	pralatrexate	3e-06	6e-10	55.8778	63.6924	7.81465	58
1390	701852	Allopurinol	Vorinostat	1e-05	1e-06	68.5254	74.9866	6.4612	60
1390	719344	Allopurinol	Anastrozole	1e-05	1e-07	95.4345	98.1312	2.69667	60
1390	721517	Allopurinol	Zoledronic acid	1e-05	1e-06	96.8134	97.8736	1.06026	60
1390	747971	Allopurinol	Sorafenib	1e-05	2e-05	87.9196	96.2128	8.29322	59
1390	750690	Allopurinol	Sunitinib	1e-05	1e-06	93.112	93.7763	0.664275	60
1390	754143	Allopurinol	Romidepsin	1e-05	1e-08	22.0883	28.3748	6.28644	60
18509	241240	Aminolevulinic acid	Carboplatin	0.0001	2e-05	77.9766	75.1299	-2.84669	60
18509	712807	Aminolevulinic acid	Capecitabine	0.0001	2e-05	83.1674	82.16	-1.00738	60
18509	719344	Aminolevulinic acid	Anastrozole	0.0001	1e-07	80.6716	82.1594	1.48776	60
18509	719627	Aminolevulinic acid	Celecoxib	0.0001	5e-06	85.3296	82.1723	-3.15729	60
18509	732517	Aminolevulinic acid	Dasatinib	0.0001	1e-07	75.5016	78.1867	2.68512	59
18509	733504	Aminolevulinic acid	Everolimus	0.0001	1e-07	72.5848	78.3362	5.75138	60
296961	369100	Amifostine	Imiquimod	0.0001	7e-08	99.3718	99.2545	-0.11733	60
296961	409962	Amifostine	Carmustine	0.0001	2e-05	66.228	88.1587	21.9307	60
18509	686673	Aminolevulinic acid	Nelarabine	0.0001	2e-05	82.4103	79.9877	-2.42264	60
18509	701852	Aminolevulinic acid	Vorinostat	0.0001	1e-06	61.9942	71.2242	9.23	59
18509	747599	Aminolevulinic acid	Nilotinib	0.0001	1e-06	83.1424	81.6414	-1.50094	59
18509	747971	Aminolevulinic acid	Sorafenib	0.0001	2e-05	86.1049	82.0327	-4.0722	60
18509	750690	Aminolevulinic acid	Sunitinib	0.0001	1e-06	80.2292	80.3661	0.136952	60
18509	754143	Aminolevulinic acid	Romidepsin	0.0001	1e-08	21.7356	28.354	6.61843	59
18509	754230	Aminolevulinic acid	pralatrexate	0.0001	6e-10	65.8755	75.1438	9.26836	57
409962	609699	Carmustine	Topotecan	2e-05	1e-07	49.7397	48.7265	-1.01318	59
26271	26980	Cyclophosphamide	Mitomycin-C	0.0001	5e-07	55.2554	62.1032	6.84777	60
26271	45923	Cyclophosphamide	Methoxsalen	0.0001	6e-06	97.8428	99.4187	1.57588	60
26271	66847	Cyclophosphamide	Thalidomide	0.0001	1e-05	100.07	99.0718	-0.99828	60
26271	77213	Cyclophosphamide	Procarbazine hydrochloride	0.0001	1e-05	98.5309	97.5697	-0.961171	59
26271	85998	Cyclophosphamide	Streptozocin	0.0001	0.0001	97.5618	87.7583	-9.80344	60
750	701852	Busulfan	Vorinostat	5e-05	1e-06	62.9485	73.6011	10.6525	60
750	721517	Busulfan	Zoledronic acid	5e-05	1e-06	85.3577	86.3551	0.997403	60
750	747971	Busulfan	Sorafenib	5e-05	2e-05	89.6315	85.7714	-3.86015	59
750	750690	Busulfan	Sunitinib	5e-05	1e-06	85.4701	84.2726	-1.19746	60
750	754143	Busulfan	Romidepsin	5e-05	1e-08	18.0299	28.2963	10.2663	60
45923	66847	Methoxsalen	Thalidomide	6e-06	1e-05	99.3952	100.029	0.633672	57
45923	77213	Methoxsalen	Procarbazine hydrochloride	6e-06	1e-05	100.519	98.2418	-2.27769	59
45923	85998	Methoxsalen	Streptozocin	6e-06	0.0001	96.1414	87.8352	-8.30629	60
218321	266046	Pentostatin	Oxaliplatin	1e-06	5e-06	62.8304	63.4466	0.616241	60
218321	296961	Pentostatin	Amifostine	1e-06	0.0001	101.562	98.8282	-2.73431	60
218321	369100	Pentostatin	Imiquimod	1e-06	7e-08	96.7881	99.1155	2.32746	60
681239	718781	Bortezomib	Erlotinib	3e-07	2e-06	5.62149	12.6745	7.053	60
681239	747973	Bortezomib	Ixabepilone	3e-07	3e-07	5.44976	10.419	4.96922	60
127716	218321	Decitabine	Pentostatin	3e-07	1e-06	87.1483	85.9019	-1.24636	60
127716	266046	Decitabine	Oxaliplatin	3e-07	5e-06	59.0416	62.5813	3.53964	60
127716	369100	Decitabine	Imiquimod	3e-07	7e-08	86.8353	85.9034	-0.931923	60
127716	609699	Decitabine	Topotecan	3e-07	1e-07	45.1993	47.6265	2.42719	60
18509	719276	Aminolevulinic acid	Fulvestrant	0.0001	4e-06	82.6622	81.7561	-0.906104	60
18509	719345	Aminolevulinic acid	Letrozole	0.0001	4e-07	79.5748	82.1439	2.56904	60
18509	743414	Aminolevulinic acid	Imatinib	0.0001	5e-06	80.8714	80.5885	-0.282925	60
18509	745750	Aminolevulinic acid	Lapatinib	0.0001	3e-06	75.5222	80.1431	4.62087	60
26980	66847	Mitomycin-C	Thalidomide	5e-07	1e-05	49.3586	62.1032	12.7446	60
26980	77213	Mitomycin-C	Procarbazine hydrochloride	5e-07	1e-05	81.8301	67.047	-14.7831	49
26980	85998	Mitomycin-C	Streptozocin	5e-07	0.0001	52.4882	61.7409	9.25274	60
49842	123127	Vinblastine	Doxorubicin	3e-08	5e-07	46.5122	80.8304	34.3182	54
49842	125066	Vinblastine	Bleomycin	3e-08	1e-06	64.6992	62.3242	-2.375	60
49842	747971	Vinblastine	Sorafenib	3e-08	2e-05	95.4526	94.2295	-1.22318	50
719344	721517	Anastrozole	Zoledronic acid	1e-07	1e-06	99.2939	100.338	1.0441	60
719344	747971	Anastrozole	Sorafenib	1e-07	2e-05	101.108	97.632	-3.47594	59
246131	747971	Valrubicin	Sorafenib	2e-05	2e-05	46.7716	29.1084	-17.6631	32
721517	747971	Zoledronic acid	Sorafenib	1e-06	2e-05	98.823	97.1156	-1.70737	60
38721	747971	Mitotane	Sorafenib	2e-05	2e-05	48.7687	96.9371	48.1684	60
266046	609699	Oxaliplatin	Topotecan	5e-06	1e-07	43.8892	46.5717	2.68242	60
762	3053	Mechlorethamine hydrochloride	Dactinomycin	5e-06	1e-07	55.4265	57.4247	1.99825	41
762	27640	Mechlorethamine hydrochloride	Floxuridine	5e-06	7e-08	56.8141	58.1464	1.33233	59
762	32065	Mechlorethamine hydrochloride	Hydroxyurea	5e-06	2e-05	62.2827	62.311	0.0283052	60
762	38721	Mechlorethamine hydrochloride	Mitotane	5e-06	2e-05	62.7436	62.0736	-0.669976	59
762	63878	Mechlorethamine hydrochloride	Cytarabine	5e-06	1e-06	50.1708	51.4229	1.25203	60
762	102816	Mechlorethamine hydrochloride	Azacitidine	5e-06	3e-06	43.5018	55.8483	12.3464	60
762	105014	Mechlorethamine hydrochloride	Cladribine	5e-06	1e-06	44.8321	49.7028	4.87074	60
762	118218	Mechlorethamine hydrochloride	Fludarabine	5e-06	6e-06	55.275	59.6594	4.38443	60
762	123127	Mechlorethamine hydrochloride	Doxorubicin	5e-06	5e-07	51.1793	61.9002	10.7209	57
762	125066	Mechlorethamine hydrochloride	Bleomycin	5e-06	1e-06	49.8871	54.7659	4.8788	60
762	138783	Mechlorethamine hydrochloride	Bendamustine	5e-06	2e-05	62.1518	61.9329	-0.218884	59
762	241240	Mechlorethamine hydrochloride	Carboplatin	5e-06	2e-05	59.7823	62.2332	2.45083	60
762	606869	Mechlorethamine hydrochloride	Clofarabine	5e-06	1e-07	54.1286	59.7576	5.62892	59
762	613327	Mechlorethamine hydrochloride	Gemcitabine	5e-06	1e-08	47.1578	49.5058	2.34806	59
762	628503	Mechlorethamine hydrochloride	Docetaxel	5e-06	4e-08	55.7017	57.1556	1.45386	47
762	686673	Mechlorethamine hydrochloride	Nelarabine	5e-06	2e-05	62.1227	62.267	0.14436	60
762	712807	Mechlorethamine hydrochloride	Capecitabine	5e-06	2e-05	60.2383	62.2268	1.98846	60
762	719276	Mechlorethamine hydrochloride	Fulvestrant	5e-06	4e-06	60.4457	62.1638	1.71813	60
762	719344	Mechlorethamine hydrochloride	Anastrozole	5e-06	1e-07	61.2731	62.2459	0.972828	60
762	719345	Mechlorethamine hydrochloride	Letrozole	5e-06	4e-07	59.2336	62.1958	2.96221	60
762	719627	Mechlorethamine hydrochloride	Celecoxib	5e-06	5e-06	62.3614	61.9033	-0.458077	59
762	732517	Mechlorethamine hydrochloride	Dasatinib	5e-06	1e-07	55.0329	59.733	4.70019	60
762	733504	Mechlorethamine hydrochloride	Everolimus	5e-06	1e-07	59.8918	60.5594	0.667537	59
762	743414	Mechlorethamine hydrochloride	Imatinib	5e-06	5e-06	59.8918	60.9241	1.03229	59
762	745750	Mechlorethamine hydrochloride	Lapatinib	5e-06	3e-06	59.8918	61.0195	1.12763	59
762	747599	Mechlorethamine hydrochloride	Nilotinib	5e-06	1e-06	59.8918	61.5678	1.67593	59
755	3053	Mercaptopurine	Dactinomycin	2e-06	1e-07	43.2295	52.2918	9.06223	42
755	6396	Mercaptopurine	Thiotepa	2e-06	1e-05	42.5642	49.7615	7.19726	59
755	9706	Mercaptopurine	Triethylenemelamine	2e-06	5e-06	36.1644	41.2266	5.06218	57
755	24559	Mercaptopurine	Plicamycin	2e-06	1e-06	12.1767	13.6024	1.42571	56
755	38721	Mercaptopurine	Mitotane	2e-06	2e-05	40.5869	54.0114	13.4246	59
755	49842	Mercaptopurine	Vinblastine	2e-06	3e-08	42.1899	53.7165	11.5266	59
755	63878	Mercaptopurine	Cytarabine	2e-06	1e-06	37.3582	43.2285	5.87033	60
755	67574	Mercaptopurine	Vincristine sulfate	2e-06	1e-07	35.2319	51.8629	16.631	60
755	102816	Mercaptopurine	Azacitidine	2e-06	3e-06	34.3318	49.7087	15.3769	60
755	105014	Mercaptopurine	Cladribine	2e-06	1e-06	37.6424	41.8246	4.18225	57
755	118218	Mercaptopurine	Fludarabine	2e-06	6e-06	42.96	50.8809	7.92092	60
755	122758	Mercaptopurine	Tretinoin	2e-06	4e-06	44.0096	53.6189	9.60935	59
755	125066	Mercaptopurine	Bleomycin	2e-06	1e-06	39.028	48.1857	9.15772	56
755	125973	Mercaptopurine	Paclitaxel	2e-06	3e-07	29.9486	44.027	14.0785	59
755	138783	Mercaptopurine	Bendamustine	2e-06	2e-05	79.7646	62.6411	-17.1235	38
755	180973	Mercaptopurine	Tamoxifen	2e-06	7e-06	45.5678	53.4123	7.84451	60
755	241240	Mercaptopurine	Carboplatin	2e-06	2e-05	69.7963	56.7813	-13.015	48
755	246131	Mercaptopurine	Valrubicin	2e-06	2e-05	18.1816	23.822	5.64048	50
755	362856	Mercaptopurine	Temozolomide	2e-06	2e-05	56.084	54.8073	-1.27667	56
755	673596	Mercaptopurine	SN-38	2e-06	1e-08	39.6623	45.3342	5.67193	60
755	719344	Mercaptopurine	Anastrozole	2e-06	1e-07	44.1844	53.8561	9.67162	60
755	719627	Mercaptopurine	Celecoxib	2e-06	5e-06	44.8527	53.7431	8.89044	58
755	721517	Mercaptopurine	Zoledronic acid	2e-06	1e-06	44.7255	53.795	9.06956	60
755	747971	Mercaptopurine	Sorafenib	2e-06	2e-05	42.0389	53.5173	11.4785	58
755	750690	Mercaptopurine	Sunitinib	2e-06	1e-06	42.0389	52.9797	10.9408	58
755	754143	Mercaptopurine	Romidepsin	2e-06	1e-08	42.0389	25.096	-16.9428	58
755	754230	Mercaptopurine	pralatrexate	2e-06	6e-10	42.0389	52.6858	10.6469	58
740	32065	Methotrexate	Hydroxyurea	1e-07	2e-05	36.0031	38.5977	2.59456	56
740	123127	Methotrexate	Doxorubicin	1e-07	5e-07	39.5132	38.4076	-1.10559	51
740	125066	Methotrexate	Bleomycin	1e-07	1e-06	36.5612	35.5385	-1.02269	58
740	719276	Methotrexate	Fulvestrant	1e-07	4e-06	36.3458	40.4538	4.10802	56
740	719344	Methotrexate	Anastrozole	1e-07	1e-07	35.8277	39.6437	3.816	55
740	721517	Methotrexate	Zoledronic acid	1e-07	1e-06	35.7777	39.1677	3.39	58
755	27640	Mercaptopurine	Floxuridine	2e-06	7e-08	39.8766	49.0477	9.17104	59
755	32065	Mercaptopurine	Hydroxyurea	2e-06	2e-05	45.3372	53.8529	8.51565	60
755	123127	Mercaptopurine	Doxorubicin	2e-06	5e-07	39.4586	52.6781	13.2195	60
755	719276	Mercaptopurine	Fulvestrant	2e-06	4e-06	46.2862	53.6911	7.40489	60
755	733504	Mercaptopurine	Everolimus	2e-06	1e-07	43.503	52.9612	9.45819	60
755	743414	Mercaptopurine	Imatinib	2e-06	5e-06	43.6464	53.6282	9.98179	60
762	6396	Mechlorethamine hydrochloride	Thiotepa	5e-06	1e-05	67.6601	61.3364	-6.32366	60
762	9706	Mechlorethamine hydrochloride	Triethylenemelamine	5e-06	5e-06	63.9427	50.9183	-13.0244	55
762	49842	Mechlorethamine hydrochloride	Vinblastine	5e-06	3e-08	63.2193	61.4679	-1.75136	59
762	67574	Mechlorethamine hydrochloride	Vincristine sulfate	5e-06	1e-07	60.6615	59.2904	-1.37108	55
762	122758	Mechlorethamine hydrochloride	Tretinoin	5e-06	4e-06	59.9179	61.7037	1.78579	59
762	180973	Mechlorethamine hydrochloride	Tamoxifen	5e-06	7e-06	79.0754	69.6908	-9.38463	49
762	226080	Mechlorethamine hydrochloride	Rapamycin	5e-06	1e-07	55.0121	59.6504	4.63824	59
762	246131	Mechlorethamine hydrochloride	Valrubicin	5e-06	2e-05	19.2548	24.9565	5.70167	51
762	362856	Mechlorethamine hydrochloride	Temozolomide	5e-06	2e-05	65.8768	64.3048	-1.57197	58
762	673596	Mechlorethamine hydrochloride	SN-38	5e-06	1e-08	47.4866	51.9018	4.41525	60
762	747971	Mechlorethamine hydrochloride	Sorafenib	5e-06	2e-05	64.0893	63.0202	-1.06916	59
762	750690	Mechlorethamine hydrochloride	Sunitinib	5e-06	1e-06	64.7442	62.6953	-2.04894	59
762	754143	Mechlorethamine hydrochloride	Romidepsin	5e-06	1e-08	11.1468	26.8935	15.7467	53
762	754230	Mechlorethamine hydrochloride	pralatrexate	5e-06	6e-10	56.5412	59.5457	3.00451	58
740	9706	Methotrexate	Triethylenemelamine	1e-07	5e-06	32.9979	32.6572	-0.34074	58
740	24559	Methotrexate	Plicamycin	1e-07	1e-06	12.5307	13.5155	0.984803	58
740	38721	Methotrexate	Mitotane	1e-07	2e-05	33.4057	36.6988	3.29306	52
740	49842	Methotrexate	Vinblastine	1e-07	3e-08	34.198	38.0214	3.82338	59
740	138783	Methotrexate	Bendamustine	1e-07	2e-05	35.2275	39.0098	3.78233	52
740	246131	Methotrexate	Valrubicin	1e-07	2e-05	17.6166	19.9507	2.33405	52
740	747971	Methotrexate	Sorafenib	1e-07	2e-05	36.4337	39.1201	2.68641	56
740	754230	Methotrexate	pralatrexate	1e-07	6e-10	34.1166	37.7842	3.66761	57
138783	246131	Bendamustine	Valrubicin	2e-05	2e-05	44.0417	25.1841	-18.8576	57
138783	747971	Bendamustine	Sorafenib	2e-05	2e-05	76.5635	95.2542	18.6906	60
123127	138783	Doxorubicin	Bendamustine	5e-07	2e-05	57.4716	82.5535	25.0819	52
123127	747971	Doxorubicin	Sorafenib	5e-07	2e-05	46.2976	82.9142	36.6167	58
123127	754230	Doxorubicin	pralatrexate	5e-07	6e-10	48.3418	76.7619	28.4202	59
755	719345	Mercaptopurine	Letrozole	2e-06	4e-07	43.5277	53.8901	10.3624	59
755	745750	Mercaptopurine	Lapatinib	2e-06	3e-06	43.7705	53.4338	9.66337	59
77213	85998	Procarbazine hydrochloride	Streptozocin	1e-05	0.0001	97.4111	88.0853	-9.32581	55
38721	123127	Mitotane	Doxorubicin	2e-05	5e-07	61.701	81.5431	19.8421	60
38721	125066	Mitotane	Bleomycin	2e-05	1e-06	76.2372	63.4891	-12.7481	60
762	24559	Mechlorethamine hydrochloride	Plicamycin	5e-06	1e-06	13.3797	14.4435	1.06379	59
762	125973	Mechlorethamine hydrochloride	Paclitaxel	5e-06	3e-07	51.8421	47.8175	-4.02463	46
762	721517	Mechlorethamine hydrochloride	Zoledronic acid	5e-06	1e-06	69.8482	62.2068	-7.6414	60
718781	747973	Erlotinib	Ixabepilone	2e-06	3e-07	13.8643	25.2162	11.3518	57
755	628503	Mercaptopurine	Docetaxel	2e-06	4e-08	29.8596	54.858	24.9984	49
755	732517	Mercaptopurine	Dasatinib	2e-06	1e-07	52.9106	53.0648	0.154228	57
9706	246131	Triethylenemelamine	Valrubicin	5e-06	2e-05	13.8643	22.9207	9.05636	57
109724	266046	Ifosfamide	Oxaliplatin	0.0001	5e-06	72.5528	63.4161	-9.13674	60
702294	747973	Estramustine phosphate sodium	Ixabepilone	0.0001	3e-07	29.8596	27.4186	-2.44098	49
92859	119875	Arsenic trioxide	Cisplatin	6e-06	2e-05	17.3617	28.3149	10.9532	59
119875	719345	Cisplatin	Letrozole	2e-05	4e-07	37.3004	37.706	0.405549	48
38721	246131	Mitotane	Valrubicin	2e-05	2e-05	99.3202	52.5051	-46.8151	4
681239	702294	Bortezomib	Estramustine phosphate sodium	3e-07	0.0001	37.8773	30.0166	-7.86076	4
67574	737754	Vincristine sulfate	Pazopanib	3e-08	1e-05	38.7724	55.3846	16.6122	60
67574	747974	Vincristine sulfate	Raloxifene hydrochloride	3e-08	1e-06	35.2837	55.6008	20.317	60
67574	749226	Vincristine sulfate	Abiraterone	3e-08	5e-06	31.2475	53.9858	22.7383	60
67574	753082	Vincristine sulfate	PLX-4032	3e-08	5e-06	32.6606	51.8886	19.228	60
67574	755986	Vincristine sulfate	Vismodegib	3e-08	2.5e-05	27.7524	53.8062	26.0539	59
67574	756645	Vincristine sulfate	Crizotinib	3e-08	1e-06	39.311	54.1005	14.7896	60
67574	757441	Vincristine sulfate	Axitinib	3e-08	1e-06	47.3942	55.3986	8.00442	60
67574	760766	Vincristine sulfate	Vandetanib	3e-08	2e-06	31.4907	50.146	18.6553	60
67574	761432	Vincristine sulfate	Cabazitaxel	3e-08	5e-08	30.1351	28.896	-1.23904	60
67574	763371	Vincristine sulfate	Ruxolitinib	3e-08	1e-05	43.5863	54.6484	11.0621	59
77213	737754	Procarbazine hydrochloride	Pazopanib	2e-05	1e-05	88.4858	95.411	6.92521	59
77213	747974	Procarbazine hydrochloride	Raloxifene hydrochloride	2e-05	1e-06	100.819	97.2245	-3.5948	60
[truncated: 3,218 more rows]

## Sheet: Figure 4A
NCT.Number	Citation	Authors	Unique Study ID	Title	Disease_Type	Condensed_Cancer_Type	Skip_Study	Test in GDSC	Test in CTRP	Patients have undergone previous drug treatment	Study_Type	Study Treatments	Control Drugs	Control Drug DoseKeys	Control Drug Concentrations (uM)	Ratios_Clinical_Control_Concentrations_vs_Max_Tested_Concentration	Max_Ratio_Clinical_Control_Concentrations_vs_Max_Tested_Concentration	Test Group Drugs	Test Group Drug DoseKeys	Test Group Drug Concentrations (uM)	Ratios_Clinical_Test_Concentrations_vs_Max_Tested_Concentration	Max_Ratio_Clinical_Test_Concentrations_vs_Max_Tested_Concentration	Specific_Outcomes	Control_OS (months)	Test_OS (months)	OS_HR	OS_HR_95_percent_conf	OS Significantly Improved in Test	Control_PFS (months)	Test_PFS (months)	PFS_HR	PFS_HR_95_percent_conf	PFS Significantly Improved in Test	Control_RFS (months)	Test_RFS (months)	RFS_HR	RFS_HR_95_percent_conf	RFS Significantly Improved in Test	Control_TTP (months)	Test_TTP (months)	TTP_HR	TTP_HR_95_percent_conf	TTP Significantly Improved in Test	Control_EFS (months)	Test_EFS (months)	EFS_HR	EFS_HR_95_percent_conf	EFS Significantly Improved in Test	Control_DFS (months)
NCT01360853	Ann Oncol. 2015 Sep;26(9):1923-9. doi: 10.1093/annonc/mdv264. Epub 2015 Jun 19.	O'Neil et al., 2015	CT57	A phase II/III randomized study to compare the efficacy and safety of rigosertib plus gemcitabine versus gemcitabine alone in patients with previously untreated metastatic pancreatic cancer.	Pancreatic Cancer	pancreatic cancer	F	F	T	F	Standard vs Standard + New Drug(s)	RG: Rigosertib (1800 mg/m2, IV2hr, d1&4&8&11&15&18, 4wk) + Gemcitabine (1000 mg/m2, d1&8&15, 4wk)_x000D__x000D__x000D__x000D__x000D__x000D_ _x000D__x000D__x000D__x000D__x000D__x000D_ G: Gemcitabine	Gemcitabine	1000	1.14	0.0345455	0.0345455	Gemcitabine, rigosertib	1000, 1800	1.14, 22.1	0.0345454545454545, 0.334848484848485	0.334848	RG- OS: 6.1, PFS: 3.4_x000D__x000D__x000D__x000D__x000D__x000D_ G- OS: 6.4, PFS: 3.4_x000D__x000D__x000D__x000D__x000D__x000D_ _x000D__x000D__x000D__x000D__x000D__x000D_ OS_HR: 1.24(0.85-1.81), PFS_HR: 0.96(0.68-1.36)	6.4	6.1	1.24	0.85-1.81	F	3.4	3.4	0.96	0.68-1.36	F	NA	NA	NA	NA	NA	NA	NA	NA	NA	NA	NA	NA	NA	NA	NA	NA
NCT00910897	Blood. 2011 Nov 24;118(22):5752-8; quiz 5982. doi: 10.1182/blood-2011-05-355081. Epub 2011 Aug 17.	Moreau et al., 2011	CT46	Bortezomib plus dexamethasone versus reduced-dose bortezomib, thalidomide plus dexamethasone as induction treatment before autologous stem cell transplantation in newly diagnosed multiple myeloma.	Myeloma	plasma cell myeloma	F	F	T	F	Standard vs Standard + New Drug(s)	VD: Bortezomib (1.3 mg/m2, IV, d1&4&8&11) + Dexamethasone (40 mg, d1-4, all cycles) + Dexamethasone (40mg, d9-12, cycles 1&2): 3wk, 4cyc -THEN- Autologous stem cell transplantation and follow up therapy_x000D__x000D__x000D__x000D__x000D__x000D_ _x000D__x000D__x000D__x000D__x000D__x000D_ vtD: Bortezomib (1 mg/m2, d1&4&8&11) + Thalidomide (100 mg/d, Oral) + Dexamethasone: 3wk, 4cyc -> less than par…	Bortezomib, Dexamethasone	1.3, 40	0.0104, 0.178	0.08, 0.00539393939393939	0.08	Bortezomib, Dexamethasone, Thalidomide	1, 40, 100	0.0104, 0.178, 3.99	0.08, 0.00539393939393939, 0.0604545454545455	0.08	VD- PFS: 30, CR: 12%, VGPR_CR: 36%_x000D__x000D__x000D__x000D__x000D__x000D_ _x000D__x000D__x000D__x000D__x000D__x000D_ vtD- PFS: 26, CR: 13%, VGPR_CR: 49%	NA	NA	NA	NA	F	30	26	NA	NA	F	NA	NA	NA	NA	NA	NA	NA	NA	NA	NA	NA	NA	NA	NA	NA	NA
NCT00461747	Blood. 2012 Aug 23;120(8):1589-96. Epub 2012 Jul 12.	Rosinol et al., 2012	CT38	Superiority of bortezomib, thalidomide, and dexamethasone (VTD) as induction pretransplantation therapy in multiple myeloma: a randomized phase 3 PETHEMA/GEM study.	Multiple Myeloma	plasma cell myeloma	F	F	T (TD vs VDT)	F	Standard vs Standard + New Drug(s)	TD: Thalidomide (200 mg/d, 24wk) + Dexamethasone (40 mg/d, d1-4&9-12, 4wk, 6cyc) -THEN- autologous stem cell transplantation (ASCT)_x000D__x000D__x000D__x000D__x000D__x000D_ _x000D__x000D__x000D__x000D__x000D__x000D_ VTD: Bortezomib (1.3 mg/m2, d1&4&8&11, 4wk, 6cyc) + Thalidomide + Dexamethasone -THEN- ASCT_x000D__x000D__x000D__x000D__x000D__x000D_ _x000D__x000D__x000D__x000D__x000D__x000D_ VBMCP…	Dexamethasone, Thalidomide	40, 200	0.178, 6.58	0.00539393939393939, 0.0996969696969697	0.099697	Bortezomib, Dexamethasone, Thalidomide	1.3, 40, 200	0.0104, 0.178, 6.58	0.08, 0.00539393939393939, 0.0996969696969697	0.099697	TD- Response: 62%, PFS: 28.2, 4yrOS: 65%_x000D__x000D__x000D__x000D__x000D__x000D_ VTD- Response: 85%, PFS: 56.2, 4yrOS: 74%	NA	NA	NA	NA	F	28.2	56.2	NA	NA	T	NA	NA	NA	NA	NA	NA	NA	NA	NA	NA	NA	NA	NA	NA	NA	NA
NCT02299765	J Clin Oncol. 2004 Mar 1;22(5):777-84.	Giaccone et al., 2004	CT60	Gefitinib in combination with gemcitabine and cisplatin in advanced non-small-cell lung cancer: a phase III trial--INTACT 1.	NSC Lung Cancer	lung cancer	F	T	F	F	Standard vs Standard + New Drug(s)	1. Cisplatin (80 mg/m2, d1) + Gemcitabine (1250 mg/m2, d1&8, 3wk) + placebo_x000D__x000D__x000D__x000D__x000D__x000D_ 2. Cisplatin + Gemcitabine + Gefitinib (250 mg/d)_x000D__x000D__x000D__x000D__x000D__x000D_ 3. Cisplatin + Gemcitabine + Gefitinib (500 mg/d)_x000D__x000D__x000D__x000D__x000D__x000D_	Cisplatin, Gemcitabine	80, 1250	6.99, 1.14	0.699, 1.11328125	1.11328	Cisplatin, Gefitinib, Gemcitabine	80, 500, 1250	6.99, 0.889, 1.14	0.699, 1.778, 1.11328125	1.778	1. OS: 10.9, TTP: 6, response rate: 47.2%_x000D__x000D__x000D__x000D__x000D__x000D_ 2. OS: 9.9, TTP: 5.8, response rate: 51.2%_x000D__x000D__x000D__x000D__x000D__x000D_ 3. OS: 9.9, TTP: 5.5, response rate: 50.3%	10.9	9.9	NA	NA	F	NA	NA	NA	NA	NA	NA	NA	NA	NA	NA	6	5.5	NA	NA	F	NA	NA	NA	NA	NA	NA
NCT02299765	J Clin Oncol. 2004 Mar 1;22(5):785-94.	Herbst et al., 2004	CT61	Gefitinib in combination with paclitaxel and carboplatin in advanced non-small-cell lung cancer: a phase III trial--INTACT 2.	NSC Lung Cancer	lung cancer	F	F	T	F	Standard vs Standard + New Drug(s)	1. Paclitaxel (225 mg/m2) + Carboplatin (AUC 6, d1, 3wk) + placebo_x000D__x000D__x000D__x000D__x000D__x000D_ 2. Paclitaxel + Carboplatin + Gefitinib (250 mg/d)_x000D__x000D__x000D__x000D__x000D__x000D_ 3. Paclitaxel + Carboplatin + Gefitinib (500 mg/d)_x000D__x000D__x000D__x000D__x000D__x000D_	Carboplatin, Paclitaxel	6, 225	5.36, 0.468	0.0812121212121212, 0.00709090909090909	0.0812121	Carboplatin, Gefitinib, Paclitaxel	6, 500, 225	5.36, 0.889, 0.468	0.0812121212121212, 0.013469696969697, 0.00709090909090909	0.0812121	1. OS: 9.9, TTP: 5, response rate: 42% (1 year survival)_x000D__x000D__x000D__x000D__x000D__x000D_ 2. OS: 9.8, TTP: 5.3, response rate: 41% (1 year survival)_x000D__x000D__x000D__x000D__x000D__x000D_ 3. OS: 8.7, TTP: 4.6, response rate: 37% (1 year survival)	9.9	8.7	NA	NA	F	NA	NA	NA	NA	NA	NA	NA	NA	NA	NA	5	4.6	NA	NA	F	NA	NA	NA	NA	NA	NA
NCT02299765	J Clin Oncol. 2005 Sep 1;23(25):5892-9. Epub 2005 Jul 25.	Herbst et al., 2005	CT62	TRIBUTE: a phase III trial of erlotinib hydrochloride (OSI-774) combined with carboplatin and paclitaxel chemotherapy in advanced non-small-cell lung cancer.	NSC Lung Cancer	lung cancer	F	F	T	F	Standard vs Standard + New Drug(s)	1. Paclitaxel (200 mg/m2, 6cyc) + Carboplatin (AUC 6, 3wk) + placebo_x000D__x000D__x000D__x000D__x000D__x000D_ 2. Paclitaxel + Carboplatin + Erlotinib (150 mg/d)	Carboplatin, Paclitaxel	6, 200	5.36, 0.468	0.0812121212121212, 0.00709090909090909	0.0812121	Carboplatin, Erlotinib, Paclitaxel	6, 150, 200	5.36, 2.89, 0.468	0.0812121212121212, 0.0437878787878788, 0.00709090909090909	0.0812121	1. OS: 10.5, TTP: 4.9 , response rate: 19.3% _x000D__x000D__x000D__x000D__x000D__x000D_ 2. OS: 10.6, TTP: 5.1, response rate: 21.5%_x000D__x000D__x000D__x000D__x000D__x000D_	10.5	10.5	0.995	0.86-1.16	F	NA	NA	NA	NA	NA	NA	NA	NA	NA	NA	4.9	5.1	0.937	NA	F	NA	NA	NA	NA	NA	NA
NCT02299765	J Clin Oncol. 2007 Apr 20;25(12):1545-52.	Gatzemeier et al, 2007	CT63	Phase III study of erlotinib in combination with cisplatin and gemcitabine in advanced non-small-cell lung cancer: the Tarceva Lung Cancer Investigation Trial.	NSC Lung Cancer	lung cancer	F	T	F	F	Standard vs Standard + New Drug(s)	1. Cisplatin (80 mg/m2, d1&6, 3wk) + Gemcitabine (1250 mg/m2, d1&8, 3wk, 6cyc) + placebo_x000D__x000D__x000D__x000D__x000D__x000D_ 2. Cisplatin + Gemcitabine + Erlotinib (150 mg/d)	Cisplatin, Gemcitabine	80, 1250	6.99, 1.14	0.699, 1.11328125	1.11328	Cisplatin, Erlotinib, Gemcitabine	80, 150, 1250	6.99, 2.89, 1.14	0.699, 1.445, 1.11328125	1.445	1. OS: 10.1, TTP: 5.7, response rate: 29.9%_x000D__x000D__x000D__x000D_ 2. OS: 9.9, TTP: 5.5, response rate: 31.5%_x000D__x000D__x000D__x000D__x000D__x000D_	10.1496	9.89643	1.06	0.90-1.23	F	NA	NA	NA	NA	NA	NA	NA	NA	NA	NA	5.66168	5.45455	0.98	0.86-1.11	F	NA	NA	NA	NA	NA	NA
NCT00003128	J Clin Oncol. 2007 Feb 10;25(5):526-31.	Homesley et al., 2007	CT7	Phase III trial of ifosfamide with or without paclitaxel in advanced uterine carcinosarcoma: a Gynecologic Oncology Group Study.	Uterine Carcinosarcoma	uterine cancer	F	F	T	F	Standard vs Standard + New Drug(s)	1. Ifosfamide (2.0 g/m2, d1-3, IV, 3wk, 8cyc) + Mesna_x000D__x000D__x000D__x000D__x000D__x000D_ 2. Ifosfamide (1.6 g/m2, d1-3, IV) + Paclitaxel (135 mg/m2, d1, infusion3hr) + Mesna + Filgrastim + dexamethasone (20mg) or diphenhydramine (50mg) or cimetidine (300 mg) or ranitidine (50 mg)	Ifosfamide	2	66	1	1	Ifosfamide, Paclitaxel	1.6, 135	66, 0.234	1, 0.00354545454545455	1	1. PFS: 3.6, OS: 8.4_x000D__x000D__x000D__x000D__x000D__x000D_ 2. PFS: 5.8, OS: 13.5	8.4	13.5	0.69	0.49-0.97	T	3.6	5.8	0.71	0.51-0.97	T	NA	NA	NA	NA	NA	NA	NA	NA	NA	NA	NA	NA	NA	NA	NA	NA
NCT00813696	J Clin Oncol. 2010 Apr 1;28(10):1645-51. doi: 10.1200/JCO.2009.25.4433. Epub 2010 Mar 1.	Colucci et al., 2010	CT43	Randomized phase III trial of gemcitabine plus cisplatin compared with single-agent gemcitabine as first-line treatment of patients with advanced pancreatic cancer: the GIP-1 study.	Pancreatic Cancer	pancreatic cancer	F	T	F	F	Standard vs Standard + New Drug(s)	A: Gemcitabine (1000 mg/m2, IV30min, once per week 7 wks then 1 wk rest) -THEN- Gemcitabine (1000 mg/m2, IV30 min, d1&8&15, 4wk)_x000D__x000D__x000D__x000D__x000D__x000D_ _x000D__x000D__x000D__x000D__x000D__x000D_ B: Gemcitabine + Cisplatin (25 mg/m2, d1&8&15&29&36&42, then 1 wk rest) -THEN- Gemcitabine + Cisplatin (d1&8&15, 4wk)	Gemcitabine	1000	1.14	1.11328	1.11328	Cisplatin, Gemcitabine	25, 1000	2.84, 1.14	0.284, 1.11328125	1.11328	A- OS: 8.3, 1yrOS: 34%, PFS: 3.9_x000D__x000D__x000D__x000D__x000D__x000D_ B- OS: 7.2, 1yrOS: 30.7%, PFS: 3.8	8.3	7.2	1.1	0.89-1.35	F	3.9	3.8	0.97	0.80-1.19	F	NA	NA	NA	NA	NA	NA	NA	NA	NA	NA	NA	NA	NA	NA	NA	NA
NCT00300885	J Clin Oncol. 2010 Apr 10;28(11):1835-42. doi: 10.1200/JCO.2009.26.1321. Epub 2010 Mar 8.	Scagliotti et al., 2010	CT34	Phase III study of carboplatin and paclitaxel alone or with sorafenib in advanced non-small-cell lung cancer.	NSC Lung Cancer	lung cancer	F	F	T	F	Standard vs Standard + New Drug(s)	A: Paclitaxel (200 mg/m2, IV4hr, d1, 3wk, 6cyc) + Carboplatin (AUC 6, IV60min, d1, 3wk, 6cyc) + Sorafenib (400 mg, 2x per day Oral, d2-19, 3wk)_x000D__x000D__x000D__x000D__x000D__x000D_ B: Paclitaxel (200 mg/m2, IV4hr, d1, 3wk, 6cyc) + Carboplatin (AUC 6, IV60min, d1, 3wk, 6cyc) + Placebo_x000D__x000D__x000D__x000D__x000D__x000D_	Carboplatin, Paclitaxel	6, 200	5.36, 0.468	0.0812121212121212, 0.00709090909090909	0.0812121	Carboplatin, Paclitaxel, Sorafenib	6, 200, 400	5.36, 0.468, 4.3	0.0812121212121212, 0.00709090909090909, 0.0651515151515152	0.0812121	CPS- OS: 10.7, PFS: 4.6, Response: 27%_x000D__x000D__x000D__x000D__x000D__x000D_ CP- OS: 10.6, PFS: 5.4, Response: 24%_x000D__x000D__x000D__x000D__x000D__x000D_ _x000D__x000D__x000D__x000D__x000D__x000D_ OS_HR: 1.15(0.94-1.41, p=0.915), PFS_HR: 0.99(0.84-1.16, p=0.433), OR_p: 0.1015	10.6	10.7	1.15	0.94-1.41	F	5.4	4.6	0.99	0.84-1.16	F	NA	NA	NA	NA	NA	NA	NA	NA	NA	NA	NA	NA	NA	NA	NA	NA
NCT00052468	J Clin Oncol. 2010 Sep 20;28(27):4162-9. doi: 10.1200/JCO.2009.27.4696. Epub 2010 Aug 23.	du Bois et al., 2010	CT17	Phase III trial of carboplatin plus paclitaxel with or without gemcitabine in first-line treatment of epithelial ovarian cancer.	Ovarian Cancer	ovarian cancer	F	F	T	F	Standard vs Standard + New Drug(s)	TC: Carboplatin(AUC 5, IV60min) + Paclitaxel (175 mg/m2, IV3hr): d1, 3wk, 6cyc_x000D__x000D__x000D__x000D__x000D__x000D_ _x000D__x000D__x000D__x000D__x000D__x000D_ TCG: Carboplatin + Paclitaxel + Gemcitabine (800 mg/m2, IV60min, d1&8, 3wk, 6cyc)	Carboplatin, Paclitaxel	5, 175	4.29, 0.234	0.065, 0.00354545454545455	0.065	Carboplatin, Gemcitabine, Paclitaxel	5, 800, 175	4.29, 1.14, 0.234	0.065, 0.0345454545454545, 0.00354545454545455	0.065	TC- Response: 77.5%, PFS: 19.3, OS: 51.5_x000D__x000D__x000D__x000D__x000D__x000D_ _x000D__x000D__x000D__x000D__x000D__x000D_ TCG- Response: 86.2%, PFS: 17.8, OS: 49.5	51.5	49.5	1.05	0.91-1.20	F	19.3	17.8	1.18	1.06-1.32	F	NA	NA	NA	NA	NA	NA	NA	NA	NA	NA	NA	NA	NA	NA	NA	NA
NCT00191100	J Clin Oncol. 2011 May 1;29(13):1678-85. doi: 10.1200/JCO.2009.25.9663. Epub 2011 Mar 28.	Duenas-Gonzalez et al., 2011.	CT28	Phase III, open-label, randomized study comparing concurrent gemcitabine plus cisplatin and radiation followed by adjuvant gemcitabine and cisplatin versus concurrent cisplatin and radiation in patients with stage IIB to IVA carcinoma of the cervix.	Cervical Cancer	cervical cancer	F	T	F	F	Standard vs Standard + New Drug(s)	A: Cisplatin (40 mg/m2, IV60min, d1, 1wk, 6cyc) + Gemcitabine (125 mg/m2, IV60min, d1, 1wk, 6cyc) + Radiation -THEN- Cisplatin (50 mg/m2, d1, 3wk, 2cyc) + Gemcitabine (1000 mg/m2, d1&8, 3wk, 2cyc)_x000D__x000D__x000D__x000D__x000D__x000D_ _x000D__x000D__x000D__x000D__x000D__x000D_ B: Cisplatin (40 mg/m2, IV60min, d1, 1wk, 6cyc) + Radiation	Cisplatin	40	3.63	0.363	0.363	Cisplatin, Gemcitabine	50, 1000	4.28, 1.14	0.428, 1.11328125	1.11328	CG- 3yrPFS: 74.4%, HR_PFS: .68, HR_OS: .68 _x000D__x000D__x000D__x000D__x000D__x000D_ C- 3yrPFS: 65%	NA	NA	0.68	0.49-0.95	T	NA	NA	0.68	0.49-0.95	T	NA	NA	NA	NA	NA	NA	NA	NA	NA	NA	NA	NA	NA	NA	NA	NA
NCT00022191	J Clin Oncol. 2012 Apr 1;30(10):1107-13. doi: 10.1200/JCO.2011.38.6979. Epub 2012 Feb 27.	Bellmunt et al., 2012	CT14	Randomized phase III study comparing paclitaxel/cisplatin/gemcitabine and gemcitabine/cisplatin in patients with locally advanced or metastatic urothelial cancer without prior systemic therapy: EORTC Intergroup Study 30987.	Urothelial Cancer	bladder cancer	F	T	F	F	Standard vs Standard + New Drug(s)	GC: Gemcitabine (1000 mg/m2, d1&8&15, 4wk) + Cisplatin (70 mg/m2, d2, 4wk): 6cyc_x000D__x000D__x000D__x000D__x000D__x000D_ _x000D__x000D__x000D__x000D__x000D__x000D_ PCG: Paclitaxel (80 mg/m2, d1&8, 3wk) + Gemcitabine (1000 mg/m2, d1&8, 3wk) + Cisplatin (70 mg/m2, d1, 3wk): 6cyc	Cisplatin, Gemcitabine	70, 1000	5.94, 1.14	0.594, 1.11328125	1.11328	Cisplatin, Gemcitabine, Paclitaxel	70, 1000, 80	5.94, 1.14, 0.105	0.594, 1.11328125, 1.025390625	1.11328	GC- OS: 12.7, Response: 43.6%, PFS: 7.6_x000D__x000D__x000D__x000D__x000D__x000D_ _x000D__x000D__x000D__x000D__x000D__x000D_ PCG- OS: 15.8, Response: 55.5%, PFS: 8.3	12.7	15.8	0.85	0.72-1.02	F	7.6	8.3	0.87	0.74-1.03	F	NA	NA	NA	NA	NA	NA	NA	NA	NA	NA	NA	NA	NA	NA	NA	NA
NCT00449033	J Clin Oncol. 2012 Sep 1;30(25):3084-92. doi: 10.1200/JCO.2011.39.7646. Epub 2012 Jul 30.	Paz-Ares et al., 2012	CT36	Phase III, randomized, double-blind, placebo-controlled trial of gemcitabine/cisplatin alone or with sorafenib for the first-line treatment of advanced, nonsquamous non-small-cell lung cancer.	NSC Lung Cancer	lung cancer	F	T	F	F	Standard vs Standard + New Drug(s)	1. Sorafenib (400 mg, 2x per day) + Gemcitabine (1250 mg/m2, d1&8) + Cisplatin (75 mg/m2, d1): 3wk, 6cyc_x000D__x000D__x000D__x000D__x000D__x000D_ 2. Placebo + Gemcitabine (1250 mg/m2, d1&8) + Cisplatin (75 mg/m2, d1): 3wk, 6cyc	Cisplatin, Gemcitabine	75, 1250	6.44, 1.14	0.644, 1.11328125	1.11328	Cisplatin, Gemcitabine, Sorafenib	75, 1250, 400	6.44, 1.14, 4.3	0.644, 1.11328125, 1.075	1.11328	SGC- OS: 12.4, PFS: 6.0, TTP: 6.1_x000D__x000D__x000D__x000D__x000D__x000D_ GC- OS: 12.5, PFS: 5.5, TTP: 5.5	12.5	12.4	0.98	0.83-1.16	F	5.5	6	0.83	0.71-0.97	T	NA	NA	NA	NA	NA	5.5	6.1	0.73	0.60-0.88	T	NA	NA	NA	NA	NA	NA
NCT00457691	J Clin Oncol. 2013 Apr 1;31(10):1341-7. doi: 10.1200/JCO.2012.45.1930. Epub 2013 Jan 28.	Carrato et al., 2013	CT37	Fluorouracil, leucovorin, and irinotecan plus either sunitinib or placebo in metastatic colorectal cancer: a randomized, phase III trial.	Colorectal Cancer	colorectal cancer	F	T	B	F	Standard vs Standard + New Drug(s)	FOLFIRI: Irinotecan (180 mg/m2, IV, 2wk) + LV (200 mg/m2, 2wk) + 5-FU (400 mg/m2, bolus, 2wk) + 5-FU (2400 mg/m2, IV46hr, 2wk) + Placebo: 3cyc_x000D__x000D__x000D__x000D__x000D__x000D_ FOLFIRI+S: Irinotecan (180 mg/m2, IV, 2wk) + LV (200 mg/m2, 2wk) + 5-FU (400 mg/m2, bolus, 2wk) + 5-FU (2400 mg/m2, IV46hr, 2wk) + Sunitinib (37.5 mg/d, oral, d1-28, 6wk): 6 week treatment	5-Fluorouracil, SN-38	2400, 180	3.02, 0.0331	0.094375, 0.662	0.662	5-Fluorouracil, SN-38, Sunitinib	2400, 180, 37.5	3.02, 0.0331, 0.125	0.094375, 0.662, 0.015625	0.662	FOLFIRI- PFS: 8.4, OS: 19.8_x000D__x000D__x000D__x000D__x000D__x000D_ FOLFIRI+S- PFS: 7.8, OS: 20.3	19.8	20.3	1.171	0.936-1.466	F	8.4	7.8	1.095	0.892-1.344	F	NA	NA	NA	NA	NA	NA	NA	NA	NA	NA	NA	NA	NA	NA	NA	NA
NCT00507416	J Clin Oncol. 2015 Nov 20;33(33):3921-9. doi: 10.1200/JCO.2014.58.7618. Epub 2015 Jun 8.	Niesvizky et al., 2015	CT40	Community-Based Phase IIIB Trial of Three UPFRONT Bortezomib-Based Myeloma Regimens.	Myeloma	plasma cell myeloma	F	F	T (VD vs VTD)	F	Standard vs Standard + New Drug(s)	VD: Bortezomib (1.3 mg/m2, d1&4&8&11, IV) + Dexamethasone (20 mg, oral, d1&2&4&5&8&9&11&12): 3wk, 8cyc_x000D__x000D__x000D__x000D__x000D__x000D_ VTD: Bortezomib + Dexamethasone + Thalidomide (100 mg, d1-21, oral): 3wk, 8cyc_x000D__x000D__x000D__x000D__x000D__x000D_ VMP: Bortezomib + Melphalan + Prednisone: 3wk, 8cyc	Bortezomib, Dexamethasone	1.3, 20	0.0104, 0.0892	0.08, 0.0027030303030303	0.08	Bortezomib, Dexamethasone, Thalidomide	1.3, 20, 100	0.0104, 0.0892, 3.99	0.08, 0.0027030303030303, 0.0604545454545455	0.08	VD- PFS: 14.7, Response: 73%, OS: 49.8_x000D__x000D__x000D__x000D__x000D__x000D_ VTD- PFS: 15.4, Response: 80%, OS: 51.5	49.8	51.5	NA	NA	F	14.7	15.4	NA	NA	F	NA	NA	NA	NA	NA	NA	NA	NA	NA	NA	NA	NA	NA	NA	NA	NA
NCT00003447	J Natl Cancer Inst. 2003 Mar 5;95(5):362-72.	Gridelli et al., 2003	CT1	Chemotherapy for elderly patients with advanced non-small-cell lung cancer: the Multicenter Italian Lung Cancer in the Elderly Study (MILES) phase III randomized trial.	NSC Lung Cancer	lung cancer	F	T	F	F	Monotherapies + Combo	1. Vinorelbine (30 mg/m2)_x000D__x000D__x000D__x000D_ 2. Gemcitabine (1200 mg/m2)_x000D__x000D__x000D__x000D_ 3. Vinorelbine (25 mg/m2) + Gemcitabine (1000 mg/m2)_x000D__x000D__x000D__x000D_ all: d1&8, 3wk, 6cyc	Gemcitabine	1200	1.14	1.11328	1.11328	Gemcitabine, Vinorelbine	1000, 25	1.14, 0.0202	1.11328125, 0.315625	1.11328	V. PFS: 4.15, OS: 8.31_x000D__x000D__x000D__x000D__x000D__x000D_ G. PFS: 3.92, OS: 6.46_x000D__x000D__x000D__x000D__x000D__x000D_ VG. PFS: 4.38, OS: 6.92_x000D__x000D__x000D__x000D__x000D__x000D_ _x000D__x000D__x000D__x000D__x000D__x000D_ VvVG: OS_HR: 1.17(0.95-1.44, p=0.93), PFS_HR: 0.95(0.78-1.16, p=0.32)_x000D__x000D__x000D__x000D__x000D__x000D_ GvVG: OS_HR: 1.06(0.86-1.29, p=0.69), PFS_HR: 0.…	6.46	6.92	1.06	0.86-1.29	F	NA	NA	NA	NA	NA	NA	NA	NA	NA	NA	3.92	4.38	0.95	0.78-1.16	F	NA	NA	NA	NA	NA	NA
NCT00003447	J Natl Cancer Inst. 2003 Mar 5;95(5):362-72.	Gridelli et al., 2003	CT1	Chemotherapy for elderly patients with advanced non-small-cell lung cancer: the Multicenter Italian Lung Cancer in the Elderly Study (MILES) phase III randomized trial.	NSC Lung Cancer	lung cancer	F	T	F	F	Monotherapies + Combo	1. Vinorelbine (30 mg/m2)_x000D__x000D__x000D__x000D_ 2. Gemcitabine (1200 mg/m2)_x000D__x000D__x000D__x000D_ 3. Vinorelbine (25 mg/m2) + Gemcitabine (1000 mg/m2)_x000D__x000D__x000D__x000D_ all: d1&8, 3wk, 6cyc	Vinorelbine	30	0.0202	0.315625	0.315625	Gemcitabine, Vinorelbine	1000, 25	1.14, 0.0202	1.11328125, 0.315625	1.11328	V. PFS: 4.15, OS: 8.31_x000D__x000D__x000D__x000D__x000D__x000D_ G. PFS: 3.92, OS: 6.46_x000D__x000D__x000D__x000D__x000D__x000D_ VG. PFS: 4.38, OS: 6.92_x000D__x000D__x000D__x000D__x000D__x000D_ _x000D__x000D__x000D__x000D__x000D__x000D_ VvVG: OS_HR: 1.17(0.95-1.44, p=0.93), PFS_HR: 0.95(0.78-1.16, p=0.32)_x000D__x000D__x000D__x000D__x000D__x000D_ GvVG: OS_HR: 1.06(0.86-1.29, p=0.69), PFS_HR: 0.…	8.31	6.92	1.17	0.95-1.44	F	NA	NA	NA	NA	NA	NA	NA	NA	NA	NA	4.15	4.38	0.95	0.78-1.16	F	NA	NA	NA	NA	NA	NA
NCT00006454	J Natl Cancer Inst. 2006 Aug 2;98(15):1036-45.	Pfisterer et al., 2006	CT12	Randomized phase III trial of topotecan following carboplatin and paclitaxel in first-line treatment of advanced ovarian cancer: a gynecologic cancer intergroup trial of the AGO-OVAR and GINECO.	Ovarian Cancer	ovarian cancer	F	F	T	F	Standard vs Standard + New Drug(s)	TC: Paclitaxel (175 mg/m2, IV3hr, 3wk, 6cyc) + Carboplatin (AUC 5 mg/ml*min, IV60min, 3wk, 6cyc)_x000D__x000D__x000D__x000D__x000D__x000D_ TC-Top: Paclitaxel (175 mg/m2, IV3hr, 3wk, 6cyc) + Carboplatin (AUC 5 mg/ml*min, IV60min, 3wk, 6cyc) -THEN- Topotecan (1.25 mg/m2, IV30min, d1-5, 3wk, 4cyc)	Carboplatin, Paclitaxel	5, 175	4.29, 0.234	0.065, 0.00354545454545455	0.065	Carboplatin, Paclitaxel, Topotecan	5, 175, 1.25	4.29, 0.234, 0.00712	0.065, 0.00354545454545455, 0.000107878787878788	0.065	TC- PFS: 18.5, OS: 44.5, Response: 76.2%_x000D__x000D__x000D__x000D__x000D__x000D_ TC-TOP- PFS: 18.2, OS: 43.1, Response: 69.0%	44.5	43.1	1.01	0.86-1.18	F	18.5	18.2	0.97	0.78-1.12	F	NA	NA	NA	NA	NA	NA	NA	NA	NA	NA	NA	NA	NA	NA	NA	NA
NCT00061919	J Natl Cancer Inst. 2009 Aug 5;101(15):1049-57. doi: 10.1093/jnci/djp200. Epub 2009 Jul 16.	Lee et al., 2009	CT19	Anti-angiogenic therapy using thalidomide combined with chemotherapy in small cell lung cancer: a randomized, double-blind, placebo-controlled trial.	Small Cell Lung Cancer	lung cancer	F	F	T	F	Standard vs Standard + New Drug(s)	1. [Etoposide (120 mg/m2, IV, d1&2) + Etoposide (100 mg, 2x per day Oral) -OR- Etoposide (120 mg/m2, IV, d1) + Etoposide (100 mg, 2x per day Oral, d2&3)] + Carboplatin (AUC 5 or 6, IV, 3wk, 6cyc) + Placebo_x000D__x000D__x000D__x000D__x000D__x000D_ _x000D__x000D__x000D__x000D__x000D__x000D_ 2. Therapy 1 (Etoposide + Carboplatin) + Thalidomide (100 mg/d, 2yr)--could be modified to 150 mg/d or 200 m…	Carboplatin, Etoposide	6, 120	5.36, 13.6	0.0812121212121212, 0.485714285714286	0.485714	Carboplatin, Etoposide, Thalidomide	6, 120, 100	5.36, 13.6, 3.99	0.0812121212121212, 0.485714285714286, 0.0604545454545455	0.485714	1. OS: 10.5_x000D__x000D__x000D__x000D__x000D__x000D_ 2. OS: 10.1	10.5	10.1	1.09	0.93-1.27	F	NA	NA	1.07	0.92-1.24	F	NA	NA	NA	NA	NA	NA	NA	NA	NA	NA	NA	NA	NA	NA	NA	NA
NCT00744497	Lancet Oncol. 2013 Dec;14(13):1307-16. doi: 10.1016/S1470-2045(13)70479-0. Epub 2013 Nov 8.	Araujo et al., 2013	CT41	Docetaxel and dasatinib or placebo in men with metastatic castration-resistant prostate cancer (READY): a randomised, double-blind phase 3 trial.	Prostate Cancer	breast cancer	F	B	T (less prednisone)	F	Standard vs Standard + New Drug(s)	1. Docetaxel (75 mg/m2, IV, 3wk) + Prednisone (5 mg, 2x per day) + Placebo_x000D__x000D__x000D__x000D__x000D__x000D_ 2. Docetaxel (75 mg/m2, IV, 3wk) + Prednisone (5 mg, 2x per day) + Dasatinib (100 mg, 1x per day)	Docetaxel	75	0.0359	0.000543939	0.000543939	Dasatinib, Docetaxel	100, 75	0.041, 0.0359	0.000621212121212121, 0.000543939393939394	0.000621212	1. OS: 21.2, PFS: 11.1_x000D__x000D__x000D__x000D__x000D__x000D_ 2. OS: 21.5, PFS: 11.8	21.2	21.5	0.99	0.87-1.13	F	11.1	11.8	0.92	0.82-1.05	F	NA	NA	NA	NA	NA	NA	NA	NA	NA	NA	NA	NA	NA	NA	NA	NA
NCT00883779	Lancet Oncol. 2013 Jul;14(8):777-86. doi: 10.1016/S1470-2045(13)70254-7. Epub 2013 Jun 17.	Wu et al., 2013	CT59	Intercalated combination of chemotherapy and erlotinib for patients with advanced stage non-small-cell lung cancer (FASTACT-2): a randomised, double-blind trial.	NSC Lung Cancer	lung cancer	F	F	T	F	Standard vs Standard + New Drug(s)	1. Gemcitabine (1250 mg/m2, d1&8, IV) + Carboplatin (AUC 5)/or/Cisplatin (75 mg/m2, d1, IV) + Placebo_x000D__x000D__x000D__x000D__x000D__x000D_ 2. Gemcitabine + Carboplatin/or/Cisplatin + Erlotinib (150 mg/d, d15-28, Oral)_x000D__x000D__x000D__x000D__x000D__x000D_ _x000D__x000D__x000D__x000D__x000D__x000D_ Carboplatin: 92%_x000D__x000D__x000D__x000D__x000D__x000D_ Cisplatin: 8%	Carboplatin, Gemcitabine	5, 1250	4.29, 1.14	0.065, 0.0345454545454545	0.065	Carboplatin, Erlotinib, Gemcitabine	5, 150, 1250	4.29, 2.89, 1.14	0.065, 0.0437878787878788, 0.0345454545454545	0.065	1.All Patients- PFS: 6.0, OS: 15.2, Response: 18.2%_x000D__x000D__x000D__x000D__x000D__x000D_ EGFR-WT Patients- PFS: 5.9, OS: 12.2, Response: 19%_x000D__x000D__x000D__x000D__x000D__x000D_ EGFR-Mut Patients- PFS: 6.9, OS: 20.6, 15%_x000D__x000D__x000D__x000D__x000D__x000D_ _x000D__x000D__x000D__x000D__x000D__x000D_ 2. All Patients- PFS: 7.6, OS: 18.3, Response: 42.9%_x000D__x000D__x000D__x000D__x0…	12.2	14.9	0.77	0.53-1.11	F	5.9	6.7	0.97	0.69-1.36	F	NA	NA	NA	NA	NA	NA	NA	NA	NA	NA	NA	NA	NA	NA	NA	NA
NCT00144989	Lancet Oncol. 2014 Jan;15(1):106-13. doi: 10.1016/S1470-2045(13)70511-4. Epub 2013 Dec 3.	Kubota et al., 2014	CT75	Etoposide and cisplatin versus irinotecan and cisplatin in patients with limited-stage small-cell lung cancer treated with etoposide and cisplatin plus concurrent accelerated hyperfractionated thoracic radiotherapy (JCOG0202): a randomised phase 3 study.	Small Cell Lung Cancer	lung cancer	F	T	F	F	Standard vs Standard + New Drug(s)	1. Cisplatin (80 mg/m2, d1, IV) + Etoposide (100 mg/m2, d1-3, IV) + Radiation -THEN- Cisplatin (80 mg/m2, d1, IV, 3wk, 3cyc) + Etoposide (100 mg/m2, d1-3, IV, 3wk, 3cyc)_x000D__x000D__x000D__x000D__x000D__x000D_ _x000D__x000D__x000D__x000D__x000D__x000D_ 2. Cisplatin (80 mg/m2, d1, IV) + Etoposide (100 mg/m2, d1-3, IV) + Radiation -THEN- Irinotecan (60 mg/m2, d1&8&15, IV, 3-4wk, 3cyc) + Cisplatin…	Cisplatin, Etoposide	80, 100	6.99, 13.6	0.699, 0.85	0.85	Cisplatin, Etoposide, SN-38	80, 100, 60	6.99, 13.6, 0.0204	0.699, 0.85, 0.408	0.85	1. OS: 38.4 _x000D__x000D__x000D__x000D__x000D__x000D_ 2. OS: 33.6_x000D__x000D__x000D__x000D__x000D__x000D_ _x000D__x000D__x000D__x000D__x000D__x000D_ OS HR p-value: 0.70_x000D__x000D__x000D__x000D__x000D__x000D_	38.4	33.6	1.09	0.80-1.46	F	13.2	12	1.1	0.83-1.45	F	NA	NA	NA	NA	NA	NA	NA	NA	NA	NA	NA	NA	NA	NA	NA	NA
NCT01015118	Int J Cancer. 2020 Jan 15;146(2):439-448. doi: 10.1002/ijc.32606. Epub 2019 Sep 6.	Ray-Coquard et al., 2020	CT48	Standard first-line chemotherapy with or without nintedanib for advanced ovarian cancer (AGO-OVAR 12): a randomised, double-blind, placebo-controlled phase 3 trial.	Ovarian Cancer	ovarian cancer	F	F	T	F	Standard vs Standard + New Drug(s)	1. Paclitaxel (175 mg/m2, IV, d1, 3wk) + Carboplatin (AUC 5-6 mg/mL/min, IV, d1, 3wk) + Placebo_x000D__x000D__x000D__x000D__x000D__x000D_ _x000D__x000D__x000D__x000D__x000D__x000D_ 2. Paclitaxel + Carboplatin + Nintedanib (200 mg, 2x per day Oral, d2-21, 3wk, up to 120wk)	Carboplatin, Paclitaxel	6, 175	5.36, 0.234	0.0812121212121212, 0.00354545454545455	0.0812121	Carboplatin, nintedanib, Paclitaxel	6, 200, 175	5.36, 0.0574, 0.234	0.0812121212121212, 0.00086969696969697, 0.00354545454545455	0.0812121	1. PFS: 16.6, _x000D__x000D__x000D__x000D_OS: 62.8_x000D__x000D_ 2. PFS: 17.6, OS: 62.0_x000D__x000D_	62.8	62	0.99	0.83-1.17	F	16.6	17.6	0.86	0.75-0.98	T	NA	NA	NA	NA	NA	NA	NA	NA	NA	NA	NA	NA	NA	NA	NA	NA
NCT00052962	Lancet. 2000 Mar 25;355(9209):1041-7.	Douillard et al., 2000	CT18	Irinotecan combined with fluorouracil compared with fluorouracil alone as first-line treatment for metastatic colorectal cancer: a multicentre randomised trial.	Colorectal Cancer	colorectal cancer	F	B	T	F	Standard vs Standard + New Drug(s)	IFL: Irinotecan (80 mg/m2, 1wk) + 5-FU (2300 mg/m2, IV24hr) + Leucovorin (500 mg/m2) -OR- Irinotecan (180 mg/m2, 2wk) + 5-FU (400 mg/m2, bolus, d1&2, 2wk) + 5-FU (600 mg/m2, IV22hr, d1&2, 2wk) + Leucovorin (200 mg/m2, d1&2, 2wk)_x000D__x000D__x000D__x000D__x000D__x000D_ _x000D__x000D__x000D__x000D__x000D__x000D_ FL: 5-FU (2600 mg/m2, IV24hr, 1wk) + Leucovorin (500 mg/m2, 1wk) -OR- 5-FU (400 mg/m2…	5-Fluorouracil	600	1.77	0.0136154	0.0136154	5-Fluorouracil, SN-38	600, 180	1.77, 0.0331	0.0136153846153846, 0.0254615384615385	0.0254615	IFL- Response: 49%, TTP: 6.7, OS: 17.4_x000D__x000D__x000D__x000D__x000D__x000D_ FL- Response: 31%, TTP: 4.4, OS: 14.1	14.1	17.4	NA	NA	T	NA	NA	NA	NA	NA	NA	NA	NA	NA	NA	4.4	6.7	0.59	0.46-0.77	T	NA	NA	NA	NA	NA	NA
NCT00226915	Lancet. 2002 Aug 17;360(9332):505-15.	ICON Group, 2002	CT30	Paclitaxel plus carboplatin versus standard chemotherapy with either single-agent carboplatin or cyclophosphamide, doxorubicin, and cisplatin in women with ovarian cancer: the ICON3 randomised trial.	Ovarian Cancer	ovarian cancer	F	F	T	F	Standard vs Standard + New Drug(s)	1. Carboplatin (AUC 5-6)_x000D__x000D__x000D__x000D__x000D__x000D_ 2. Cyclophosphamide (500 mg/m2) + Doxorubicin (50 mg/m2) + Cisplatin (50 mg/m2)_x000D__x000D__x000D__x000D__x000D__x000D_ 3. Paclitaxel (175 mg/m2, IV3hr) + Carboplatin (AUC 5-6)	Carboplatin	6	5.36	0.0812121	0.0812121	Carboplatin, Paclitaxel	6, 175	5.36, 0.234	0.0812121212121212, 0.00354545454545455	0.0812121	1vs3: OS_HR: 0.98(0.85-1.12, p=0.73), PFS_HR: 0.92(0.81-1.04, p=0.19)_x000D__x000D__x000D__x000D__x000D__x000D_ _x000D__x000D__x000D__x000D__x000D__x000D_ 2vs3: OS_HR: 0.99(0.81-1.22, p=0.94), PFS_HR: 0.95(0.78-1.15, p=0.57)	NA	NA	0.98	0.87-1.10	F	NA	NA	0.92	0.81-1.04	F	NA	NA	NA	NA	NA	NA	NA	NA	NA	NA	NA	NA	NA	NA	NA	NA
[truncated: 106 more columns]

## Sheet: Figure 4B
NCT.Number	Citation	Authors	Unique Study ID	Title	Disease_Type	Condensed_Cancer_Type	Skip_Study	Test in GDSC	Test in CTRP	Patients have undergone previous drug treatment	Study_Type	Study Treatments	Control Drugs	Control Drug DoseKeys	Control Drug Concentrations (uM)	Ratios_Clinical_Control_Concentrations_vs_Max_Tested_Concentration	Max_Ratio_Clinical_Control_Concentrations_vs_Max_Tested_Concentration	Test Group Drugs	Test Group Drug DoseKeys	Test Group Drug Concentrations (uM)	Ratios_Clinical_Test_Concentrations_vs_Max_Tested_Concentration	Max_Ratio_Clinical_Test_Concentrations_vs_Max_Tested_Concentration	Specific_Outcomes	Control_OS (months)	Test_OS (months)	OS_HR	OS_HR_95_percent_conf	OS Significantly Improved in Test	Control_PFS (months)	Test_PFS (months)	PFS_HR	PFS_HR_95_percent_conf	PFS Significantly Improved in Test	Control_RFS (months)	Test_RFS (months)	RFS_HR	RFS_HR_95_percent_conf	RFS Significantly Improved in Test	Control_TTP (months)	Test_TTP (months)	TTP_HR	TTP_HR_95_percent_conf	TTP Significantly Improved in Test	Control_EFS (months)	Test_EFS (months)	EFS_HR	EFS_HR_95_percent_conf	EFS Significantly Improved in Test	Control_DFS (months)
NCT01360853	Ann Oncol. 2015 Sep;26(9):1923-9. doi: 10.1093/annonc/mdv264. Epub 2015 Jun 19.	O'Neil et al., 2015	CT57	A phase II/III randomized study to compare the efficacy and safety of rigosertib plus gemcitabine versus gemcitabine alone in patients with previously untreated metastatic pancreatic cancer.	Pancreatic Cancer	pancreatic cancer	F	F	T	F	Standard vs Standard + New Drug(s)	RG: Rigosertib (1800 mg/m2, IV2hr, d1&4&8&11&15&18, 4wk) + Gemcitabine (1000 mg/m2, d1&8&15, 4wk)_x000D__x000D__x000D__x000D__x000D__x000D_ _x000D__x000D__x000D__x000D__x000D__x000D_ G: Gemcitabine	Gemcitabine	1000	1.14	0.0345455	0.0345455	Gemcitabine, rigosertib	1000, 1800	1.14, 22.1	0.0345454545454545, 0.334848484848485	0.334848	RG- OS: 6.1, PFS: 3.4_x000D__x000D__x000D__x000D__x000D__x000D_ G- OS: 6.4, PFS: 3.4_x000D__x000D__x000D__x000D__x000D__x000D_ _x000D__x000D__x000D__x000D__x000D__x000D_ OS_HR: 1.24(0.85-1.81), PFS_HR: 0.96(0.68-1.36)	6.4	6.1	1.24	0.85-1.81	F	3.4	3.4	0.96	0.68-1.36	F	NA	NA	NA	NA	NA	NA	NA	NA	NA	NA	NA	NA	NA	NA	NA	NA
NCT00461747	Blood. 2012 Aug 23;120(8):1589-96. Epub 2012 Jul 12.	Rosinol et al., 2012	CT38	Superiority of bortezomib, thalidomide, and dexamethasone (VTD) as induction pretransplantation therapy in multiple myeloma: a randomized phase 3 PETHEMA/GEM study.	Multiple Myeloma	plasma cell myeloma	F	F	T (TD vs VDT)	F	Standard vs Standard + New Drug(s)	TD: Thalidomide (200 mg/d, 24wk) + Dexamethasone (40 mg/d, d1-4&9-12, 4wk, 6cyc) -THEN- autologous stem cell transplantation (ASCT)_x000D__x000D__x000D__x000D__x000D__x000D_ _x000D__x000D__x000D__x000D__x000D__x000D_ VTD: Bortezomib (1.3 mg/m2, d1&4&8&11, 4wk, 6cyc) + Thalidomide + Dexamethasone -THEN- ASCT_x000D__x000D__x000D__x000D__x000D__x000D_ _x000D__x000D__x000D__x000D__x000D__x000D_ VBMCP…	Dexamethasone, Thalidomide	40, 200	0.178, 6.58	0.00539393939393939, 0.0996969696969697	0.099697	Bortezomib, Dexamethasone, Thalidomide	1.3, 40, 200	0.0104, 0.178, 6.58	0.08, 0.00539393939393939, 0.0996969696969697	0.099697	TD- Response: 62%, PFS: 28.2, 4yrOS: 65%_x000D__x000D__x000D__x000D__x000D__x000D_ VTD- Response: 85%, PFS: 56.2, 4yrOS: 74%	NA	NA	NA	NA	F	28.2	56.2	NA	NA	T	NA	NA	NA	NA	NA	NA	NA	NA	NA	NA	NA	NA	NA	NA	NA	NA
NCT02299765	J Clin Oncol. 2004 Mar 1;22(5):777-84.	Giaccone et al., 2004	CT60	Gefitinib in combination with gemcitabine and cisplatin in advanced non-small-cell lung cancer: a phase III trial--INTACT 1.	NSC Lung Cancer	lung cancer	F	T	F	F	Standard vs Standard + New Drug(s)	1. Cisplatin (80 mg/m2, d1) + Gemcitabine (1250 mg/m2, d1&8, 3wk) + placebo_x000D__x000D__x000D__x000D__x000D__x000D_ 2. Cisplatin + Gemcitabine + Gefitinib (250 mg/d)_x000D__x000D__x000D__x000D__x000D__x000D_ 3. Cisplatin + Gemcitabine + Gefitinib (500 mg/d)_x000D__x000D__x000D__x000D__x000D__x000D_	Cisplatin, Gemcitabine	80, 1250	6.99, 1.14	0.699, 1.11328125	1.11328	Cisplatin, Gefitinib, Gemcitabine	80, 500, 1250	6.99, 0.889, 1.14	0.699, 1.778, 1.11328125	1.778	1. OS: 10.9, TTP: 6, response rate: 47.2%_x000D__x000D__x000D__x000D__x000D__x000D_ 2. OS: 9.9, TTP: 5.8, response rate: 51.2%_x000D__x000D__x000D__x000D__x000D__x000D_ 3. OS: 9.9, TTP: 5.5, response rate: 50.3%	10.9	9.9	NA	NA	F	NA	NA	NA	NA	NA	NA	NA	NA	NA	NA	6	5.5	NA	NA	F	NA	NA	NA	NA	NA	NA
NCT02299765	J Clin Oncol. 2004 Mar 1;22(5):785-94.	Herbst et al., 2004	CT61	Gefitinib in combination with paclitaxel and carboplatin in advanced non-small-cell lung cancer: a phase III trial--INTACT 2.	NSC Lung Cancer	lung cancer	F	F	T	F	Standard vs Standard + New Drug(s)	1. Paclitaxel (225 mg/m2) + Carboplatin (AUC 6, d1, 3wk) + placebo_x000D__x000D__x000D__x000D__x000D__x000D_ 2. Paclitaxel + Carboplatin + Gefitinib (250 mg/d)_x000D__x000D__x000D__x000D__x000D__x000D_ 3. Paclitaxel + Carboplatin + Gefitinib (500 mg/d)_x000D__x000D__x000D__x000D__x000D__x000D_	Carboplatin, Paclitaxel	6, 225	5.36, 0.468	0.0812121212121212, 0.00709090909090909	0.0812121	Carboplatin, Gefitinib, Paclitaxel	6, 500, 225	5.36, 0.889, 0.468	0.0812121212121212, 0.013469696969697, 0.00709090909090909	0.0812121	1. OS: 9.9, TTP: 5, response rate: 42% (1 year survival)_x000D__x000D__x000D__x000D__x000D__x000D_ 2. OS: 9.8, TTP: 5.3, response rate: 41% (1 year survival)_x000D__x000D__x000D__x000D__x000D__x000D_ 3. OS: 8.7, TTP: 4.6, response rate: 37% (1 year survival)	9.9	8.7	NA	NA	F	NA	NA	NA	NA	NA	NA	NA	NA	NA	NA	5	4.6	NA	NA	F	NA	NA	NA	NA	NA	NA
NCT00003117	J Clin Oncol. 2005 Jan 1;23(1):190-6.	Lilenbaum et al., 2005	CT6	Single-agent versus combination chemotherapy in advanced non-small-cell lung cancer: the cancer and leukemia group B (study 9730).	NSC Lung Cancer	lung cancer	F	F	T	F	Standard vs Standard + New Drug(s)	1. Paclitaxel (225 mg/m2, d1, IV3hr)_x000D__x000D__x000D__x000D__x000D__x000D_ 2. Paclitaxel + Carboplatin (AUC 6.0 mg/mL/min, IV30min)	Paclitaxel	225	0.468	0.00709091	0.00709091	Carboplatin, Paclitaxel	6, 225	5.36, 0.468	0.0812121212121212, 0.00709090909090909	0.0812121	1. Response: 17%, failure-free survival (FFS): 2.5, OS: 6.7_x000D__x000D__x000D__x000D__x000D__x000D_ 2. Response: 30%, FFS: 4.6, OS: 8.8	6.7	8.8	0.91	0.77-1.17	F	NA	NA	NA	NA	NA	NA	NA	NA	NA	NA	NA	NA	NA	NA	NA	NA	NA	NA	NA	NA	NA
NCT02299765	J Clin Oncol. 2005 Sep 1;23(25):5892-9. Epub 2005 Jul 25.	Herbst et al., 2005	CT62	TRIBUTE: a phase III trial of erlotinib hydrochloride (OSI-774) combined with carboplatin and paclitaxel chemotherapy in advanced non-small-cell lung cancer.	NSC Lung Cancer	lung cancer	F	F	T	F	Standard vs Standard + New Drug(s)	1. Paclitaxel (200 mg/m2, 6cyc) + Carboplatin (AUC 6, 3wk) + placebo_x000D__x000D__x000D__x000D__x000D__x000D_ 2. Paclitaxel + Carboplatin + Erlotinib (150 mg/d)	Carboplatin, Paclitaxel	6, 200	5.36, 0.468	0.0812121212121212, 0.00709090909090909	0.0812121	Carboplatin, Erlotinib, Paclitaxel	6, 150, 200	5.36, 2.89, 0.468	0.0812121212121212, 0.0437878787878788, 0.00709090909090909	0.0812121	1. OS: 10.5, TTP: 4.9 , response rate: 19.3% _x000D__x000D__x000D__x000D__x000D__x000D_ 2. OS: 10.6, TTP: 5.1, response rate: 21.5%_x000D__x000D__x000D__x000D__x000D__x000D_	10.5	10.5	0.995	0.86-1.16	F	NA	NA	NA	NA	NA	NA	NA	NA	NA	NA	4.9	5.1	0.937	NA	F	NA	NA	NA	NA	NA	NA
NCT02299765	J Clin Oncol. 2007 Apr 20;25(12):1545-52.	Gatzemeier et al, 2007	CT63	Phase III study of erlotinib in combination with cisplatin and gemcitabine in advanced non-small-cell lung cancer: the Tarceva Lung Cancer Investigation Trial.	NSC Lung Cancer	lung cancer	F	T	F	F	Standard vs Standard + New Drug(s)	1. Cisplatin (80 mg/m2, d1&6, 3wk) + Gemcitabine (1250 mg/m2, d1&8, 3wk, 6cyc) + placebo_x000D__x000D__x000D__x000D__x000D__x000D_ 2. Cisplatin + Gemcitabine + Erlotinib (150 mg/d)	Cisplatin, Gemcitabine	80, 1250	6.99, 1.14	0.699, 1.11328125	1.11328	Cisplatin, Erlotinib, Gemcitabine	80, 150, 1250	6.99, 2.89, 1.14	0.699, 1.445, 1.11328125	1.445	1. OS: 10.1, TTP: 5.7, response rate: 29.9%_x000D__x000D__x000D__x000D_ 2. OS: 9.9, TTP: 5.5, response rate: 31.5%_x000D__x000D__x000D__x000D__x000D__x000D_	10.1496	9.89643	1.06	0.90-1.23	F	NA	NA	NA	NA	NA	NA	NA	NA	NA	NA	5.66168	5.45455	0.98	0.86-1.11	F	NA	NA	NA	NA	NA	NA
NCT00003128	J Clin Oncol. 2007 Feb 10;25(5):526-31.	Homesley et al., 2007	CT7	Phase III trial of ifosfamide with or without paclitaxel in advanced uterine carcinosarcoma: a Gynecologic Oncology Group Study.	Uterine Carcinosarcoma	uterine cancer	F	F	T	F	Standard vs Standard + New Drug(s)	1. Ifosfamide (2.0 g/m2, d1-3, IV, 3wk, 8cyc) + Mesna_x000D__x000D__x000D__x000D__x000D__x000D_ 2. Ifosfamide (1.6 g/m2, d1-3, IV) + Paclitaxel (135 mg/m2, d1, infusion3hr) + Mesna + Filgrastim + dexamethasone (20mg) or diphenhydramine (50mg) or cimetidine (300 mg) or ranitidine (50 mg)	Ifosfamide	2	66	1	1	Ifosfamide, Paclitaxel	1.6, 135	66, 0.234	1, 0.00354545454545455	1	1. PFS: 3.6, OS: 8.4_x000D__x000D__x000D__x000D__x000D__x000D_ 2. PFS: 5.8, OS: 13.5	8.4	13.5	0.69	0.49-0.97	T	3.6	5.8	0.71	0.51-0.97	T	NA	NA	NA	NA	NA	NA	NA	NA	NA	NA	NA	NA	NA	NA	NA	NA
NCT00003013	J Clin Oncol. 2009 May 20;27(15):2474-81. doi: 10.1200/JCO.2008.19.2567. Epub 2009 Mar 30.	Gianni et al., 2009	CT5	Phase III trial evaluating the addition of paclitaxel to doxorubicin followed by cyclophosphamide, methotrexate, and fluorouracil, as adjuvant or primary systemic therapy: European Cooperative Trial in Operable Breast Cancer.	Breast Cancer	breast cancer	F	F	T	F	Standard vs Standard + New Drug(s)	A: Doxorubicin (75 mg/m2, IV bolus, 3wk, 4cyc) + Cyclophosphamide (600 mg/m2, IV) + Methotrexate (40 mg/m, IV) + Fluorouracil (600 mg/m2, IV):CMF, d1&8, 4wk, 4cyc -- pre-surgery_x000D__x000D__x000D__x000D__x000D__x000D_ _x000D__x000D__x000D__x000D__x000D__x000D_ B: Paclitaxel (200 mg/m2, infus, 3hr) + Doxorubicin (60 mg/m2) + CMF -- post-surgery_x000D__x000D__x000D__x000D__x000D__x000D_ _x000D__x…	5-Fluorouracil, Cyclophosphamide, Doxorubicin, Methotrexate	600, 600, 75, 40	1.77, 15.9, 0.147, 2.25	0.0136153846153846, 0.122307692307692, 0.00222727272727273, 0.0340909090909091	0.122308	5-Fluorouracil, Cyclophosphamide, Doxorubicin, Methotrexate, Paclitaxel	600, 600, 60, 40, 200	1.77, 15.9, 0.105, 2.25, 0.468	0.0136153846153846, 0.122307692307692, 0.00159090909090909, 0.0340909090909091, 0.00709090909090909	0.122308	A7yr-RFS: 69%, DRFS: 77%, OS: 82%_x000D__x000D__x000D__x000D__x000D__x000D_ B7yr-RFS: 76%, DRFS: 84%, OS: 85%_x000D__x000D__x000D__x000D__x000D__x000D_ C7yr-RFS: 72%, DRFS: 80%, OS: 84%	NA	NA	0.8	0.56-1.14	F	NA	NA	NA	NA	NA	NA	NA	0.73	0.57-0.97	T	NA	NA	NA	NA	NA	NA	NA	NA	NA	NA	NA
NCT00813696	J Clin Oncol. 2010 Apr 1;28(10):1645-51. doi: 10.1200/JCO.2009.25.4433. Epub 2010 Mar 1.	Colucci et al., 2010	CT43	Randomized phase III trial of gemcitabine plus cisplatin compared with single-agent gemcitabine as first-line treatment of patients with advanced pancreatic cancer: the GIP-1 study.	Pancreatic Cancer	pancreatic cancer	F	T	F	F	Standard vs Standard + New Drug(s)	A: Gemcitabine (1000 mg/m2, IV30min, once per week 7 wks then 1 wk rest) -THEN- Gemcitabine (1000 mg/m2, IV30 min, d1&8&15, 4wk)_x000D__x000D__x000D__x000D__x000D__x000D_ _x000D__x000D__x000D__x000D__x000D__x000D_ B: Gemcitabine + Cisplatin (25 mg/m2, d1&8&15&29&36&42, then 1 wk rest) -THEN- Gemcitabine + Cisplatin (d1&8&15, 4wk)	Gemcitabine	1000	1.14	1.11328	1.11328	Cisplatin, Gemcitabine	25, 1000	2.84, 1.14	0.284, 1.11328125	1.11328	A- OS: 8.3, 1yrOS: 34%, PFS: 3.9_x000D__x000D__x000D__x000D__x000D__x000D_ B- OS: 7.2, 1yrOS: 30.7%, PFS: 3.8	8.3	7.2	1.1	0.89-1.35	F	3.9	3.8	0.97	0.80-1.19	F	NA	NA	NA	NA	NA	NA	NA	NA	NA	NA	NA	NA	NA	NA	NA	NA
NCT00300885	J Clin Oncol. 2010 Apr 10;28(11):1835-42. doi: 10.1200/JCO.2009.26.1321. Epub 2010 Mar 8.	Scagliotti et al., 2010	CT34	Phase III study of carboplatin and paclitaxel alone or with sorafenib in advanced non-small-cell lung cancer.	NSC Lung Cancer	lung cancer	F	F	T	F	Standard vs Standard + New Drug(s)	A: Paclitaxel (200 mg/m2, IV4hr, d1, 3wk, 6cyc) + Carboplatin (AUC 6, IV60min, d1, 3wk, 6cyc) + Sorafenib (400 mg, 2x per day Oral, d2-19, 3wk)_x000D__x000D__x000D__x000D__x000D__x000D_ B: Paclitaxel (200 mg/m2, IV4hr, d1, 3wk, 6cyc) + Carboplatin (AUC 6, IV60min, d1, 3wk, 6cyc) + Placebo_x000D__x000D__x000D__x000D__x000D__x000D_	Carboplatin, Paclitaxel	6, 200	5.36, 0.468	0.0812121212121212, 0.00709090909090909	0.0812121	Carboplatin, Paclitaxel, Sorafenib	6, 200, 400	5.36, 0.468, 4.3	0.0812121212121212, 0.00709090909090909, 0.0651515151515152	0.0812121	CPS- OS: 10.7, PFS: 4.6, Response: 27%_x000D__x000D__x000D__x000D__x000D__x000D_ CP- OS: 10.6, PFS: 5.4, Response: 24%_x000D__x000D__x000D__x000D__x000D__x000D_ _x000D__x000D__x000D__x000D__x000D__x000D_ OS_HR: 1.15(0.94-1.41, p=0.915), PFS_HR: 0.99(0.84-1.16, p=0.433), OR_p: 0.1015	10.6	10.7	1.15	0.94-1.41	F	5.4	4.6	0.99	0.84-1.16	F	NA	NA	NA	NA	NA	NA	NA	NA	NA	NA	NA	NA	NA	NA	NA	NA
NCT00052468	J Clin Oncol. 2010 Sep 20;28(27):4162-9. doi: 10.1200/JCO.2009.27.4696. Epub 2010 Aug 23.	du Bois et al., 2010	CT17	Phase III trial of carboplatin plus paclitaxel with or without gemcitabine in first-line treatment of epithelial ovarian cancer.	Ovarian Cancer	ovarian cancer	F	F	T	F	Standard vs Standard + New Drug(s)	TC: Carboplatin(AUC 5, IV60min) + Paclitaxel (175 mg/m2, IV3hr): d1, 3wk, 6cyc_x000D__x000D__x000D__x000D__x000D__x000D_ _x000D__x000D__x000D__x000D__x000D__x000D_ TCG: Carboplatin + Paclitaxel + Gemcitabine (800 mg/m2, IV60min, d1&8, 3wk, 6cyc)	Carboplatin, Paclitaxel	5, 175	4.29, 0.234	0.065, 0.00354545454545455	0.065	Carboplatin, Gemcitabine, Paclitaxel	5, 800, 175	4.29, 1.14, 0.234	0.065, 0.0345454545454545, 0.00354545454545455	0.065	TC- Response: 77.5%, PFS: 19.3, OS: 51.5_x000D__x000D__x000D__x000D__x000D__x000D_ _x000D__x000D__x000D__x000D__x000D__x000D_ TCG- Response: 86.2%, PFS: 17.8, OS: 49.5	51.5	49.5	1.05	0.91-1.20	F	19.3	17.8	1.18	1.06-1.32	F	NA	NA	NA	NA	NA	NA	NA	NA	NA	NA	NA	NA	NA	NA	NA	NA
NCT00191100	J Clin Oncol. 2011 May 1;29(13):1678-85. doi: 10.1200/JCO.2009.25.9663. Epub 2011 Mar 28.	Duenas-Gonzalez et al., 2011.	CT28	Phase III, open-label, randomized study comparing concurrent gemcitabine plus cisplatin and radiation followed by adjuvant gemcitabine and cisplatin versus concurrent cisplatin and radiation in patients with stage IIB to IVA carcinoma of the cervix.	Cervical Cancer	cervical cancer	F	T	F	F	Standard vs Standard + New Drug(s)	A: Cisplatin (40 mg/m2, IV60min, d1, 1wk, 6cyc) + Gemcitabine (125 mg/m2, IV60min, d1, 1wk, 6cyc) + Radiation -THEN- Cisplatin (50 mg/m2, d1, 3wk, 2cyc) + Gemcitabine (1000 mg/m2, d1&8, 3wk, 2cyc)_x000D__x000D__x000D__x000D__x000D__x000D_ _x000D__x000D__x000D__x000D__x000D__x000D_ B: Cisplatin (40 mg/m2, IV60min, d1, 1wk, 6cyc) + Radiation	Cisplatin	40	3.63	0.363	0.363	Cisplatin, Gemcitabine	50, 1000	4.28, 1.14	0.428, 1.11328125	1.11328	CG- 3yrPFS: 74.4%, HR_PFS: .68, HR_OS: .68 _x000D__x000D__x000D__x000D__x000D__x000D_ C- 3yrPFS: 65%	NA	NA	0.68	0.49-0.95	T	NA	NA	0.68	0.49-0.95	T	NA	NA	NA	NA	NA	NA	NA	NA	NA	NA	NA	NA	NA	NA	NA	NA
NCT00022191	J Clin Oncol. 2012 Apr 1;30(10):1107-13. doi: 10.1200/JCO.2011.38.6979. Epub 2012 Feb 27.	Bellmunt et al., 2012	CT14	Randomized phase III study comparing paclitaxel/cisplatin/gemcitabine and gemcitabine/cisplatin in patients with locally advanced or metastatic urothelial cancer without prior systemic therapy: EORTC Intergroup Study 30987.	Urothelial Cancer	bladder cancer	F	T	F	F	Standard vs Standard + New Drug(s)	GC: Gemcitabine (1000 mg/m2, d1&8&15, 4wk) + Cisplatin (70 mg/m2, d2, 4wk): 6cyc_x000D__x000D__x000D__x000D__x000D__x000D_ _x000D__x000D__x000D__x000D__x000D__x000D_ PCG: Paclitaxel (80 mg/m2, d1&8, 3wk) + Gemcitabine (1000 mg/m2, d1&8, 3wk) + Cisplatin (70 mg/m2, d1, 3wk): 6cyc	Cisplatin, Gemcitabine	70, 1000	5.94, 1.14	0.594, 1.11328125	1.11328	Cisplatin, Gemcitabine, Paclitaxel	70, 1000, 80	5.94, 1.14, 0.105	0.594, 1.11328125, 1.025390625	1.11328	GC- OS: 12.7, Response: 43.6%, PFS: 7.6_x000D__x000D__x000D__x000D__x000D__x000D_ _x000D__x000D__x000D__x000D__x000D__x000D_ PCG- OS: 15.8, Response: 55.5%, PFS: 8.3	12.7	15.8	0.85	0.72-1.02	F	7.6	8.3	0.87	0.74-1.03	F	NA	NA	NA	NA	NA	NA	NA	NA	NA	NA	NA	NA	NA	NA	NA	NA
NCT00449033	J Clin Oncol. 2012 Sep 1;30(25):3084-92. doi: 10.1200/JCO.2011.39.7646. Epub 2012 Jul 30.	Paz-Ares et al., 2012	CT36	Phase III, randomized, double-blind, placebo-controlled trial of gemcitabine/cisplatin alone or with sorafenib for the first-line treatment of advanced, nonsquamous non-small-cell lung cancer.	NSC Lung Cancer	lung cancer	F	T	F	F	Standard vs Standard + New Drug(s)	1. Sorafenib (400 mg, 2x per day) + Gemcitabine (1250 mg/m2, d1&8) + Cisplatin (75 mg/m2, d1): 3wk, 6cyc_x000D__x000D__x000D__x000D__x000D__x000D_ 2. Placebo + Gemcitabine (1250 mg/m2, d1&8) + Cisplatin (75 mg/m2, d1): 3wk, 6cyc	Cisplatin, Gemcitabine	75, 1250	6.44, 1.14	0.644, 1.11328125	1.11328	Cisplatin, Gemcitabine, Sorafenib	75, 1250, 400	6.44, 1.14, 4.3	0.644, 1.11328125, 1.075	1.11328	SGC- OS: 12.4, PFS: 6.0, TTP: 6.1_x000D__x000D__x000D__x000D__x000D__x000D_ GC- OS: 12.5, PFS: 5.5, TTP: 5.5	12.5	12.4	0.98	0.83-1.16	F	5.5	6	0.83	0.71-0.97	T	NA	NA	NA	NA	NA	5.5	6.1	0.73	0.60-0.88	T	NA	NA	NA	NA	NA	NA
NCT00457691	J Clin Oncol. 2013 Apr 1;31(10):1341-7. doi: 10.1200/JCO.2012.45.1930. Epub 2013 Jan 28.	Carrato et al., 2013	CT37	Fluorouracil, leucovorin, and irinotecan plus either sunitinib or placebo in metastatic colorectal cancer: a randomized, phase III trial.	Colorectal Cancer	colorectal cancer	F	T	B	F	Standard vs Standard + New Drug(s)	FOLFIRI: Irinotecan (180 mg/m2, IV, 2wk) + LV (200 mg/m2, 2wk) + 5-FU (400 mg/m2, bolus, 2wk) + 5-FU (2400 mg/m2, IV46hr, 2wk) + Placebo: 3cyc_x000D__x000D__x000D__x000D__x000D__x000D_ FOLFIRI+S: Irinotecan (180 mg/m2, IV, 2wk) + LV (200 mg/m2, 2wk) + 5-FU (400 mg/m2, bolus, 2wk) + 5-FU (2400 mg/m2, IV46hr, 2wk) + Sunitinib (37.5 mg/d, oral, d1-28, 6wk): 6 week treatment	5-Fluorouracil, SN-38	2400, 180	3.02, 0.0331	0.094375, 0.662	0.662	5-Fluorouracil, SN-38, Sunitinib	2400, 180, 37.5	3.02, 0.0331, 0.125	0.094375, 0.662, 0.015625	0.662	FOLFIRI- PFS: 8.4, OS: 19.8_x000D__x000D__x000D__x000D__x000D__x000D_ FOLFIRI+S- PFS: 7.8, OS: 20.3	19.8	20.3	1.171	0.936-1.466	F	8.4	7.8	1.095	0.892-1.344	F	NA	NA	NA	NA	NA	NA	NA	NA	NA	NA	NA	NA	NA	NA	NA	NA
NCT00507416	J Clin Oncol. 2015 Nov 20;33(33):3921-9. doi: 10.1200/JCO.2014.58.7618. Epub 2015 Jun 8.	Niesvizky et al., 2015	CT40	Community-Based Phase IIIB Trial of Three UPFRONT Bortezomib-Based Myeloma Regimens.	Myeloma	plasma cell myeloma	F	F	T (VD vs VTD)	F	Standard vs Standard + New Drug(s)	VD: Bortezomib (1.3 mg/m2, d1&4&8&11, IV) + Dexamethasone (20 mg, oral, d1&2&4&5&8&9&11&12): 3wk, 8cyc_x000D__x000D__x000D__x000D__x000D__x000D_ VTD: Bortezomib + Dexamethasone + Thalidomide (100 mg, d1-21, oral): 3wk, 8cyc_x000D__x000D__x000D__x000D__x000D__x000D_ VMP: Bortezomib + Melphalan + Prednisone: 3wk, 8cyc	Bortezomib, Dexamethasone	1.3, 20	0.0104, 0.0892	0.08, 0.0027030303030303	0.08	Bortezomib, Dexamethasone, Thalidomide	1.3, 20, 100	0.0104, 0.0892, 3.99	0.08, 0.0027030303030303, 0.0604545454545455	0.08	VD- PFS: 14.7, Response: 73%, OS: 49.8_x000D__x000D__x000D__x000D__x000D__x000D_ VTD- PFS: 15.4, Response: 80%, OS: 51.5	49.8	51.5	NA	NA	F	14.7	15.4	NA	NA	F	NA	NA	NA	NA	NA	NA	NA	NA	NA	NA	NA	NA	NA	NA	NA	NA
NCT00003447	J Natl Cancer Inst. 2003 Mar 5;95(5):362-72.	Gridelli et al., 2003	CT1	Chemotherapy for elderly patients with advanced non-small-cell lung cancer: the Multicenter Italian Lung Cancer in the Elderly Study (MILES) phase III randomized trial.	NSC Lung Cancer	lung cancer	F	T	F	F	Monotherapies + Combo	1. Vinorelbine (30 mg/m2)_x000D__x000D__x000D__x000D_ 2. Gemcitabine (1200 mg/m2)_x000D__x000D__x000D__x000D_ 3. Vinorelbine (25 mg/m2) + Gemcitabine (1000 mg/m2)_x000D__x000D__x000D__x000D_ all: d1&8, 3wk, 6cyc	Gemcitabine	1200	1.14	1.11328	1.11328	Gemcitabine, Vinorelbine	1000, 25	1.14, 0.0202	1.11328125, 0.315625	1.11328	V. PFS: 4.15, OS: 8.31_x000D__x000D__x000D__x000D__x000D__x000D_ G. PFS: 3.92, OS: 6.46_x000D__x000D__x000D__x000D__x000D__x000D_ VG. PFS: 4.38, OS: 6.92_x000D__x000D__x000D__x000D__x000D__x000D_ _x000D__x000D__x000D__x000D__x000D__x000D_ VvVG: OS_HR: 1.17(0.95-1.44, p=0.93), PFS_HR: 0.95(0.78-1.16, p=0.32)_x000D__x000D__x000D__x000D__x000D__x000D_ GvVG: OS_HR: 1.06(0.86-1.29, p=0.69), PFS_HR: 0.…	6.46	6.92	1.06	0.86-1.29	F	NA	NA	NA	NA	NA	NA	NA	NA	NA	NA	3.92	4.38	0.95	0.78-1.16	F	NA	NA	NA	NA	NA	NA
NCT00003447	J Natl Cancer Inst. 2003 Mar 5;95(5):362-72.	Gridelli et al., 2003	CT1	Chemotherapy for elderly patients with advanced non-small-cell lung cancer: the Multicenter Italian Lung Cancer in the Elderly Study (MILES) phase III randomized trial.	NSC Lung Cancer	lung cancer	F	T	F	F	Monotherapies + Combo	1. Vinorelbine (30 mg/m2)_x000D__x000D__x000D__x000D_ 2. Gemcitabine (1200 mg/m2)_x000D__x000D__x000D__x000D_ 3. Vinorelbine (25 mg/m2) + Gemcitabine (1000 mg/m2)_x000D__x000D__x000D__x000D_ all: d1&8, 3wk, 6cyc	Vinorelbine	30	0.0202	0.315625	0.315625	Gemcitabine, Vinorelbine	1000, 25	1.14, 0.0202	1.11328125, 0.315625	1.11328	V. PFS: 4.15, OS: 8.31_x000D__x000D__x000D__x000D__x000D__x000D_ G. PFS: 3.92, OS: 6.46_x000D__x000D__x000D__x000D__x000D__x000D_ VG. PFS: 4.38, OS: 6.92_x000D__x000D__x000D__x000D__x000D__x000D_ _x000D__x000D__x000D__x000D__x000D__x000D_ VvVG: OS_HR: 1.17(0.95-1.44, p=0.93), PFS_HR: 0.95(0.78-1.16, p=0.32)_x000D__x000D__x000D__x000D__x000D__x000D_ GvVG: OS_HR: 1.06(0.86-1.29, p=0.69), PFS_HR: 0.…	8.31	6.92	1.17	0.95-1.44	F	NA	NA	NA	NA	NA	NA	NA	NA	NA	NA	4.15	4.38	0.95	0.78-1.16	F	NA	NA	NA	NA	NA	NA
NCT00006454	J Natl Cancer Inst. 2006 Aug 2;98(15):1036-45.	Pfisterer et al., 2006	CT12	Randomized phase III trial of topotecan following carboplatin and paclitaxel in first-line treatment of advanced ovarian cancer: a gynecologic cancer intergroup trial of the AGO-OVAR and GINECO.	Ovarian Cancer	ovarian cancer	F	F	T	F	Standard vs Standard + New Drug(s)	TC: Paclitaxel (175 mg/m2, IV3hr, 3wk, 6cyc) + Carboplatin (AUC 5 mg/ml*min, IV60min, 3wk, 6cyc)_x000D__x000D__x000D__x000D__x000D__x000D_ TC-Top: Paclitaxel (175 mg/m2, IV3hr, 3wk, 6cyc) + Carboplatin (AUC 5 mg/ml*min, IV60min, 3wk, 6cyc) -THEN- Topotecan (1.25 mg/m2, IV30min, d1-5, 3wk, 4cyc)	Carboplatin, Paclitaxel	5, 175	4.29, 0.234	0.065, 0.00354545454545455	0.065	Carboplatin, Paclitaxel, Topotecan	5, 175, 1.25	4.29, 0.234, 0.00712	0.065, 0.00354545454545455, 0.000107878787878788	0.065	TC- PFS: 18.5, OS: 44.5, Response: 76.2%_x000D__x000D__x000D__x000D__x000D__x000D_ TC-TOP- PFS: 18.2, OS: 43.1, Response: 69.0%	44.5	43.1	1.01	0.86-1.18	F	18.5	18.2	0.97	0.78-1.12	F	NA	NA	NA	NA	NA	NA	NA	NA	NA	NA	NA	NA	NA	NA	NA	NA
NCT00061919	J Natl Cancer Inst. 2009 Aug 5;101(15):1049-57. doi: 10.1093/jnci/djp200. Epub 2009 Jul 16.	Lee et al., 2009	CT19	Anti-angiogenic therapy using thalidomide combined with chemotherapy in small cell lung cancer: a randomized, double-blind, placebo-controlled trial.	Small Cell Lung Cancer	lung cancer	F	F	T	F	Standard vs Standard + New Drug(s)	1. [Etoposide (120 mg/m2, IV, d1&2) + Etoposide (100 mg, 2x per day Oral) -OR- Etoposide (120 mg/m2, IV, d1) + Etoposide (100 mg, 2x per day Oral, d2&3)] + Carboplatin (AUC 5 or 6, IV, 3wk, 6cyc) + Placebo_x000D__x000D__x000D__x000D__x000D__x000D_ _x000D__x000D__x000D__x000D__x000D__x000D_ 2. Therapy 1 (Etoposide + Carboplatin) + Thalidomide (100 mg/d, 2yr)--could be modified to 150 mg/d or 200 m…	Carboplatin, Etoposide	6, 120	5.36, 13.6	0.0812121212121212, 0.485714285714286	0.485714	Carboplatin, Etoposide, Thalidomide	6, 120, 100	5.36, 13.6, 3.99	0.0812121212121212, 0.485714285714286, 0.0604545454545455	0.485714	1. OS: 10.5_x000D__x000D__x000D__x000D__x000D__x000D_ 2. OS: 10.1	10.5	10.1	1.09	0.93-1.27	F	NA	NA	1.07	0.92-1.24	F	NA	NA	NA	NA	NA	NA	NA	NA	NA	NA	NA	NA	NA	NA	NA	NA
NCT00744497	Lancet Oncol. 2013 Dec;14(13):1307-16. doi: 10.1016/S1470-2045(13)70479-0. Epub 2013 Nov 8.	Araujo et al., 2013	CT41	Docetaxel and dasatinib or placebo in men with metastatic castration-resistant prostate cancer (READY): a randomised, double-blind phase 3 trial.	Prostate Cancer	breast cancer	F	B	T (less prednisone)	F	Standard vs Standard + New Drug(s)	1. Docetaxel (75 mg/m2, IV, 3wk) + Prednisone (5 mg, 2x per day) + Placebo_x000D__x000D__x000D__x000D__x000D__x000D_ 2. Docetaxel (75 mg/m2, IV, 3wk) + Prednisone (5 mg, 2x per day) + Dasatinib (100 mg, 1x per day)	Docetaxel	75	0.0359	0.000543939	0.000543939	Dasatinib, Docetaxel	100, 75	0.041, 0.0359	0.000621212121212121, 0.000543939393939394	0.000621212	1. OS: 21.2, PFS: 11.1_x000D__x000D__x000D__x000D__x000D__x000D_ 2. OS: 21.5, PFS: 11.8	21.2	21.5	0.99	0.87-1.13	F	11.1	11.8	0.92	0.82-1.05	F	NA	NA	NA	NA	NA	NA	NA	NA	NA	NA	NA	NA	NA	NA	NA	NA
NCT00883779	Lancet Oncol. 2013 Jul;14(8):777-86. doi: 10.1016/S1470-2045(13)70254-7. Epub 2013 Jun 17.	Wu et al., 2013	CT59	Intercalated combination of chemotherapy and erlotinib for patients with advanced stage non-small-cell lung cancer (FASTACT-2): a randomised, double-blind trial.	NSC Lung Cancer	lung cancer	F	F	T	F	Standard vs Standard + New Drug(s)	1. Gemcitabine (1250 mg/m2, d1&8, IV) + Carboplatin (AUC 5)/or/Cisplatin (75 mg/m2, d1, IV) + Placebo_x000D__x000D__x000D__x000D__x000D__x000D_ 2. Gemcitabine + Carboplatin/or/Cisplatin + Erlotinib (150 mg/d, d15-28, Oral)_x000D__x000D__x000D__x000D__x000D__x000D_ _x000D__x000D__x000D__x000D__x000D__x000D_ Carboplatin: 92%_x000D__x000D__x000D__x000D__x000D__x000D_ Cisplatin: 8%	Carboplatin, Gemcitabine	5, 1250	4.29, 1.14	0.065, 0.0345454545454545	0.065	Carboplatin, Erlotinib, Gemcitabine	5, 150, 1250	4.29, 2.89, 1.14	0.065, 0.0437878787878788, 0.0345454545454545	0.065	1.All Patients- PFS: 6.0, OS: 15.2, Response: 18.2%_x000D__x000D__x000D__x000D__x000D__x000D_ EGFR-WT Patients- PFS: 5.9, OS: 12.2, Response: 19%_x000D__x000D__x000D__x000D__x000D__x000D_ EGFR-Mut Patients- PFS: 6.9, OS: 20.6, 15%_x000D__x000D__x000D__x000D__x000D__x000D_ _x000D__x000D__x000D__x000D__x000D__x000D_ 2. All Patients- PFS: 7.6, OS: 18.3, Response: 42.9%_x000D__x000D__x000D__x000D__x0…	12.2	14.9	0.77	0.53-1.11	F	5.9	6.7	0.97	0.69-1.36	F	NA	NA	NA	NA	NA	NA	NA	NA	NA	NA	NA	NA	NA	NA	NA	NA
NCT00144989	Lancet Oncol. 2014 Jan;15(1):106-13. doi: 10.1016/S1470-2045(13)70511-4. Epub 2013 Dec 3.	Kubota et al., 2014	CT75	Etoposide and cisplatin versus irinotecan and cisplatin in patients with limited-stage small-cell lung cancer treated with etoposide and cisplatin plus concurrent accelerated hyperfractionated thoracic radiotherapy (JCOG0202): a randomised phase 3 study.	Small Cell Lung Cancer	lung cancer	F	T	F	F	Standard vs Standard + New Drug(s)	1. Cisplatin (80 mg/m2, d1, IV) + Etoposide (100 mg/m2, d1-3, IV) + Radiation -THEN- Cisplatin (80 mg/m2, d1, IV, 3wk, 3cyc) + Etoposide (100 mg/m2, d1-3, IV, 3wk, 3cyc)_x000D__x000D__x000D__x000D__x000D__x000D_ _x000D__x000D__x000D__x000D__x000D__x000D_ 2. Cisplatin (80 mg/m2, d1, IV) + Etoposide (100 mg/m2, d1-3, IV) + Radiation -THEN- Irinotecan (60 mg/m2, d1&8&15, IV, 3-4wk, 3cyc) + Cisplatin…	Cisplatin, Etoposide	80, 100	6.99, 13.6	0.699, 0.85	0.85	Cisplatin, Etoposide, SN-38	80, 100, 60	6.99, 13.6, 0.0204	0.699, 0.85, 0.408	0.85	1. OS: 38.4 _x000D__x000D__x000D__x000D__x000D__x000D_ 2. OS: 33.6_x000D__x000D__x000D__x000D__x000D__x000D_ _x000D__x000D__x000D__x000D__x000D__x000D_ OS HR p-value: 0.70_x000D__x000D__x000D__x000D__x000D__x000D_	38.4	33.6	1.09	0.80-1.46	F	13.2	12	1.1	0.83-1.45	F	NA	NA	NA	NA	NA	NA	NA	NA	NA	NA	NA	NA	NA	NA	NA	NA
NCT01015118	Int J Cancer. 2020 Jan 15;146(2):439-448. doi: 10.1002/ijc.32606. Epub 2019 Sep 6.	Ray-Coquard et al., 2020	CT48	Standard first-line chemotherapy with or without nintedanib for advanced ovarian cancer (AGO-OVAR 12): a randomised, double-blind, placebo-controlled phase 3 trial.	Ovarian Cancer	ovarian cancer	F	F	T	F	Standard vs Standard + New Drug(s)	1. Paclitaxel (175 mg/m2, IV, d1, 3wk) + Carboplatin (AUC 5-6 mg/mL/min, IV, d1, 3wk) + Placebo_x000D__x000D__x000D__x000D__x000D__x000D_ _x000D__x000D__x000D__x000D__x000D__x000D_ 2. Paclitaxel + Carboplatin + Nintedanib (200 mg, 2x per day Oral, d2-21, 3wk, up to 120wk)	Carboplatin, Paclitaxel	6, 175	5.36, 0.234	0.0812121212121212, 0.00354545454545455	0.0812121	Carboplatin, nintedanib, Paclitaxel	6, 200, 175	5.36, 0.0574, 0.234	0.0812121212121212, 0.00086969696969697, 0.00354545454545455	0.0812121	1. PFS: 16.6, _x000D__x000D__x000D__x000D_OS: 62.8_x000D__x000D_ 2. PFS: 17.6, OS: 62.0_x000D__x000D_	62.8	62	0.99	0.83-1.17	F	16.6	17.6	0.86	0.75-0.98	T	NA	NA	NA	NA	NA	NA	NA	NA	NA	NA	NA	NA	NA	NA	NA	NA
NCT00052962	Lancet. 2000 Mar 25;355(9209):1041-7.	Douillard et al., 2000	CT18	Irinotecan combined with fluorouracil compared with fluorouracil alone as first-line treatment for metastatic colorectal cancer: a multicentre randomised trial.	Colorectal Cancer	colorectal cancer	F	B	T	F	Standard vs Standard + New Drug(s)	IFL: Irinotecan (80 mg/m2, 1wk) + 5-FU (2300 mg/m2, IV24hr) + Leucovorin (500 mg/m2) -OR- Irinotecan (180 mg/m2, 2wk) + 5-FU (400 mg/m2, bolus, d1&2, 2wk) + 5-FU (600 mg/m2, IV22hr, d1&2, 2wk) + Leucovorin (200 mg/m2, d1&2, 2wk)_x000D__x000D__x000D__x000D__x000D__x000D_ _x000D__x000D__x000D__x000D__x000D__x000D_ FL: 5-FU (2600 mg/m2, IV24hr, 1wk) + Leucovorin (500 mg/m2, 1wk) -OR- 5-FU (400 mg/m2…	5-Fluorouracil	600	1.77	0.0136154	0.0136154	5-Fluorouracil, SN-38	600, 180	1.77, 0.0331	0.0136153846153846, 0.0254615384615385	0.0254615	IFL- Response: 49%, TTP: 6.7, OS: 17.4_x000D__x000D__x000D__x000D__x000D__x000D_ FL- Response: 31%, TTP: 4.4, OS: 14.1	14.1	17.4	NA	NA	T	NA	NA	NA	NA	NA	NA	NA	NA	NA	NA	4.4	6.7	0.59	0.46-0.77	T	NA	NA	NA	NA	NA	NA
NCT00226915	Lancet. 2002 Aug 17;360(9332):505-15.	ICON Group, 2002	CT30	Paclitaxel plus carboplatin versus standard chemotherapy with either single-agent carboplatin or cyclophosphamide, doxorubicin, and cisplatin in women with ovarian cancer: the ICON3 randomised trial.	Ovarian Cancer	ovarian cancer	F	F	T	F	Standard vs Standard + New Drug(s)	1. Carboplatin (AUC 5-6)_x000D__x000D__x000D__x000D__x000D__x000D_ 2. Cyclophosphamide (500 mg/m2) + Doxorubicin (50 mg/m2) + Cisplatin (50 mg/m2)_x000D__x000D__x000D__x000D__x000D__x000D_ 3. Paclitaxel (175 mg/m2, IV3hr) + Carboplatin (AUC 5-6)	Carboplatin	6	5.36	0.0812121	0.0812121	Carboplatin, Paclitaxel	6, 175	5.36, 0.234	0.0812121212121212, 0.00354545454545455	0.0812121	1vs3: OS_HR: 0.98(0.85-1.12, p=0.73), PFS_HR: 0.92(0.81-1.04, p=0.19)_x000D__x000D__x000D__x000D__x000D__x000D_ _x000D__x000D__x000D__x000D__x000D__x000D_ 2vs3: OS_HR: 0.99(0.81-1.22, p=0.94), PFS_HR: 0.95(0.78-1.15, p=0.57)	NA	NA	0.98	0.87-1.10	F	NA	NA	0.92	0.81-1.04	F	NA	NA	NA	NA	NA	NA	NA	NA	NA	NA	NA	NA	NA	NA	NA	NA
NCT00003912	N Engl J Med. 2009 Oct 22;361(17):1662-70. doi: 10.1056/NEJMoa0810613.	Perilongo et al., 2009	CT9	Cisplatin versus cisplatin plus doxorubicin for standard-risk hepatoblastoma.	Hepatoblastoma	liver cancer	F	T	F	F	Standard vs Standard + New Drug(s)	1. Cisplatin (80 mg/m2, IV24hr, d1, 2wk, 6cyc)_x000D__x000D__x000D__x000D__x000D__x000D_ _x000D__x000D__x000D__x000D__x000D__x000D_ 2. Cisplatin (80 mg/m2, IV24hr) then [Cisplatin (80 mg/m2, IV24hr, d1, 3wk, 3 cyc) + Doxorubicin (30 mg/m2, IV24hr, d2&3, 3wk, 5cyc)]	Cisplatin	80	6.99	0.699	0.699	Cisplatin, Doxorubicin	80, 30	6.99, 0.0276	0.699, 0.026953125	0.699	1. 3yrEFS: 83%, 3yrOS: 95%_x000D__x000D__x000D__x000D__x000D__x000D_ 2. 3yrEFS: 85%, 3yrOS: 93%	NA	NA	1.14	0.42-3.2	F	NA	NA	NA	NA	NA	NA	NA	NA	NA	NA	NA	NA	NA	NA	NA	NA	NA	0.81	0.42-1.54	F	NA
[truncated: 106 more columns]

## Sheet: Figure 4C
NCT.Number	Citation	Authors	Unique Study ID	Title	Disease_Type	Condensed_Cancer_Type	Skip_Study	Test in GDSC	Test in CTRP	Patients have undergone previous drug treatment	Study_Type	Study Treatments	Control Drugs	Control Drug DoseKeys	Control Drug Concentrations (uM)	Ratios_Clinical_Control_Concentrations_vs_Max_Tested_Concentration	Max_Ratio_Clinical_Control_Concentrations_vs_Max_Tested_Concentration	Test Group Drugs	Test Group Drug DoseKeys	Test Group Drug Concentrations (uM)	Ratios_Clinical_Test_Concentrations_vs_Max_Tested_Concentration	Max_Ratio_Clinical_Test_Concentrations_vs_Max_Tested_Concentration	Specific_Outcomes	Control_OS (months)	Test_OS (months)	OS_HR	OS_HR_95_percent_conf	OS Significantly Improved in Test	Control_PFS (months)	Test_PFS (months)	PFS_HR	PFS_HR_95_percent_conf	PFS Significantly Improved in Test	Control_RFS (months)	Test_RFS (months)	RFS_HR	RFS_HR_95_percent_conf	RFS Significantly Improved in Test	Control_TTP (months)	Test_TTP (months)	TTP_HR	TTP_HR_95_percent_conf	TTP Significantly Improved in Test	Control_EFS (months)	Test_EFS (months)	EFS_HR	EFS_HR_95_percent_conf	EFS Significantly Improved in Test	Control_DFS (months)
NCT01377376	Ann Oncol. 2015 Oct;26(10):2066-72. doi: 10.1093/annonc/mdv288. Epub 2015 Jul 7.	Yoshioka et al., 2015	CT58	A randomized, double-blind, placebo-controlled, phase III trial of erlotinib with or without a c-Met inhibitor tivantinib (ARQ 197) in Asian patients with previously treated stage IIIB/IV nonsquamous nonsmall-cell lung cancer harboring wild-type epidermal growth factor receptor (ATTENTION study).	NSC Lung Cancer	lung cancer	F	F	T	At least 1 prior systemic anticancer therapy: 100% (one of which had to be platinum based)_x000D__x000D__x000D__x000D__x000D__x000D_ _x000D__x000D__x000D__x000D__x000D__x000D_ 1 prior therapy: 59.7%_x000D__x000D__x000D__x000D__x000D__x000D_ 2 prior therapies: 40.3%	Standard vs Standard + New Drug(s)	1. Erlotinib (150 mg/d) + Tivantinib_x000D__x000D__x000D__x000D__x000D__x000D_ 2. Erlotinib + Placebo_x000D__x000D__x000D__x000D__x000D__x000D_ _x000D__x000D__x000D__x000D__x000D__x000D_ Tivantinib dose depended on CYP2C19 status._x000D__x000D__x000D__x000D__x000D__x000D_ EMs: 360 mg 2x per day_x000D__x000D__x000D__x000D__x000D__x000D_ PMs: 240 mg, 2x per day_x000D__x000D__x000D__x000D__x000D__x0…	Erlotinib	150	2.89	0.0437879	0.0437879	Erlotinib, tivantinib	150, 240EM	2.89, 6.23	0.0437878787878788, 0.0943939393939394	0.0943939	ET- OS: 12.7, PFS: 2.9_x000D__x000D__x000D__x000D__x000D__x000D_ T- OS: 11.1, PFS: 2.0_x000D__x000D__x000D__x000D__x000D__x000D_ _x000D__x000D__x000D__x000D__x000D__x000D_ OS_HR: 0.891(0.670-1.185, p=0.427), PFS_HR: 0.719(0.543-0.954, p=0.019)	11.1	12.7	0.891	0.670-1.185	F	2	2.9	0.719	0.543-0.954	T	NA	NA	NA	NA	NA	NA	NA	NA	NA	NA	NA	NA	NA	NA	NA	NA
NCT01126138	J Clin Oncol. 2002 Jun 15;20(12):2812-23.	O'Shaughnessy et al., 2002	CT51	Superior survival with capecitabine plus docetaxel combination therapy in anthracycline-pretreated patients with advanced breast cancer: phase III trial results.	Breast Cancer	breast cancer	F	B	T (not considering previous therapies)	Radiation: 70%_x000D__x000D__x000D__x000D__x000D__x000D_ Endocrine: 50% metastatic, 32% adjuvant_x000D__x000D__x000D__x000D__x000D__x000D_ Anthracyclines: 100% (27% 1 exposure, 16% 2 exposures, 30% 3 exposures, 20% 4 exposures, 7% none of these)_x000D__x000D__x000D__x000D__x000D__x000D_ Alkylating Agents: 93%_x000D__x000D__x000D__x000D__x000D__x000D_ 5-FU: 75%_x000D__x000D__x000D__x000D__x000D__x…	Standard vs Standard + New Drug(s)	1. Capecitabine (1250 mg/m2, 2x per day, d1-14, 3wk) + Docetaxel (75 mg/m2, IV1hr, d1, 3wk)_x000D__x000D__x000D__x000D__x000D__x000D_ 2. Docetaxel (100 mg/m2, IV1hr, d1, 3wk)	Docetaxel	100	0.0743	0.00112576	0.00112576	5-Fluorouracil, Docetaxel	Cap1250, 75	0.0597, 0.0359	0.000459230769230769, 0.000543939393939394	0.000543939	1. TTP: 6.1, OS: 16.3, Response: 42%_x000D__x000D__x000D__x000D__x000D__x000D_ 2. TTP: 4.2, OS: 14.5, Response: 30%_x000D__x000D__x000D__x000D__x000D__x000D_ _x000D__x000D__x000D__x000D__x000D__x000D_ 1v2: TTP_HR: 0.652(0.545-0.780, p=0.0001), OS_HR: 0.775(0.634-0.947, p=0.0126)	14.5	16.3	0.775	0.634-0.947	T	NA	NA	NA	NA	NA	NA	NA	NA	NA	NA	4.2	6.1	0.652	0.545-0.780	T	NA	NA	NA	NA	NA	NA
NCT00004885	J Clin Oncol. 2005 Aug 1;23(22):4856-65. Epub 2005 Jun 6.	Kohne et al., 2005	CT10	Phase III study of weekly high-dose infusional fluorouracil plus folinic acid with or without irinotecan in patients with metastatic colorectal cancer: European Organisation for Research and Treatment of Cancer Gastrointestinal Group Study 40986.	Colorectal Cancer	colorectal cancer	F	B	T	0.77	Standard vs Standard + New Drug(s)	1. 5-FU (2.6 g/m2, IV24hr, 1wk, 6cyc) + Leucovorin (500 mg/m2, IV2hr, 1wk, 6cyc)_x000D__x000D__x000D__x000D__x000D__x000D_ _x000D__x000D__x000D__x000D__x000D__x000D_ 2. 5-FU (2.0 g/m2, IV24hr, 1wk, 6cyc) + Leucovorin (500 mg/m2, IV2hr, 1wk, 6cyc) + Irinotecan (80 mg/m2, IV30 min, 1wk, 6cyc)	5-Fluorouracil	2600	7.9	0.0607692	0.0607692	5-Fluorouracil, SN-38	2000, 80	6.15, 0.0255	0.0473076923076923, 0.0196153846153846	0.0473077	FU/Leuc- PFS: 6.4, OS: 16.9, Response: 34.4%_x000D__x000D__x000D__x000D__x000D__x000D_ FU/Leuc/Irino- PFS: 8.5, OS: 20.1, Response: 62.2%	16.9	20.1	0.88	0.70-1.11	F	6.4	8.5	0.65	0.53-0.79	T	NA	NA	NA	NA	NA	NA	NA	NA	NA	NA	NA	NA	NA	NA	NA	NA
NCT00102414	J Clin Oncol. 2006 Oct 10;24(29):4699-707. Epub 2006 Sep 11.	Pfisterer et al., 2006	CT22	Gemcitabine plus carboplatin compared with carboplatin in patients with platinum-sensitive recurrent ovarian cancer: an intergroup trial of the AGO-OVAR, the NCIC CTG, and the EORTC GCG.	Ovarian Cancer	ovarian cancer	F	F	T*_x000D__x000D__x000D__x000D__x000D__x000D_ *=can't control for prior cisplatin exposure in CTRP	Platinum + Taxane: 70.8%	Standard vs Standard + New Drug(s)	1. Gemcitabine (1000 mg/m2, d1&8) + Carboplatin (AUC 4 mg/mL*min, d1, 3wk, 6cyc)_x000D__x000D__x000D__x000D__x000D__x000D_ 2. Carboplatin (5 mg/mL*min, d1, 3wk, 6cyc)	Carboplatin	5	4.29	0.065	0.065	Carboplatin, Gemcitabine	4, 1000	3.48, 1.14	0.0527272727272727, 0.0345454545454545	0.0527273	GC- PFS: 8.6, OS: 18.0, Response: 47.2%_x000D__x000D__x000D__x000D__x000D__x000D_ C- PFS: 5.8, OS: 17.3, Response: 30.9%	17.3	18	0.96	0.75-1.23	F	5.8	8.6	0.72	0.58-0.90	T	NA	NA	NA	NA	NA	NA	NA	NA	NA	NA	NA	NA	NA	NA	NA	NA
NCT01219920	J Clin Oncol. 2007 May 1;25(13):1670-6.	Falcone et al., 2007	CT55	Phase III trial of infusional fluorouracil, leucovorin, oxaliplatin, and irinotecan (FOLFOXIRI) compared with infusional fluorouracil, leucovorin, and irinotecan (FOLFIRI) as first-line treatment for metastatic colorectal cancer: the Gruppo Oncologico Nord Ovest.	Colorectal Cancer	colorectal cancer	F	F	T	Adjuvant Chemo: 24% (Fluopyrimidine-base)	Standard vs Standard + New Drug(s)	FOLFIRI: Irinotecan (180 mg/m2, IV1hr, d1) + LV (100 mg/m2, IV2hr, d1&2) + 5-FU (400 mg/m2, bolus, d1&2) + 5-FU (600 mg/m2, IV22hr, d1&2): 2wk_x000D__x000D__x000D__x000D__x000D__x000D_ _x000D__x000D__x000D__x000D__x000D__x000D_ FOLFOXIRI: Irinotecan (165 mg/m2, IV1hr, d1) + Oxaliplatin (85 mg/m2, IV2hr, d1) + LV (200 mg/m2, IV2hr, d1) + 5-FU (3200 mg/m2, IV48hr, d1): 2wk	5-Fluorouracil, SN-38	600, 180	1.77, 0.0331	0.0136153846153846, 0.0254615384615385	0.0254615	5-Fluorouracil, Oxaliplatin, SN-38	3200, 85, 165	5.67, 3.27, 0.0306	0.0436153846153846, 0.0495454545454545, 0.0235384615384615	0.0495455	FOLFIRI- Response: 41%, Progression: 24%, PFS: 6.9, OS: 16.7_x000D__x000D__x000D__x000D__x000D__x000D_ FOLFOXIRI- Response: 66%, Progression: 11%, PFS: 9.8, OS: 22.6_x000D__x000D__x000D__x000D__x000D__x000D_ _x000D__x000D__x000D__x000D__x000D__x000D_ FOLFIRIvsFOLFOXIRI: PFS_HR: 0.63(0.47-0.81, p=0.0006), OS_HR: 0.70 (0.50-0.96, p=0.032)	NA	NA	0.7	0.50-0.96	T	NA	NA	0.63	0.47-0.81	T	NA	NA	NA	NA	NA	NA	NA	NA	NA	NA	NA	NA	NA	NA	NA	NA
NCT00026338	J Clin Oncol. 2007 May 20;25(15):1960-6. Epub 2007 Apr 23.	Moore et al., 2007	CT16	Erlotinib plus gemcitabine compared with gemcitabine alone in patients with advanced pancreatic cancer: a phase III trial of the National Cancer Institute of Canada Clinical Trials Group.	Pancreatic Cancer	pancreatic cancer	F	B	T	5-Fluorouracil or Gemcitabine (as radiosensitizer): 7.9%	Standard vs Standard + New Drug(s)	1. Gemcitabine (1000 mg/m2, IV30min, 1wk, 10cyc) -THEN- 1wk rest -THEN- Gemcitabine (1000 mg/m2, IV30min, d1&8&15, 4wk) + Placebo_x000D__x000D__x000D__x000D__x000D__x000D_ _x000D__x000D__x000D__x000D__x000D__x000D_ 2. Gemcitabine + Erlotinib (100 or 150 mg/d until progression or unmanagable toxicity)	Gemcitabine	1000	1.14	0.0345455	0.0345455	Erlotinib, Gemcitabine	100, 1000	2.4, 1.14	0.0363636363636364, 0.0345454545454545	0.0363636	1. OS: 5.92, 1yrOS: 17%, PFS: 3.55_x000D__x000D__x000D__x000D__x000D__x000D_ _x000D__x000D__x000D__x000D__x000D__x000D_ 2. OS: 6.24, 1yrOS: 23%, PFS: 3.75	5.92	6.24	0.82	0.69-0.99	T	3.55	3.75	0.77	0.64-0.92	T	NA	NA	NA	NA	NA	NA	NA	NA	NA	NA	NA	NA	NA	NA	NA	NA
NCT00103506	J Clin Oncol. 2007 Sep 1;25(25):3892-901. Epub 2007 Aug 6.	Orlowski et al., 2007	CT23	Randomized phase III study of pegylated liposomal doxorubicin plus bortezomib compared with bortezomib alone in relapsed or refractory multiple myeloma: combination therapy improves time to progression.	Multiple Myeloma	plasma cell myeloma	F	B	T	Corticosteroid: >99%_x000D__x000D__x000D__x000D__x000D__x000D_ Alkylating Agent: 91%_x000D__x000D__x000D__x000D__x000D__x000D_ Anthracycline: 67%_x000D__x000D__x000D__x000D__x000D__x000D_ Thalidomide/lenalidomide: 41%_x000D__x000D__x000D__x000D__x000D__x000D_	Standard vs Standard + New Drug(s)	1. Bortezomib (1.3 mg/m2, IVbolus, d1&4&8&11, 3wk, 8cyc)_x000D__x000D__x000D__x000D__x000D__x000D_ 2. Bortezomib (1.3 mg/m2, IVbolus, d1&4&8&11, 3wk, 8cyc) + Pegylated Liposomal Doxorubicin (30 mg/m2, IV1hr, d4, 3wk, 8cyc)	Bortezomib	1.3	0.0104	0.08	0.08	Bortezomib, Doxorubicin	1.3, PLD30	0.0104, 33.1	0.08, 0.501515151515152	0.501515	B- PFS: 6.5, 15monthOS: 65%, Response: 41%_x000D__x000D__x000D__x000D__x000D__x000D_ _x000D__x000D__x000D__x000D__x000D__x000D_ B-PLD- PFS: 9.3, 15monthOS: 76%, Response: 44%	NA	NA	0.71	0.507-0.998	T	6.5	9.3	0.59	0.46-0.76	T	NA	NA	NA	NA	NA	NA	NA	NA	NA	NA	NA	NA	NA	NA	NA	NA
NCT00075270	J Clin Oncol. 2008 Dec 1;26(34):5544-52. doi: 10.1200/JCO.2008.16.2578. Epub 2008 Oct 27.	Di Leo et al., 2008	CT20	Phase III, Double-Blind, Randomized Study Comparing Lapatinib Plus Paclitaxel With Placebo Plus Paclitaxel As First-Line Treatment for Metastatic Breast Cancer	Breast Cancer (Metastatic)	breast cancer	F	B	T	Taxane: 7%_x000D__x000D__x000D__x000D__x000D__x000D_ Anthracycline: 44%	Standard vs Standard + New Drug(s)	1. Lapatinib (1500 mg/d, oral) + Paclitaxel (175 mg/m2, IV3hr, d1, 3wk, 6cyc)_x000D__x000D__x000D__x000D__x000D__x000D_ 2. Paclitaxel + Placebo	Paclitaxel	175	0.234	0.00354545	0.00354545	Lapatinib, Paclitaxel	1500, 175	10.2, 0.234	0.154545454545455, 0.00354545454545455	0.154545	NOTE: in weeks_x000D__x000D__x000D__x000D_ All Patients:_x000D__x000D__x000D__x000D__x000D__x000D_ LP- EFS: 25.1, OS: 99.1_x000D__x000D__x000D__x000D__x000D__x000D_ P- EFS: 22.6, OS: 87_x000D__x000D__x000D__x000D__x000D__x000D_ HER2-Positive:_x000D__x000D__x000D__x000D__x000D__x000D_ LP- EFS: 35.1, OS: 104.6_x000D__x000D__x000D__x000D__x000D__x000D_ P- EFS: 21.9, OS:82.4_x000D__x000D__x000D__x000…	20.023	22.8078	0.89	0.7-1.2	F	NA	NA	NA	NA	NA	NA	NA	NA	NA	NA	5.52329	5.77644	1.05	0.84-1.32	F	23.038	23.2374	1.1	0.88-1.37	F	NA
NCT00012389	J Clin Oncol. 2008 Oct 1;26(28):4544-50. doi: 10.1200/JCO.2008.17.1249.	Haller et al., 2008	CT13	Oxaliplatin plus irinotecan compared with irinotecan alone as second-line treatment after single-agent fluoropyrimidine therapy for metastatic colorectal carcinoma.	Colorectal Cancer	colorectal cancer	F	F	T	5-FU/Leucovorin or Capecitabine: 100%_x000D__x000D__x000D__x000D_ Other Chemo: 45%	Standard vs Standard + New Drug(s)	IROX: (prior 5-FU/Leucovorin OR Capecitabine) + Oxaliplatin (85 mg/m2, IV2hr, 3wk) + Irinotecan (200 mg/m2, IV30|90min, 3wk)_x000D__x000D__x000D__x000D__x000D__x000D_ _x000D__x000D__x000D__x000D__x000D__x000D_ IR: (prior 5-FU/Leucovorin OR Capecitabine) + Irinotecan (350 mg/m2, IV90min, 3wk)	SN-38	350	0.0382	0.0293846	0.0293846	Oxaliplatin, SN-38	85, 200	3.27, 0.0331	0.0495454545454545, 0.0254615384615385	0.0495455	IROX: OS: 13.4, Response: 22%, TTP: 5.3_x000D__x000D__x000D__x000D__x000D__x000D_ IR: OS: 11.1, Response: 7%, TTP: 2.8	11.1	13.4	0.78	0.65-0.94	T	NA	NA	NA	NA	NA	NA	NA	NA	NA	NA	2.8	5.3	0.6	0.51-0.70	T	NA	NA	NA	NA	NA	NA
NCT00111007	J Clin Oncol. 2009 Jun 10;27(17):2823-30. doi: 10.1200/JCO.2007.15.7636. Epub 2009 Apr 6.	Hauschild et al, 2009	CT25	Results of a phase III, randomized, placebo-controlled study of sorafenib in combination with carboplatin and paclitaxel as second-line treatment in patients with unresectable stage III or stage IV melanoma.	Melanoma	skin cancer	F	F	T	Chemo (dacarbazine or temozolomide containing regimens): 64%_x000D__x000D__x000D__x000D__x000D__x000D_ Chemo-immunotherapy: 26%_x000D__x000D__x000D__x000D__x000D__x000D_ Chemoimmunovaccine: 2%	Standard vs Standard + New Drug(s)	1. Paclitaxel (225 mg/m2) + Carboplatin (AUC6) + Placebo_x000D__x000D__x000D__x000D__x000D__x000D_ 2. Paclitaxel + Carboplatin + Sorafenib (400 mg BID)	Carboplatin, Paclitaxel	6, 225	5.36, 0.468	0.0812121212121212, 0.00709090909090909	0.0812121	Carboplatin, Paclitaxel, Sorafenib	6, 225, 400	5.36, 0.468, 4.3	0.0812121212121212, 0.00709090909090909, 0.0651515151515152	0.0812121	PC. OS: 9.7, PFS: 4.1, response rate: 11%_x000D__x000D__x000D__x000D__x000D__x000D_ PCS. OS: 9.7, PFS: 4.0, response rate: 12%_x000D__x000D__x000D__x000D__x000D__x000D_	9.66628	9.66628	1.01	0.76-1.36	F	4.11968	4.0046	0.91	0.63-1.31	F	NA	NA	NA	NA	NA	NA	NA	NA	NA	NA	NA	NA	NA	NA	NA	NA
NCT00110019	J Clin Oncol. 2013 Jan 20;31(3):373-9. doi: 10.1200/JCO.2012.42.1529. Epub 2012 Dec 17.	Flaherty et al., 2013	CT24	Phase III trial of carboplatin and paclitaxel with or without sorafenib in metastatic melanoma.	Melanoma	skin cancer	F	F	T	Interferon, IL-2, GM-CSF: 38%_x000D__x000D__x000D__x000D__x000D__x000D_ Investigational Therapy: 4%_x000D__x000D__x000D__x000D__x000D__x000D_ Immunotherapy: 40%	Standard vs Standard + New Drug(s)	CP: Carboplatin (AUC 6, IV, 3wk) + Paclitaxel (225 mg/m2, IV, 3wk) + Placebo_x000D__x000D__x000D__x000D__x000D__x000D_ _x000D__x000D__x000D__x000D__x000D__x000D_ CPS: Carboplatin + Paclitaxel + Sorafenib (400 mg, oral 2x per day, d2-19)	Carboplatin, Paclitaxel	6, 225	5.36, 0.468	0.0812121212121212, 0.00709090909090909	0.0812121	Carboplatin, Paclitaxel, Sorafenib	6, 225, 400	5.36, 0.468, 4.3	0.0812121212121212, 0.00709090909090909, 0.0651515151515152	0.0812121	CP- OS: 11.3, PFS: 4.2_x000D__x000D__x000D__x000D__x000D__x000D_ CPS- OS: 11.1, PFS: 4.9	11.3	11.1	1.01	0.87-1.18	F	4.2	4.9	0.9	0.78-1.03	F	NA	NA	NA	NA	NA	NA	NA	NA	NA	NA	NA	NA	NA	NA	NA	NA
NCT01244191	J Clin Oncol. 2015 Aug 20;33(24):2667-74. doi: 10.1200/JCO.2014.60.7317. Epub 2015 Jul 13.	Scagliotti et al., 2015	CT56	Phase III Multinational, Randomized, Double-Blind, Placebo-Controlled Study of Tivantinib (ARQ 197) Plus Erlotinib Versus Erlotinib Alone in Previously Treated Patients With Locally Advanced or Metastatic Nonsquamous Non-Small-Cell Lung Cancer.	NSC Lung Cancer	lung cancer	F	F	T	Prior platinum-based chemo--no EGFR inhibitors, tivantinib or MET inhibitors._x000D__x000D__x000D__x000D__x000D__x000D_ 1 prior systemic therapy: 66.3%_x000D__x000D__x000D__x000D__x000D__x000D_ 2 prior systemic therapies: 33.7%	Standard vs Standard + New Drug(s)	1. Erlotinib (150 mg/d) + Tivantinib (360 mg, 2x per day)_x000D__x000D__x000D__x000D__x000D__x000D_ 2. Erlotinib + Placebo	Erlotinib	150	2.89	0.0437879	0.0437879	Erlotinib, tivantinib	150, 360	2.89, 5.41	0.0437878787878788, 0.081969696969697	0.0819697	1. OS: 8.5, PFS: 3.6_x000D__x000D__x000D__x000D__x000D__x000D_ 2. OS: 7.8, PFS: 1.9_x000D__x000D__x000D__x000D__x000D__x000D_ _x000D__x000D__x000D__x000D__x000D__x000D_ 1v2: OS_HR: 0.98(0.84-1.14, p=0.81), PFS: 0.74(0.64-0.85, p<0.001)	7.8	8.5	0.98	0.84-1.15	F	1.9	3.6	0.74	0.62-0.89	T	NA	NA	NA	NA	NA	NA	NA	NA	NA	NA	NA	NA	NA	NA	NA	NA
NCT01121848	J Clin Oncol. 2016 Nov 10;34(32):3914-3920. doi: 10.1200/JCO.2016.68.5776. Epub 2016 Sep 30.	Gill et al., 2016	CT50	PANCREOX: A Randomized Phase III Study of Fluorouracil/Leucovorin With or Without Oxaliplatin for Second-Line Advanced Pancreatic Cancer in Patients Who Have Received Gemcitabine-Based Chemotherapy.	Pancreatic Cancer	pancreatic cancer	F	F	T	Monotherapy (Gemcitabine): 77.8%_x000D__x000D__x000D__x000D__x000D__x000D_ Combination (Gemcitabine + X(s)): 22.2%_x000D__x000D__x000D__x000D__x000D__x000D_ No prior oxaliplatin or 5-FU (except as a radiation sensitizer)	Standard vs Standard + New Drug(s)	FU/LV: LV (400 mg/m2, IV2hr, d1) + 5-FU (400 mg/m2, IV bolus, d1) + 5-FU (2400 mg/m2, IV46hr, d1, 2wk)_x000D__x000D__x000D__x000D__x000D__x000D_ _x000D__x000D__x000D__x000D__x000D__x000D_ mFOLFOX6: LV + 5-FU + Oxaliplatin (85 mg/m2, IV2hr, d1, 2wk)	5-Fluorouracil	2400	3.02	0.0232308	0.0232308	5-Fluorouracil, Oxaliplatin	2400, 85	3.02, 3.27	0.0232307692307692, 0.0495454545454545	0.0495455	1. PFS: 2.9, OS: 9.9, pR: 8.5%, SD: 55.3%_x000D__x000D__x000D__x000D__x000D__x000D_ 2. PFS: 3.1, OS: 6.1 , pR: 13.2%, SD: 44.7%_x000D__x000D__x000D__x000D__x000D__x000D_ _x000D__x000D__x000D__x000D__x000D__x000D_ 1v2: PFS_HR: 1.00(.66-1.54, p=.989), OS_HR: 1.78(1.08-2.93, p=0.024)	9.9	6.1	1.78	1.08-2.93	F	2.9	3.1	1	0.66-1.53	F	NA	NA	NA	NA	NA	NA	NA	NA	NA	NA	NA	NA	NA	NA	NA	NA
NCT00190476	Jpn J Clin Oncol. 2015 Jan;45(1):88-95. doi: 10.1093/jjco/hyu176. Epub 2014 Nov 6.	Tsukada et al., 2015	CT27	Randomized controlled trial comparing docetaxel-cisplatin combination with weekly docetaxel alone in elderly patients with advanced non-small-cell lung cancer: Japan Clinical Oncology Group (JCOG) 0207<U+0086>.	NSC Lung Cancer	lung cancer	F	T	F	Unclear	Standard vs Standard + New Drug(s)	A: Docetaxel (25 mg/m2, IV60min, d1&8&15, 4wk)_x000D__x000D__x000D__x000D__x000D__x000D_ B: Docetaxel (20 mg/m2, IV60min) + Cisplatin (25 mg/m2, IV20min): d1&8&15, 4wk	Docetaxel	25	0.0235	1.88	1.88	Cisplatin, Docetaxel	25, 20	2.84, 0.0235	0.284, 1.88	1.88	A- Response: 26.2%, OS: 10.7, PFS: 3.7_x000D__x000D__x000D__x000D__x000D__x000D_ B- Response: 55.0%, OS: 17.0, PFS: 6.2	10.7	17	NA	NA	T	3.7	6.2	NA	NA	T	NA	NA	NA	NA	NA	NA	NA	NA	NA	NA	NA	NA	NA	NA	NA	NA
NCT01214343	Lancet Gastroenterol Hepatol. 2018 Jun;3(6):424-432. doi: 10.1016/S2468-1253(18)30078-5. Epub 2018 Apr 7.	Kudo et al., 2018	CT54	Sorafenib plus low-dose cisplatin and fluorouracil hepatic arterial infusion chemotherapy versus sorafenib alone in patients with advanced hepatocellular carcinoma (SILIUS): a randomised, open label, phase 3 trial.	Hepatocellular Carcinoma	liver cancer	F	T	F	Unclear	Standard vs Standard + New Drug(s)	1. Sorafenib (400 mg, 2x per day, d1-28) + Cisplatin (20 mg/m2, d1&8) + 5-FU (330 mg/m2/d, d1-5&8-12): 4wk_x000D__x000D__x000D__x000D__x000D__x000D_ _x000D__x000D__x000D__x000D__x000D__x000D_ 2. Sorafenib	Sorafenib	400	4.3	1.075	1.075	5-Fluorouracil, Cisplatin, Sorafenib	330, 20, 400	1.54, 2.61, 4.3	0.048125, 0.261, 1.075	1.075	1. OS: 11.8, TTP: 5.3, PFS: 4.8_x000D__x000D__x000D__x000D__x000D__x000D_ 2. OS: 11.5, TTP: 3.5, PFS: 3.5_x000D__x000D__x000D__x000D__x000D__x000D_ _x000D__x000D__x000D__x000D__x000D__x000D_ 1v2: OS_HR: 1.009(0.743-1.371, p=0.955), TTP_HR: 0.645(0.477-0.872, p=0.004), PFS_HR: 0.753(0.566-1.003, p=0.051)	11.5	11.8	1.009	0.743-1.371	F	3.5	4.8	0.753	0.566-1.003	F	NA	NA	NA	NA	NA	3.5	5.3	0.645	0.477-0.872	T	NA	NA	NA	NA	NA	NA
NCT00128310	Lancet Oncol. 2007 Mar;8(3):219-25.	Martin et al., 2007	CT26	Gemcitabine plus vinorelbine versus vinorelbine monotherapy in patients with metastatic breast cancer previously treated with anthracyclines and taxanes: final results of the phase III Spanish Breast Cancer Research Group (GEICAM) trial.	Breast Cancer	breast cancer	F	T	F	T: Anthracyclines & Taxanes_x000D__x000D__x000D__x000D__x000D__x000D_ Line of Chemotherapy_x000D__x000D__x000D__x000D__x000D__x000D_ 1st: 18%_x000D__x000D__x000D__x000D__x000D__x000D_ 2nd: 53%_x000D__x000D__x000D__x000D__x000D__x000D_ 3rd: 29%	Standard vs Standard + New Drug(s)	1. Vinorelbine (30 mg/m2, IV10min, d1&8, 3wk)_x000D__x000D__x000D__x000D__x000D__x000D_ 2. Vinorelbine + Gemcitabine (1200 mg/m2, IV30min, d1&8, 3wk)	Vinorelbine	30	0.0202	0.315625	0.315625	Gemcitabine, Vinorelbine	1200, 30	1.14, 0.0202	1.11328125, 0.315625	1.11328	V- PFS: 4.0, Response: 33%, OS: 16.4_x000D__x000D__x000D__x000D__x000D__x000D_ VG- PFS: 6.0, Response: 45%, OS: 15.9	16.4	15.9	1.04	0.78-1.39	F	4	6	0.66	0.50-0.88	T	NA	NA	NA	NA	NA	NA	NA	NA	NA	NA	NA	NA	NA	NA	NA	NA
NCT00312377	Lancet Oncol. 2010 Jul;11(7):619-26. doi: 10.1016/S1470-2045(10)70132-7.	Herbst et al., 2010	CT35	Vandetanib plus docetaxel versus docetaxel as second-line treatment for patients with advanced non-small-cell lung cancer (ZODIAC): a double-blind, randomised, phase 3 trial.	NSC Lung Cancer	lung cancer	F	F	T	Platinum: 95%_x000D__x000D__x000D__x000D__x000D__x000D_ Pyrimidine: 45%_x000D__x000D__x000D__x000D__x000D__x000D_ Taxane: 30%_x000D__x000D__x000D__x000D__x000D__x000D_ Vinca alkaloid or analogue: 18%_x000D__x000D__x000D__x000D__x000D__x000D_ Bevacizumab: >3%--unclear	Standard vs Standard + New Drug(s)	DV: Docetaxel (75 mg/m2, IV1hr, 3wk, 6cyc) + Vandetanib (100 mg/d, Oral)_x000D__x000D__x000D__x000D__x000D__x000D_ D: Docetaxel + Placebo	Docetaxel	75	0.0359	0.000543939	0.000543939	Docetaxel, Vandetanib	75, 100	0.0359, 0.631	0.000543939393939394, 0.00956060606060606	0.00956061	VD- PFS: 4.0, 6moPFS: 28%, Response: 17%, 1yrOS: 44.7%, OS: 10.3_x000D__x000D__x000D__x000D__x000D__x000D_ D- PFS: 3.2, 6moPFS: 22%, Response: 10%, 1yrOS: 41.2%, OS: 9.9	9.9	10.3	0.91	0.78-1.07	F	3.2	4	0.79	0.70-0.90	T	NA	NA	NA	NA	NA	NA	NA	NA	NA	NA	NA	NA	NA	NA	NA	NA
NCT00471146	Lancet Oncol. 2011 Mar;12(3):256-62. doi: 10.1016/S1470-2045(11)70004-3.	Kindler et al., 2011	CT39	Axitinib plus gemcitabine versus placebo plus gemcitabine in patients with advanced pancreatic adenocarcinoma: a double-blind randomised phase 3 study.	Pancreatic Cancer	pancreatic cancer	F	B	T	adjuvant Chemo: 4%	Standard vs Standard + New Drug(s)	GA: Gemcitabine (1000 mg/m2, I, d1&8&15, 4wk) + Axitinib (5-10 mg, 2x per day)_x000D__x000D__x000D__x000D__x000D__x000D_ G: Gemcitabine + Placebo	Gemcitabine	1000	1.14	0.0345455	0.0345455	Axitinib, Gemcitabine	10, 1000	0.129, 1.14	0.00195454545454545, 0.0345454545454545	0.0345455	GA- OS: 8.5, PFS: 4.4, Response: 5%_x000D__x000D__x000D__x000D__x000D__x000D_ G- OS: 8.3, PFS 4.4, Response: 2%	8.3	8.5	1.014	0.786-1.309	F	4.4	4.4	1.006	0.779-1.298	F	NA	NA	NA	NA	NA	NA	NA	NA	NA	NA	NA	NA	NA	NA	NA	NA
NCT01149122	Lancet Oncol. 2012 Feb;13(2):181-8. doi: 10.1016/S1470-2045(11)70301-1. Epub 2011 Dec 20.	Lee et al., 2012	CT53	Gemcitabine and oxaliplatin with or without erlotinib in advanced biliary-tract cancer: a multicentre, open-label, randomised, phase 3 study.	Biliary Tract Cancer	biliary tract cancer	F	F	T	Chemoradiotherapy: 9%_x000D__x000D__x000D__x000D__x000D__x000D_ Adjuvant Chemotherapy: 7%_x000D__x000D__x000D__x000D__x000D__x000D_ No gemcitabine or EGFR-targeting agents	Standard vs Standard + New Drug(s)	1. Gemcitabine (1000 mg/m2, IV100min, d1) + Oxaliplatin (100 mg/m2, IV2hr, d2): 2wk_x000D__x000D__x000D__x000D__x000D__x000D_ 2. Gemcitabine + Oxaliplatin + Erlotinib (100 mg/md, Oral, d1-end)	Gemcitabine, Oxaliplatin	1000, 100	1.14, 3.27	0.0345454545454545, 0.0495454545454545	0.0495455	Erlotinib, Gemcitabine, Oxaliplatin	100, 1000, 100	2.4, 1.14, 3.27	0.0363636363636364, 0.0345454545454545, 0.0495454545454545	0.0495455	1. PFS: 4.2, OS: 9.5_x000D__x000D__x000D__x000D__x000D__x000D_ 2. PFS: 5.8, OS: 9.5_x000D__x000D__x000D__x000D__x000D__x000D_ _x000D__x000D__x000D__x000D__x000D__x000D_ 1v2: PFS_HR: 0.80(0.61-1.03, p=0.087), OS_HR: 0.93(0.69-1.25, p=0.611)	9.5	9.5	0.93	0.69-1.25	F	4.2	5.8	0.8	0.61-1.03	F	NA	NA	NA	NA	NA	NA	NA	NA	NA	NA	NA	NA	NA	NA	NA	NA
NCT01023308	Lancet Hematol. 2016 Nov;3(11):e506-e515. doi: 10.1016/S2352-3026(16)30147-8. Epub 2016 Oct 14.	San-Miguel et al., 2016	CT49	Panobinostat plus bortezomib and dexamethasone versus placebo plus bortezomib and dexamethasone in patients with relapsed or relapsed and refractory multiple myeloma: a multicentre, randomised, double-blind phase 3 trial.	Myeloma	plasma cell myeloma	F	F	T	Bortezomib: 43%_x000D__x000D__x000D__x000D__x000D__x000D_ Lenalidomide: 19%_x000D__x000D__x000D__x000D__x000D__x000D_ Thalidomide: 52%_x000D__x000D__x000D__x000D__x000D__x000D_ Melphalan: 28%_x000D__x000D__x000D__x000D__x000D__x000D_ Cyclophosphamide: 45%_x000D__x000D__x000D__x000D__x000D__x000D_ Dexamethasone: 81%_x000D__x000D__x000D__x000D__x000D__x000D_ Bortezomib + Immunomodulary Drug: 25%_x0…	Standard vs Standard + New Drug(s)	Phase 1:_x000D__x000D__x000D__x000D__x000D__x000D_ 1.Panobinostat (20 mg, d1&3&5&8&10&12, 3wk, 8cyc) + Bortezomib (1.3 mg/m2, d1&4&8&11, 3wk, 8cyc) + Dexamethasone (20 mg, Oral, d1-2&4-5&8-9&11-12, 3wk, 8cyc)_x000D__x000D__x000D__x000D__x000D__x000D_ 2. Placebo + Bortezomib + Dexamethasone_x000D__x000D__x000D__x000D__x000D__x000D_ -> if clinical benefit then enter Phase 2_x000D__x000D__x000D__x00…	Bortezomib, Dexamethasone	1.3, 20	0.0104, 0.0892	0.08, 0.0027030303030303	0.08	Bortezomib, Dexamethasone, Panobinostat	1.3, 20, 20	0.0104, 0.0892, 0.0572	0.08, 0.0027030303030303, 0.000866666666666667	0.08	Including Results From San-Miguel et al., 2016_x000D__x000D__x000D__x000D__x000D__x000D_ 1. OS: 40.3, PFS: 11.99, Response: 60.7%_x000D__x000D__x000D__x000D__x000D__x000D_ 2. OS: 35.8, PFS: 8.08, Response: 54.6%_x000D__x000D__x000D__x000D__x000D__x000D_ 1v2: OS_HR: 0.94(0.78-1.14, p=0.54), PFS_HR: 0.63(0.52-0.76,p<0.001)	35.8	40.3	0.94	0.78-1.14	F	8.08	11.99	0.63	0.52-0.76	T	NA	NA	NA	NA	NA	NA	NA	NA	NA	NA	NA	NA	NA	NA	NA	NA
NCT00002894	Lancet. 2003 Jun 21;361(9375):2099-106.	The ICON and AGO Collaborators, 2003	CT4	Paclitaxel plus platinum-based chemotherapy versus conventional platinum-based chemotherapy in women with relapsed ovarian cancer: the ICON4/AGO-OVAR-2.2 trial.	Ovarian Cancer	ovarian cancer	F	B	T	Pac + Carbo: 34%_x000D__x000D__x000D__x000D_ Carbo: 31%_x000D__x000D__x000D__x000D_ Cyclo + adriamycin + Cic: 17%_x000D__x000D__x000D__x000D_ Pac + Cis: 6%_x000D__x000D__x000D__x000D_ Doc + Carbo: 3%_x000D__x000D__x000D__x000D_ Other: 2%	Standard vs Standard + New Drug(s)	1. Carboplatin (5-6 (GFR + 25) mg) or Cisplatin (50 - 75 mg/m2)_x000D__x000D__x000D__x000D__x000D__x000D_ 2. Carboplatin or Cisplatin + Paclitaxel (175 - 185 mg/m2)	Carboplatin	6	5.36	0.0812121	0.0812121	Carboplatin, Paclitaxel	6, 175	5.36, 0.234	0.0812121212121212, 0.00354545454545455	0.0812121	1. 2-yr survival: 50%, OS: 24, 1-yr PFS: 40%, PFS: 10_x000D__x000D__x000D__x000D__x000D__x000D_ 2. 2-yr survival: 57%, OS: 29, 1-yr PFS: 50%, PFS: 13	24	29	0.82	0.69-0.97	T	10	13	0.76	0.66-0.89	T	NA	NA	NA	NA	NA	NA	NA	NA	NA	NA	NA	NA	NA	NA	NA	NA
NCT00262769	N Engl J Med. 2010 Apr 8;362(14):1273-81. doi: 10.1056/NEJMoa0908721.	Valle et al., 2010	CT31	Cisplatin plus gemcitabine versus gemcitabine for biliary tract cancer.	Biliary Tract Cancer	biliary tract cancer	F	T	F	Previous Therapy: 75%_x000D__x000D__x000D__x000D__x000D__x000D_ Adjuvant Chemo: 2%_x000D__x000D__x000D__x000D__x000D__x000D_ Various Surgeries/Radiotherapy: Many_x000D__x000D__x000D__x000D__x000D__x000D_ Other Therapy: 38%	Standard vs Standard + New Drug(s)	1. Cisplatin (25 mg/m2, IV2hr) + Gemcitabine (1000 mg/m2, IV30min):d1&8, 3wk, 4cyc_x000D__x000D__x000D__x000D__x000D__x000D_ 2. Gemcitabine (1000 mg/m2, d1&8&15, 4wk, 3cyc, IV30min)	Gemcitabine	1000	1.14	1.11328	1.11328	Cisplatin, Gemcitabine	25, 1000	2.84, 1.14	0.284, 1.11328125	1.11328	CG- Response: 81.4%, OS: 11.7, PFS: 8.0, _x000D__x000D__x000D__x000D__x000D__x000D_ G- Response: 71.8%, OS: 8.1, PFS: 5.0	8.1	11.7	0.64	0.52-0.80	T	5	8	0.63	0.51-0.77	T	NA	NA	NA	NA	NA	NA	NA	NA	NA	NA	NA	NA	NA	NA	NA	NA
NCT00844649	N Engl J Med. 2013 Oct 31;369(18):1691-703. doi: 10.1056/NEJMoa1304369. Epub 2013 Oct 16.	Von Hoff et al., 2013	CT44	Increased survival in pancreatic cancer with nab-paclitaxel plus gemcitabine.	Pancreatic Cancer	pancreatic cancer	F	B	T	Radiation: 3%_x000D__x000D__x000D__x000D__x000D__x000D_ Chemotherapy: 4%	Standard vs Standard + New Drug(s)	1. Nab-Paclitaxel (125 mg/m2, IV40min, d1&8&15&29&36&43, 8wk, 1cyc) + Gemcitabine (1000 mg/m2, IV, d1&8&15&29&36&43, 8wk, 1cyc): then d1&8&14, 4wk_x000D__x000D__x000D__x000D__x000D__x000D_ 2. Gemcitabine (1000 mg/m2, IV, weekly for 7 wks of 8wk, 1cyc): then d1&8&14, 4wk	Gemcitabine	1000	1.14	0.0345455	0.0345455	Gemcitabine, Paclitaxel	1000, NAB125	1.14, 0.152	0.0345454545454545, 0.0023030303030303	0.0345455	1. OS: 8.5, PFS: 5.5, 2yrOS: 9%, 1yrPFS: 16%, Response: 23%_x000D__x000D__x000D__x000D__x000D__x000D_ 2. OS: 6.7, PFS: 3.7, 2yrOS: 4%, 1yrPFS: 9%, Response: 7%	6.7	8.5	0.72	0.62-0.83	T	3.7	5.5	0.69	0.58-0.82	T	NA	NA	NA	NA	NA	NA	NA	NA	NA	NA	NA	NA	NA	NA	NA	NA
[truncated: 106 more columns]

## Sheet: Figure 4D
NCT.Number	Citation	Authors	Unique Study ID	Title	Disease_Type	Condensed_Cancer_Type	Skip_Study	Test in GDSC	Test in CTRP	Patients have undergone previous drug treatment	Study_Type	Study Treatments	Control Drugs	Control Drug DoseKeys	Control Drug Concentrations (uM)	Ratios_Clinical_Control_Concentrations_vs_Max_Tested_Concentration	Max_Ratio_Clinical_Control_Concentrations_vs_Max_Tested_Concentration	Test Group Drugs	Test Group Drug DoseKeys	Test Group Drug Concentrations (uM)	Ratios_Clinical_Test_Concentrations_vs_Max_Tested_Concentration	Max_Ratio_Clinical_Test_Concentrations_vs_Max_Tested_Concentration	Specific_Outcomes	Control_OS (months)	Test_OS (months)	OS_HR	OS_HR_95_percent_conf	OS Significantly Improved in Test	Control_PFS (months)	Test_PFS (months)	PFS_HR	PFS_HR_95_percent_conf	PFS Significantly Improved in Test	Control_RFS (months)	Test_RFS (months)	RFS_HR	RFS_HR_95_percent_conf	RFS Significantly Improved in Test	Control_TTP (months)	Test_TTP (months)	TTP_HR	TTP_HR_95_percent_conf	TTP Significantly Improved in Test	Control_EFS (months)	Test_EFS (months)	EFS_HR	EFS_HR_95_percent_conf	EFS Significantly Improved in Test	Control_DFS (months)
NCT01377376	Ann Oncol. 2015 Oct;26(10):2066-72. doi: 10.1093/annonc/mdv288. Epub 2015 Jul 7.	Yoshioka et al., 2015	CT58	A randomized, double-blind, placebo-controlled, phase III trial of erlotinib with or without a c-Met inhibitor tivantinib (ARQ 197) in Asian patients with previously treated stage IIIB/IV nonsquamous nonsmall-cell lung cancer harboring wild-type epidermal growth factor receptor (ATTENTION study).	NSC Lung Cancer	lung cancer	F	F	T	At least 1 prior systemic anticancer therapy: 100% (one of which had to be platinum based)_x000D__x000D__x000D__x000D__x000D__x000D_ _x000D__x000D__x000D__x000D__x000D__x000D_ 1 prior therapy: 59.7%_x000D__x000D__x000D__x000D__x000D__x000D_ 2 prior therapies: 40.3%	Standard vs Standard + New Drug(s)	1. Erlotinib (150 mg/d) + Tivantinib_x000D__x000D__x000D__x000D__x000D__x000D_ 2. Erlotinib + Placebo_x000D__x000D__x000D__x000D__x000D__x000D_ _x000D__x000D__x000D__x000D__x000D__x000D_ Tivantinib dose depended on CYP2C19 status._x000D__x000D__x000D__x000D__x000D__x000D_ EMs: 360 mg 2x per day_x000D__x000D__x000D__x000D__x000D__x000D_ PMs: 240 mg, 2x per day_x000D__x000D__x000D__x000D__x000D__x0…	Erlotinib	150	2.89	0.0437879	0.0437879	Erlotinib, tivantinib	150, 240EM	2.89, 6.23	0.0437878787878788, 0.0943939393939394	0.0943939	ET- OS: 12.7, PFS: 2.9_x000D__x000D__x000D__x000D__x000D__x000D_ T- OS: 11.1, PFS: 2.0_x000D__x000D__x000D__x000D__x000D__x000D_ _x000D__x000D__x000D__x000D__x000D__x000D_ OS_HR: 0.891(0.670-1.185, p=0.427), PFS_HR: 0.719(0.543-0.954, p=0.019)	11.1	12.7	0.891	0.670-1.185	F	2	2.9	0.719	0.543-0.954	T	NA	NA	NA	NA	NA	NA	NA	NA	NA	NA	NA	NA	NA	NA	NA	NA
NCT01126138	J Clin Oncol. 2002 Jun 15;20(12):2812-23.	O'Shaughnessy et al., 2002	CT51	Superior survival with capecitabine plus docetaxel combination therapy in anthracycline-pretreated patients with advanced breast cancer: phase III trial results.	Breast Cancer	breast cancer	F	B	T (not considering previous therapies)	Radiation: 70%_x000D__x000D__x000D__x000D__x000D__x000D_ Endocrine: 50% metastatic, 32% adjuvant_x000D__x000D__x000D__x000D__x000D__x000D_ Anthracyclines: 100% (27% 1 exposure, 16% 2 exposures, 30% 3 exposures, 20% 4 exposures, 7% none of these)_x000D__x000D__x000D__x000D__x000D__x000D_ Alkylating Agents: 93%_x000D__x000D__x000D__x000D__x000D__x000D_ 5-FU: 75%_x000D__x000D__x000D__x000D__x000D__x…	Standard vs Standard + New Drug(s)	1. Capecitabine (1250 mg/m2, 2x per day, d1-14, 3wk) + Docetaxel (75 mg/m2, IV1hr, d1, 3wk)_x000D__x000D__x000D__x000D__x000D__x000D_ 2. Docetaxel (100 mg/m2, IV1hr, d1, 3wk)	Docetaxel	100	0.0743	0.00112576	0.00112576	5-Fluorouracil, Docetaxel	Cap1250, 75	0.0597, 0.0359	0.000459230769230769, 0.000543939393939394	0.000543939	1. TTP: 6.1, OS: 16.3, Response: 42%_x000D__x000D__x000D__x000D__x000D__x000D_ 2. TTP: 4.2, OS: 14.5, Response: 30%_x000D__x000D__x000D__x000D__x000D__x000D_ _x000D__x000D__x000D__x000D__x000D__x000D_ 1v2: TTP_HR: 0.652(0.545-0.780, p=0.0001), OS_HR: 0.775(0.634-0.947, p=0.0126)	14.5	16.3	0.775	0.634-0.947	T	NA	NA	NA	NA	NA	NA	NA	NA	NA	NA	4.2	6.1	0.652	0.545-0.780	T	NA	NA	NA	NA	NA	NA
NCT00004885	J Clin Oncol. 2005 Aug 1;23(22):4856-65. Epub 2005 Jun 6.	Kohne et al., 2005	CT10	Phase III study of weekly high-dose infusional fluorouracil plus folinic acid with or without irinotecan in patients with metastatic colorectal cancer: European Organisation for Research and Treatment of Cancer Gastrointestinal Group Study 40986.	Colorectal Cancer	colorectal cancer	F	B	T	0.77	Standard vs Standard + New Drug(s)	1. 5-FU (2.6 g/m2, IV24hr, 1wk, 6cyc) + Leucovorin (500 mg/m2, IV2hr, 1wk, 6cyc)_x000D__x000D__x000D__x000D__x000D__x000D_ _x000D__x000D__x000D__x000D__x000D__x000D_ 2. 5-FU (2.0 g/m2, IV24hr, 1wk, 6cyc) + Leucovorin (500 mg/m2, IV2hr, 1wk, 6cyc) + Irinotecan (80 mg/m2, IV30 min, 1wk, 6cyc)	5-Fluorouracil	2600	7.9	0.0607692	0.0607692	5-Fluorouracil, SN-38	2000, 80	6.15, 0.0255	0.0473076923076923, 0.0196153846153846	0.0473077	FU/Leuc- PFS: 6.4, OS: 16.9, Response: 34.4%_x000D__x000D__x000D__x000D__x000D__x000D_ FU/Leuc/Irino- PFS: 8.5, OS: 20.1, Response: 62.2%	16.9	20.1	0.88	0.70-1.11	F	6.4	8.5	0.65	0.53-0.79	T	NA	NA	NA	NA	NA	NA	NA	NA	NA	NA	NA	NA	NA	NA	NA	NA
NCT00102414	J Clin Oncol. 2006 Oct 10;24(29):4699-707. Epub 2006 Sep 11.	Pfisterer et al., 2006	CT22	Gemcitabine plus carboplatin compared with carboplatin in patients with platinum-sensitive recurrent ovarian cancer: an intergroup trial of the AGO-OVAR, the NCIC CTG, and the EORTC GCG.	Ovarian Cancer	ovarian cancer	F	F	T*_x000D__x000D__x000D__x000D__x000D__x000D_ *=can't control for prior cisplatin exposure in CTRP	Platinum + Taxane: 70.8%	Standard vs Standard + New Drug(s)	1. Gemcitabine (1000 mg/m2, d1&8) + Carboplatin (AUC 4 mg/mL*min, d1, 3wk, 6cyc)_x000D__x000D__x000D__x000D__x000D__x000D_ 2. Carboplatin (5 mg/mL*min, d1, 3wk, 6cyc)	Carboplatin	5	4.29	0.065	0.065	Carboplatin, Gemcitabine	4, 1000	3.48, 1.14	0.0527272727272727, 0.0345454545454545	0.0527273	GC- PFS: 8.6, OS: 18.0, Response: 47.2%_x000D__x000D__x000D__x000D__x000D__x000D_ C- PFS: 5.8, OS: 17.3, Response: 30.9%	17.3	18	0.96	0.75-1.23	F	5.8	8.6	0.72	0.58-0.90	T	NA	NA	NA	NA	NA	NA	NA	NA	NA	NA	NA	NA	NA	NA	NA	NA
NCT01219920	J Clin Oncol. 2007 May 1;25(13):1670-6.	Falcone et al., 2007	CT55	Phase III trial of infusional fluorouracil, leucovorin, oxaliplatin, and irinotecan (FOLFOXIRI) compared with infusional fluorouracil, leucovorin, and irinotecan (FOLFIRI) as first-line treatment for metastatic colorectal cancer: the Gruppo Oncologico Nord Ovest.	Colorectal Cancer	colorectal cancer	F	F	T	Adjuvant Chemo: 24% (Fluopyrimidine-base)	Standard vs Standard + New Drug(s)	FOLFIRI: Irinotecan (180 mg/m2, IV1hr, d1) + LV (100 mg/m2, IV2hr, d1&2) + 5-FU (400 mg/m2, bolus, d1&2) + 5-FU (600 mg/m2, IV22hr, d1&2): 2wk_x000D__x000D__x000D__x000D__x000D__x000D_ _x000D__x000D__x000D__x000D__x000D__x000D_ FOLFOXIRI: Irinotecan (165 mg/m2, IV1hr, d1) + Oxaliplatin (85 mg/m2, IV2hr, d1) + LV (200 mg/m2, IV2hr, d1) + 5-FU (3200 mg/m2, IV48hr, d1): 2wk	5-Fluorouracil, SN-38	600, 180	1.77, 0.0331	0.0136153846153846, 0.0254615384615385	0.0254615	5-Fluorouracil, Oxaliplatin, SN-38	3200, 85, 165	5.67, 3.27, 0.0306	0.0436153846153846, 0.0495454545454545, 0.0235384615384615	0.0495455	FOLFIRI- Response: 41%, Progression: 24%, PFS: 6.9, OS: 16.7_x000D__x000D__x000D__x000D__x000D__x000D_ FOLFOXIRI- Response: 66%, Progression: 11%, PFS: 9.8, OS: 22.6_x000D__x000D__x000D__x000D__x000D__x000D_ _x000D__x000D__x000D__x000D__x000D__x000D_ FOLFIRIvsFOLFOXIRI: PFS_HR: 0.63(0.47-0.81, p=0.0006), OS_HR: 0.70 (0.50-0.96, p=0.032)	NA	NA	0.7	0.50-0.96	T	NA	NA	0.63	0.47-0.81	T	NA	NA	NA	NA	NA	NA	NA	NA	NA	NA	NA	NA	NA	NA	NA	NA
NCT00026338	J Clin Oncol. 2007 May 20;25(15):1960-6. Epub 2007 Apr 23.	Moore et al., 2007	CT16	Erlotinib plus gemcitabine compared with gemcitabine alone in patients with advanced pancreatic cancer: a phase III trial of the National Cancer Institute of Canada Clinical Trials Group.	Pancreatic Cancer	pancreatic cancer	F	B	T	5-Fluorouracil or Gemcitabine (as radiosensitizer): 7.9%	Standard vs Standard + New Drug(s)	1. Gemcitabine (1000 mg/m2, IV30min, 1wk, 10cyc) -THEN- 1wk rest -THEN- Gemcitabine (1000 mg/m2, IV30min, d1&8&15, 4wk) + Placebo_x000D__x000D__x000D__x000D__x000D__x000D_ _x000D__x000D__x000D__x000D__x000D__x000D_ 2. Gemcitabine + Erlotinib (100 or 150 mg/d until progression or unmanagable toxicity)	Gemcitabine	1000	1.14	0.0345455	0.0345455	Erlotinib, Gemcitabine	100, 1000	2.4, 1.14	0.0363636363636364, 0.0345454545454545	0.0363636	1. OS: 5.92, 1yrOS: 17%, PFS: 3.55_x000D__x000D__x000D__x000D__x000D__x000D_ _x000D__x000D__x000D__x000D__x000D__x000D_ 2. OS: 6.24, 1yrOS: 23%, PFS: 3.75	5.92	6.24	0.82	0.69-0.99	T	3.55	3.75	0.77	0.64-0.92	T	NA	NA	NA	NA	NA	NA	NA	NA	NA	NA	NA	NA	NA	NA	NA	NA
NCT00103506	J Clin Oncol. 2007 Sep 1;25(25):3892-901. Epub 2007 Aug 6.	Orlowski et al., 2007	CT23	Randomized phase III study of pegylated liposomal doxorubicin plus bortezomib compared with bortezomib alone in relapsed or refractory multiple myeloma: combination therapy improves time to progression.	Multiple Myeloma	plasma cell myeloma	F	B	T	Corticosteroid: >99%_x000D__x000D__x000D__x000D__x000D__x000D_ Alkylating Agent: 91%_x000D__x000D__x000D__x000D__x000D__x000D_ Anthracycline: 67%_x000D__x000D__x000D__x000D__x000D__x000D_ Thalidomide/lenalidomide: 41%_x000D__x000D__x000D__x000D__x000D__x000D_	Standard vs Standard + New Drug(s)	1. Bortezomib (1.3 mg/m2, IVbolus, d1&4&8&11, 3wk, 8cyc)_x000D__x000D__x000D__x000D__x000D__x000D_ 2. Bortezomib (1.3 mg/m2, IVbolus, d1&4&8&11, 3wk, 8cyc) + Pegylated Liposomal Doxorubicin (30 mg/m2, IV1hr, d4, 3wk, 8cyc)	Bortezomib	1.3	0.0104	0.08	0.08	Bortezomib, Doxorubicin	1.3, PLD30	0.0104, 33.1	0.08, 0.501515151515152	0.501515	B- PFS: 6.5, 15monthOS: 65%, Response: 41%_x000D__x000D__x000D__x000D__x000D__x000D_ _x000D__x000D__x000D__x000D__x000D__x000D_ B-PLD- PFS: 9.3, 15monthOS: 76%, Response: 44%	NA	NA	0.71	0.507-0.998	T	6.5	9.3	0.59	0.46-0.76	T	NA	NA	NA	NA	NA	NA	NA	NA	NA	NA	NA	NA	NA	NA	NA	NA
NCT00075270	J Clin Oncol. 2008 Dec 1;26(34):5544-52. doi: 10.1200/JCO.2008.16.2578. Epub 2008 Oct 27.	Di Leo et al., 2008	CT20	Phase III, Double-Blind, Randomized Study Comparing Lapatinib Plus Paclitaxel With Placebo Plus Paclitaxel As First-Line Treatment for Metastatic Breast Cancer	Breast Cancer (Metastatic)	breast cancer	F	B	T	Taxane: 7%_x000D__x000D__x000D__x000D__x000D__x000D_ Anthracycline: 44%	Standard vs Standard + New Drug(s)	1. Lapatinib (1500 mg/d, oral) + Paclitaxel (175 mg/m2, IV3hr, d1, 3wk, 6cyc)_x000D__x000D__x000D__x000D__x000D__x000D_ 2. Paclitaxel + Placebo	Paclitaxel	175	0.234	0.00354545	0.00354545	Lapatinib, Paclitaxel	1500, 175	10.2, 0.234	0.154545454545455, 0.00354545454545455	0.154545	NOTE: in weeks_x000D__x000D__x000D__x000D_ All Patients:_x000D__x000D__x000D__x000D__x000D__x000D_ LP- EFS: 25.1, OS: 99.1_x000D__x000D__x000D__x000D__x000D__x000D_ P- EFS: 22.6, OS: 87_x000D__x000D__x000D__x000D__x000D__x000D_ HER2-Positive:_x000D__x000D__x000D__x000D__x000D__x000D_ LP- EFS: 35.1, OS: 104.6_x000D__x000D__x000D__x000D__x000D__x000D_ P- EFS: 21.9, OS:82.4_x000D__x000D__x000D__x000…	20.023	22.8078	0.89	0.7-1.2	F	NA	NA	NA	NA	NA	NA	NA	NA	NA	NA	5.52329	5.77644	1.05	0.84-1.32	F	23.038	23.2374	1.1	0.88-1.37	F	NA
NCT00012389	J Clin Oncol. 2008 Oct 1;26(28):4544-50. doi: 10.1200/JCO.2008.17.1249.	Haller et al., 2008	CT13	Oxaliplatin plus irinotecan compared with irinotecan alone as second-line treatment after single-agent fluoropyrimidine therapy for metastatic colorectal carcinoma.	Colorectal Cancer	colorectal cancer	F	F	T	5-FU/Leucovorin or Capecitabine: 100%_x000D__x000D__x000D__x000D_ Other Chemo: 45%	Standard vs Standard + New Drug(s)	IROX: (prior 5-FU/Leucovorin OR Capecitabine) + Oxaliplatin (85 mg/m2, IV2hr, 3wk) + Irinotecan (200 mg/m2, IV30|90min, 3wk)_x000D__x000D__x000D__x000D__x000D__x000D_ _x000D__x000D__x000D__x000D__x000D__x000D_ IR: (prior 5-FU/Leucovorin OR Capecitabine) + Irinotecan (350 mg/m2, IV90min, 3wk)	SN-38	350	0.0382	0.0293846	0.0293846	Oxaliplatin, SN-38	85, 200	3.27, 0.0331	0.0495454545454545, 0.0254615384615385	0.0495455	IROX: OS: 13.4, Response: 22%, TTP: 5.3_x000D__x000D__x000D__x000D__x000D__x000D_ IR: OS: 11.1, Response: 7%, TTP: 2.8	11.1	13.4	0.78	0.65-0.94	T	NA	NA	NA	NA	NA	NA	NA	NA	NA	NA	2.8	5.3	0.6	0.51-0.70	T	NA	NA	NA	NA	NA	NA
NCT00026273	J Clin Oncol. 2009 Jul 1;27(19):3117-25. doi: 10.1200/JCO.2008.21.6663. Epub 2009 May 18.	Van Cutsem et al., 2009	CT15	Randomized phase III trial comparing biweekly infusional fluorouracil/leucovorin alone or with irinotecan in the adjuvant treatment of stage III colon cancer: PETACC-3.	Colon Cancer	colorectal cancer	F	B	T	Unclear	Standard vs Standard + New Drug(s)	IFL: Irinotecan (180 mg/m2, IV90min, d1) + Leucovorin (200 mg/m2, IV2hr, d1&2) + 5-FU (400 mg/m2, bolus, d1&2) + 5-FU (600 mg/m2, IV22hr, d1&2): 2wk, 12cyc_x000D__x000D__x000D__x000D__x000D__x000D_ FL: Leucovorin (200 mg/m2, IV2hr, d1&2) + 5-FU (400 mg/m2, bolus, d1&2) + 5-FU (600 mg/m2, IV22hr, d1&2): 2wk, 12cyc	5-Fluorouracil	600	1.77	0.0136154	0.0136154	5-Fluorouracil, SN-38	600, 180	1.77, 0.0331	0.0136153846153846, 0.0254615384615385	0.0254615	IFL- 5yrDFS: 63.8%, 5yrOS: 73.6%_x000D__x000D__x000D__x000D__x000D__x000D_ FL- 5yrDFS: 61.0%, 5yrOS: 71.3%	NA	NA	NA	NA	F	NA	NA	NA	NA	NA	NA	NA	0.88	NA	F	NA	NA	NA	NA	NA	NA	NA	NA	NA	NA	NA
NCT00111007	J Clin Oncol. 2009 Jun 10;27(17):2823-30. doi: 10.1200/JCO.2007.15.7636. Epub 2009 Apr 6.	Hauschild et al, 2009	CT25	Results of a phase III, randomized, placebo-controlled study of sorafenib in combination with carboplatin and paclitaxel as second-line treatment in patients with unresectable stage III or stage IV melanoma.	Melanoma	skin cancer	F	F	T	Chemo (dacarbazine or temozolomide containing regimens): 64%_x000D__x000D__x000D__x000D__x000D__x000D_ Chemo-immunotherapy: 26%_x000D__x000D__x000D__x000D__x000D__x000D_ Chemoimmunovaccine: 2%	Standard vs Standard + New Drug(s)	1. Paclitaxel (225 mg/m2) + Carboplatin (AUC6) + Placebo_x000D__x000D__x000D__x000D__x000D__x000D_ 2. Paclitaxel + Carboplatin + Sorafenib (400 mg BID)	Carboplatin, Paclitaxel	6, 225	5.36, 0.468	0.0812121212121212, 0.00709090909090909	0.0812121	Carboplatin, Paclitaxel, Sorafenib	6, 225, 400	5.36, 0.468, 4.3	0.0812121212121212, 0.00709090909090909, 0.0651515151515152	0.0812121	PC. OS: 9.7, PFS: 4.1, response rate: 11%_x000D__x000D__x000D__x000D__x000D__x000D_ PCS. OS: 9.7, PFS: 4.0, response rate: 12%_x000D__x000D__x000D__x000D__x000D__x000D_	9.66628	9.66628	1.01	0.76-1.36	F	4.11968	4.0046	0.91	0.63-1.31	F	NA	NA	NA	NA	NA	NA	NA	NA	NA	NA	NA	NA	NA	NA	NA	NA
NCT00110019	J Clin Oncol. 2013 Jan 20;31(3):373-9. doi: 10.1200/JCO.2012.42.1529. Epub 2012 Dec 17.	Flaherty et al., 2013	CT24	Phase III trial of carboplatin and paclitaxel with or without sorafenib in metastatic melanoma.	Melanoma	skin cancer	F	F	T	Interferon, IL-2, GM-CSF: 38%_x000D__x000D__x000D__x000D__x000D__x000D_ Investigational Therapy: 4%_x000D__x000D__x000D__x000D__x000D__x000D_ Immunotherapy: 40%	Standard vs Standard + New Drug(s)	CP: Carboplatin (AUC 6, IV, 3wk) + Paclitaxel (225 mg/m2, IV, 3wk) + Placebo_x000D__x000D__x000D__x000D__x000D__x000D_ _x000D__x000D__x000D__x000D__x000D__x000D_ CPS: Carboplatin + Paclitaxel + Sorafenib (400 mg, oral 2x per day, d2-19)	Carboplatin, Paclitaxel	6, 225	5.36, 0.468	0.0812121212121212, 0.00709090909090909	0.0812121	Carboplatin, Paclitaxel, Sorafenib	6, 225, 400	5.36, 0.468, 4.3	0.0812121212121212, 0.00709090909090909, 0.0651515151515152	0.0812121	CP- OS: 11.3, PFS: 4.2_x000D__x000D__x000D__x000D__x000D__x000D_ CPS- OS: 11.1, PFS: 4.9	11.3	11.1	1.01	0.87-1.18	F	4.2	4.9	0.9	0.78-1.03	F	NA	NA	NA	NA	NA	NA	NA	NA	NA	NA	NA	NA	NA	NA	NA	NA
NCT00093795	J Clin Oncol. 2013 Sep 10;31(26):3197-204. doi: 10.1200/JCO.2012.48.1275. Epub 2013 Aug 12.	Swain et al., 2013	CT21	Definitive results of a phase III adjuvant trial comparing three chemotherapy regimens in women with operable, node-positive breast cancer: the NSABP B-38 trial.	Breast Cancer	breast cancer	F	F	T	Unclear	Standard vs Standard + New Drug(s)	1. TAC: Docetaxel + Doxorubicin + Cyclophosphamide (6 cycles, 75 mg/m2 Doc + 50 mg/m2 Dox + 500 mg/m2 Cyclo, every 3 wks)_x000D__x000D__x000D__x000D__x000D__x000D_ 2. AC-P: Doxorubicin + Cyclophosphamide + Paclitaxel (4 cycles, 60 mg/m2 Dox + 600 gm/m2 Cyclo, every 2 wks followed by 4 cycles, 175 mg/m2 Pac, every 2 wks)_x000D__x000D__x000D__x000D__x000D__x000D_ 3. AC-PG: Doxorubicin + Cyclophosph…	Cyclophosphamide, Doxorubicin, Paclitaxel	600, 60, 175	15.9, 0.105, 0.234	0.122307692307692, 0.00159090909090909, 0.00354545454545455	0.122308	Cyclophosphamide, Doxorubicin, Gemcitabine, Paclitaxel	600, 60, 2000, 175	15.9, 0.105, 1.14, 0.234	0.122307692307692, 0.00159090909090909, 0.0345454545454545, 0.00354545454545455	0.122308	1. TAC:_x000D__x000D__x000D__x000D__x000D__x000D_ 2. AC-P:_x000D__x000D__x000D__x000D__x000D__x000D_ 3. AC-PG:	NA	NA	0.85	0.69-1.05	F	NA	NA	NA	NA	NA	NA	NA	NA	NA	NA	NA	NA	NA	NA	NA	NA	NA	NA	NA	NA	NA
NCT01244191	J Clin Oncol. 2015 Aug 20;33(24):2667-74. doi: 10.1200/JCO.2014.60.7317. Epub 2015 Jul 13.	Scagliotti et al., 2015	CT56	Phase III Multinational, Randomized, Double-Blind, Placebo-Controlled Study of Tivantinib (ARQ 197) Plus Erlotinib Versus Erlotinib Alone in Previously Treated Patients With Locally Advanced or Metastatic Nonsquamous Non-Small-Cell Lung Cancer.	NSC Lung Cancer	lung cancer	F	F	T	Prior platinum-based chemo--no EGFR inhibitors, tivantinib or MET inhibitors._x000D__x000D__x000D__x000D__x000D__x000D_ 1 prior systemic therapy: 66.3%_x000D__x000D__x000D__x000D__x000D__x000D_ 2 prior systemic therapies: 33.7%	Standard vs Standard + New Drug(s)	1. Erlotinib (150 mg/d) + Tivantinib (360 mg, 2x per day)_x000D__x000D__x000D__x000D__x000D__x000D_ 2. Erlotinib + Placebo	Erlotinib	150	2.89	0.0437879	0.0437879	Erlotinib, tivantinib	150, 360	2.89, 5.41	0.0437878787878788, 0.081969696969697	0.0819697	1. OS: 8.5, PFS: 3.6_x000D__x000D__x000D__x000D__x000D__x000D_ 2. OS: 7.8, PFS: 1.9_x000D__x000D__x000D__x000D__x000D__x000D_ _x000D__x000D__x000D__x000D__x000D__x000D_ 1v2: OS_HR: 0.98(0.84-1.14, p=0.81), PFS: 0.74(0.64-0.85, p<0.001)	7.8	8.5	0.98	0.84-1.15	F	1.9	3.6	0.74	0.62-0.89	T	NA	NA	NA	NA	NA	NA	NA	NA	NA	NA	NA	NA	NA	NA	NA	NA
NCT01121848	J Clin Oncol. 2016 Nov 10;34(32):3914-3920. doi: 10.1200/JCO.2016.68.5776. Epub 2016 Sep 30.	Gill et al., 2016	CT50	PANCREOX: A Randomized Phase III Study of Fluorouracil/Leucovorin With or Without Oxaliplatin for Second-Line Advanced Pancreatic Cancer in Patients Who Have Received Gemcitabine-Based Chemotherapy.	Pancreatic Cancer	pancreatic cancer	F	F	T	Monotherapy (Gemcitabine): 77.8%_x000D__x000D__x000D__x000D__x000D__x000D_ Combination (Gemcitabine + X(s)): 22.2%_x000D__x000D__x000D__x000D__x000D__x000D_ No prior oxaliplatin or 5-FU (except as a radiation sensitizer)	Standard vs Standard + New Drug(s)	FU/LV: LV (400 mg/m2, IV2hr, d1) + 5-FU (400 mg/m2, IV bolus, d1) + 5-FU (2400 mg/m2, IV46hr, d1, 2wk)_x000D__x000D__x000D__x000D__x000D__x000D_ _x000D__x000D__x000D__x000D__x000D__x000D_ mFOLFOX6: LV + 5-FU + Oxaliplatin (85 mg/m2, IV2hr, d1, 2wk)	5-Fluorouracil	2400	3.02	0.0232308	0.0232308	5-Fluorouracil, Oxaliplatin	2400, 85	3.02, 3.27	0.0232307692307692, 0.0495454545454545	0.0495455	1. PFS: 2.9, OS: 9.9, pR: 8.5%, SD: 55.3%_x000D__x000D__x000D__x000D__x000D__x000D_ 2. PFS: 3.1, OS: 6.1 , pR: 13.2%, SD: 44.7%_x000D__x000D__x000D__x000D__x000D__x000D_ _x000D__x000D__x000D__x000D__x000D__x000D_ 1v2: PFS_HR: 1.00(.66-1.54, p=.989), OS_HR: 1.78(1.08-2.93, p=0.024)	9.9	6.1	1.78	1.08-2.93	F	2.9	3.1	1	0.66-1.53	F	NA	NA	NA	NA	NA	NA	NA	NA	NA	NA	NA	NA	NA	NA	NA	NA
NCT00190476	Jpn J Clin Oncol. 2015 Jan;45(1):88-95. doi: 10.1093/jjco/hyu176. Epub 2014 Nov 6.	Tsukada et al., 2015	CT27	Randomized controlled trial comparing docetaxel-cisplatin combination with weekly docetaxel alone in elderly patients with advanced non-small-cell lung cancer: Japan Clinical Oncology Group (JCOG) 0207<U+0086>.	NSC Lung Cancer	lung cancer	F	T	F	Unclear	Standard vs Standard + New Drug(s)	A: Docetaxel (25 mg/m2, IV60min, d1&8&15, 4wk)_x000D__x000D__x000D__x000D__x000D__x000D_ B: Docetaxel (20 mg/m2, IV60min) + Cisplatin (25 mg/m2, IV20min): d1&8&15, 4wk	Docetaxel	25	0.0235	1.88	1.88	Cisplatin, Docetaxel	25, 20	2.84, 0.0235	0.284, 1.88	1.88	A- Response: 26.2%, OS: 10.7, PFS: 3.7_x000D__x000D__x000D__x000D__x000D__x000D_ B- Response: 55.0%, OS: 17.0, PFS: 6.2	10.7	17	NA	NA	T	3.7	6.2	NA	NA	T	NA	NA	NA	NA	NA	NA	NA	NA	NA	NA	NA	NA	NA	NA	NA	NA
NCT01214343	Lancet Gastroenterol Hepatol. 2018 Jun;3(6):424-432. doi: 10.1016/S2468-1253(18)30078-5. Epub 2018 Apr 7.	Kudo et al., 2018	CT54	Sorafenib plus low-dose cisplatin and fluorouracil hepatic arterial infusion chemotherapy versus sorafenib alone in patients with advanced hepatocellular carcinoma (SILIUS): a randomised, open label, phase 3 trial.	Hepatocellular Carcinoma	liver cancer	F	T	F	Unclear	Standard vs Standard + New Drug(s)	1. Sorafenib (400 mg, 2x per day, d1-28) + Cisplatin (20 mg/m2, d1&8) + 5-FU (330 mg/m2/d, d1-5&8-12): 4wk_x000D__x000D__x000D__x000D__x000D__x000D_ _x000D__x000D__x000D__x000D__x000D__x000D_ 2. Sorafenib	Sorafenib	400	4.3	1.075	1.075	5-Fluorouracil, Cisplatin, Sorafenib	330, 20, 400	1.54, 2.61, 4.3	0.048125, 0.261, 1.075	1.075	1. OS: 11.8, TTP: 5.3, PFS: 4.8_x000D__x000D__x000D__x000D__x000D__x000D_ 2. OS: 11.5, TTP: 3.5, PFS: 3.5_x000D__x000D__x000D__x000D__x000D__x000D_ _x000D__x000D__x000D__x000D__x000D__x000D_ 1v2: OS_HR: 1.009(0.743-1.371, p=0.955), TTP_HR: 0.645(0.477-0.872, p=0.004), PFS_HR: 0.753(0.566-1.003, p=0.051)	11.5	11.8	1.009	0.743-1.371	F	3.5	4.8	0.753	0.566-1.003	F	NA	NA	NA	NA	NA	3.5	5.3	0.645	0.477-0.872	T	NA	NA	NA	NA	NA	NA
NCT00312377	Lancet Oncol. 2010 Jul;11(7):619-26. doi: 10.1016/S1470-2045(10)70132-7.	Herbst et al., 2010	CT35	Vandetanib plus docetaxel versus docetaxel as second-line treatment for patients with advanced non-small-cell lung cancer (ZODIAC): a double-blind, randomised, phase 3 trial.	NSC Lung Cancer	lung cancer	F	F	T	Platinum: 95%_x000D__x000D__x000D__x000D__x000D__x000D_ Pyrimidine: 45%_x000D__x000D__x000D__x000D__x000D__x000D_ Taxane: 30%_x000D__x000D__x000D__x000D__x000D__x000D_ Vinca alkaloid or analogue: 18%_x000D__x000D__x000D__x000D__x000D__x000D_ Bevacizumab: >3%--unclear	Standard vs Standard + New Drug(s)	DV: Docetaxel (75 mg/m2, IV1hr, 3wk, 6cyc) + Vandetanib (100 mg/d, Oral)_x000D__x000D__x000D__x000D__x000D__x000D_ D: Docetaxel + Placebo	Docetaxel	75	0.0359	0.000543939	0.000543939	Docetaxel, Vandetanib	75, 100	0.0359, 0.631	0.000543939393939394, 0.00956060606060606	0.00956061	VD- PFS: 4.0, 6moPFS: 28%, Response: 17%, 1yrOS: 44.7%, OS: 10.3_x000D__x000D__x000D__x000D__x000D__x000D_ D- PFS: 3.2, 6moPFS: 22%, Response: 10%, 1yrOS: 41.2%, OS: 9.9	9.9	10.3	0.91	0.78-1.07	F	3.2	4	0.79	0.70-0.90	T	NA	NA	NA	NA	NA	NA	NA	NA	NA	NA	NA	NA	NA	NA	NA	NA
NCT00471146	Lancet Oncol. 2011 Mar;12(3):256-62. doi: 10.1016/S1470-2045(11)70004-3.	Kindler et al., 2011	CT39	Axitinib plus gemcitabine versus placebo plus gemcitabine in patients with advanced pancreatic adenocarcinoma: a double-blind randomised phase 3 study.	Pancreatic Cancer	pancreatic cancer	F	B	T	adjuvant Chemo: 4%	Standard vs Standard + New Drug(s)	GA: Gemcitabine (1000 mg/m2, I, d1&8&15, 4wk) + Axitinib (5-10 mg, 2x per day)_x000D__x000D__x000D__x000D__x000D__x000D_ G: Gemcitabine + Placebo	Gemcitabine	1000	1.14	0.0345455	0.0345455	Axitinib, Gemcitabine	10, 1000	0.129, 1.14	0.00195454545454545, 0.0345454545454545	0.0345455	GA- OS: 8.5, PFS: 4.4, Response: 5%_x000D__x000D__x000D__x000D__x000D__x000D_ G- OS: 8.3, PFS 4.4, Response: 2%	8.3	8.5	1.014	0.786-1.309	F	4.4	4.4	1.006	0.779-1.298	F	NA	NA	NA	NA	NA	NA	NA	NA	NA	NA	NA	NA	NA	NA	NA	NA
NCT01023308	Lancet Hematol. 2016 Nov;3(11):e506-e515. doi: 10.1016/S2352-3026(16)30147-8. Epub 2016 Oct 14.	San-Miguel et al., 2016	CT49	Panobinostat plus bortezomib and dexamethasone versus placebo plus bortezomib and dexamethasone in patients with relapsed or relapsed and refractory multiple myeloma: a multicentre, randomised, double-blind phase 3 trial.	Myeloma	plasma cell myeloma	F	F	T	Bortezomib: 43%_x000D__x000D__x000D__x000D__x000D__x000D_ Lenalidomide: 19%_x000D__x000D__x000D__x000D__x000D__x000D_ Thalidomide: 52%_x000D__x000D__x000D__x000D__x000D__x000D_ Melphalan: 28%_x000D__x000D__x000D__x000D__x000D__x000D_ Cyclophosphamide: 45%_x000D__x000D__x000D__x000D__x000D__x000D_ Dexamethasone: 81%_x000D__x000D__x000D__x000D__x000D__x000D_ Bortezomib + Immunomodulary Drug: 25%_x0…	Standard vs Standard + New Drug(s)	Phase 1:_x000D__x000D__x000D__x000D__x000D__x000D_ 1.Panobinostat (20 mg, d1&3&5&8&10&12, 3wk, 8cyc) + Bortezomib (1.3 mg/m2, d1&4&8&11, 3wk, 8cyc) + Dexamethasone (20 mg, Oral, d1-2&4-5&8-9&11-12, 3wk, 8cyc)_x000D__x000D__x000D__x000D__x000D__x000D_ 2. Placebo + Bortezomib + Dexamethasone_x000D__x000D__x000D__x000D__x000D__x000D_ -> if clinical benefit then enter Phase 2_x000D__x000D__x000D__x00…	Bortezomib, Dexamethasone	1.3, 20	0.0104, 0.0892	0.08, 0.0027030303030303	0.08	Bortezomib, Dexamethasone, Panobinostat	1.3, 20, 20	0.0104, 0.0892, 0.0572	0.08, 0.0027030303030303, 0.000866666666666667	0.08	Including Results From San-Miguel et al., 2016_x000D__x000D__x000D__x000D__x000D__x000D_ 1. OS: 40.3, PFS: 11.99, Response: 60.7%_x000D__x000D__x000D__x000D__x000D__x000D_ 2. OS: 35.8, PFS: 8.08, Response: 54.6%_x000D__x000D__x000D__x000D__x000D__x000D_ 1v2: OS_HR: 0.94(0.78-1.14, p=0.54), PFS_HR: 0.63(0.52-0.76,p<0.001)	35.8	40.3	0.94	0.78-1.14	F	8.08	11.99	0.63	0.52-0.76	T	NA	NA	NA	NA	NA	NA	NA	NA	NA	NA	NA	NA	NA	NA	NA	NA
NCT00002894	Lancet. 2003 Jun 21;361(9375):2099-106.	The ICON and AGO Collaborators, 2003	CT4	Paclitaxel plus platinum-based chemotherapy versus conventional platinum-based chemotherapy in women with relapsed ovarian cancer: the ICON4/AGO-OVAR-2.2 trial.	Ovarian Cancer	ovarian cancer	F	B	T	Pac + Carbo: 34%_x000D__x000D__x000D__x000D_ Carbo: 31%_x000D__x000D__x000D__x000D_ Cyclo + adriamycin + Cic: 17%_x000D__x000D__x000D__x000D_ Pac + Cis: 6%_x000D__x000D__x000D__x000D_ Doc + Carbo: 3%_x000D__x000D__x000D__x000D_ Other: 2%	Standard vs Standard + New Drug(s)	1. Carboplatin (5-6 (GFR + 25) mg) or Cisplatin (50 - 75 mg/m2)_x000D__x000D__x000D__x000D__x000D__x000D_ 2. Carboplatin or Cisplatin + Paclitaxel (175 - 185 mg/m2)	Carboplatin	6	5.36	0.0812121	0.0812121	Carboplatin, Paclitaxel	6, 175	5.36, 0.234	0.0812121212121212, 0.00354545454545455	0.0812121	1. 2-yr survival: 50%, OS: 24, 1-yr PFS: 40%, PFS: 10_x000D__x000D__x000D__x000D__x000D__x000D_ 2. 2-yr survival: 57%, OS: 29, 1-yr PFS: 50%, PFS: 13	24	29	0.82	0.69-0.97	T	10	13	0.76	0.66-0.89	T	NA	NA	NA	NA	NA	NA	NA	NA	NA	NA	NA	NA	NA	NA	NA	NA
NCT00929591	Lancet. 2009 Dec 19;374(9707):2055-2063. doi: 10.1016/S0140-6736(09)61523-3. Epub 2009 Dec 10.	Albain et al., 2009	CT47	Adjuvant chemotherapy and timing of tamoxifen in postmenopausal patients with endocrine-responsive, node-positive breast cancer: a phase 3, open-label, randomised controlled trial.	Breast Cancer	breast cancer	F	F	T	Unclear	Standard vs Standard + New Drug(s)	T: Tamoxifen (20 mg/d, 5yrs)_x000D__x000D__x000D__x000D__x000D__x000D_ CAFT: CAF + T_x000D__x000D__x000D__x000D__x000D__x000D_ CAF-T: CAF -THEN- T_x000D__x000D__x000D__x000D__x000D__x000D_ _x000D__x000D__x000D__x000D__x000D__x000D_ Note: CAF = Cyclophosphamide (100 mg/m2, Oral, d1-14) + Doxorubicin (30 mg/m2, d1&8) + 5-Fluorouracil (500 mg/m2, IV, d1&8): 4wk, 6cyc	Tamoxifen	20	0.269	0.00269	0.00269	5-Fluorouracil, Cyclophosphamide, Doxorubicin, Tamoxifen	500, 100, 30, 20	1.54, 3.18, 0.0276, 0.269	0.0118461538461538, 0.0244615384615385, 0.000418181818181818, 0.00269	0.0244615	T- 10yrOS: 60%, 10yrDFS: 48%_x000D__x000D__x000D__x000D__x000D__x000D_ CAFT- 10yrOS: 62%, 10yrDFS: 53%_x000D__x000D__x000D__x000D__x000D__x000D_ CAF-T- 10yrOS: 68%, 10yrDFS: 60%_x000D__x000D__x000D__x000D__x000D__x000D_ _x000D__x000D__x000D__x000D__x000D__x000D_ CombinedCAFvsT: DFS_HR: 0.76(0.64-0.91, p=0.002), OS_HR: 0.83(0.68-1.01, p=0.057)_x000D__x000D__x000D__x000D__x000D__x000D_ CAF-TvsCAFT:…	NA	NA	0.83	0.68-1.01	F	NA	NA	NA	NA	NA	NA	NA	NA	NA	NA	NA	NA	NA	NA	NA	NA	NA	NA	NA	NA	NA
NCT00262769	N Engl J Med. 2010 Apr 8;362(14):1273-81. doi: 10.1056/NEJMoa0908721.	Valle et al., 2010	CT31	Cisplatin plus gemcitabine versus gemcitabine for biliary tract cancer.	Biliary Tract Cancer	biliary tract cancer	F	T	F	Previous Therapy: 75%_x000D__x000D__x000D__x000D__x000D__x000D_ Adjuvant Chemo: 2%_x000D__x000D__x000D__x000D__x000D__x000D_ Various Surgeries/Radiotherapy: Many_x000D__x000D__x000D__x000D__x000D__x000D_ Other Therapy: 38%	Standard vs Standard + New Drug(s)	1. Cisplatin (25 mg/m2, IV2hr) + Gemcitabine (1000 mg/m2, IV30min):d1&8, 3wk, 4cyc_x000D__x000D__x000D__x000D__x000D__x000D_ 2. Gemcitabine (1000 mg/m2, d1&8&15, 4wk, 3cyc, IV30min)	Gemcitabine	1000	1.14	1.11328	1.11328	Cisplatin, Gemcitabine	25, 1000	2.84, 1.14	0.284, 1.11328125	1.11328	CG- Response: 81.4%, OS: 11.7, PFS: 8.0, _x000D__x000D__x000D__x000D__x000D__x000D_ G- Response: 71.8%, OS: 8.1, PFS: 5.0	8.1	11.7	0.64	0.52-0.80	T	5	8	0.63	0.51-0.77	T	NA	NA	NA	NA	NA	NA	NA	NA	NA	NA	NA	NA	NA	NA	NA	NA
NCT00844649	N Engl J Med. 2013 Oct 31;369(18):1691-703. doi: 10.1056/NEJMoa1304369. Epub 2013 Oct 16.	Von Hoff et al., 2013	CT44	Increased survival in pancreatic cancer with nab-paclitaxel plus gemcitabine.	Pancreatic Cancer	pancreatic cancer	F	B	T	Radiation: 3%_x000D__x000D__x000D__x000D__x000D__x000D_ Chemotherapy: 4%	Standard vs Standard + New Drug(s)	1. Nab-Paclitaxel (125 mg/m2, IV40min, d1&8&15&29&36&43, 8wk, 1cyc) + Gemcitabine (1000 mg/m2, IV, d1&8&15&29&36&43, 8wk, 1cyc): then d1&8&14, 4wk_x000D__x000D__x000D__x000D__x000D__x000D_ 2. Gemcitabine (1000 mg/m2, IV, weekly for 7 wks of 8wk, 1cyc): then d1&8&14, 4wk	Gemcitabine	1000	1.14	0.0345455	0.0345455	Gemcitabine, Paclitaxel	1000, NAB125	1.14, 0.152	0.0345454545454545, 0.0023030303030303	0.0345455	1. OS: 8.5, PFS: 5.5, 2yrOS: 9%, 1yrPFS: 16%, Response: 23%_x000D__x000D__x000D__x000D__x000D__x000D_ 2. OS: 6.7, PFS: 3.7, 2yrOS: 4%, 1yrPFS: 9%, Response: 7%	6.7	8.5	0.72	0.62-0.83	T	3.7	5.5	0.69	0.58-0.82	T	NA	NA	NA	NA	NA	NA	NA	NA	NA	NA	NA	NA	NA	NA	NA	NA
[truncated: 106 more columns]

## Sheet: Figure 5
	Daporinad	Methotrexate	Tanespimycin	Panobinostat	Bortezomib	Navitoclax	Doxorubicin	Belinostat	Fedratinib	BYL-719	Obatoclax Mesylate	Lapatinib	dinaciclib	MK 1775	Pazopanib	rigosertib	tivantinib	Paclitaxel	Docetaxel	SN-38	Gemcitabine	Teniposide	Etoposide	Trametinib	Dasatinib	Selumetinib	Erlotinib	HKI-272	Afatinib	Saracatinib	canertinib	Gefitinib	Mitomycin-C	Ifosfamide	PLX-4032	Idelalisib	Itraconazole	ABT-199	Dacarbazine	Oxaliplatin	Olaparib	niclosamide	Tipifarnib	Triptolide	barasertib	Clofarabine	5-Fluorouracil	Bleomycin	Linsitinib
Daporinad	0	0.0246535	0.0309213	0.0419616	0.0469394	0.0243463	0.0201484	0.0156852	0.0292084	0.0268426	0.0268413	0.0303717	0.0106144	0.0156273	0.0267048	0.0231006	0.0229316	0.0350905	0.0306773	0.031701	0.0348003	0.0447101	0.0373638	0.0117223	0.00858265	0.00760368	0.00728532	0.00584498	0.00524234	0.00314299	0.00368766	0.00260754	0.000583869	0.00146616	0.00367386	0.00297789	0.00221682	0.00121887	0.0012271	0.00116092	0.00156533	0.0028435	0.00493345	0.00254856	0.00249936	0.00153549	0.00688221	0.00730247	0.00732426
Methotrexate	0.0246535	0	0.0303511	0.0290082	0.0261551	0.0133246	0.00608151	0.00559397	0.00781222	0.00606284	0.00883395	0.009607	0.0111158	0.0214496	0.0266586	0.031378	0.02805	0.0169593	0.0193415	0.0120329	0.0186891	0.0153829	0.0190988	0.00308574	0.000949288	0.000740875	0.000997476	0.000603308	0.000697544	0.000260913	0.000375983	0.000314691	0.000177632	0.000224326	0.000248058	0.000141296	0.00014451	0.000931876	2.06036e-05	0.000508875	0.000282259	0.000193178	0.000265608	0.000236633	0.00109422	0.000292263	0.000330362	0.000694599	0.00217372
Tanespimycin	0.0309213	0.0303511	0	0.0309208	0.0265421	0.00974751	0.0048348	0.00731611	0.00660971	0.0020081	0.00723209	0.00507283	0.00894953	0.0159611	0.0274959	0.0224932	0.0270943	0.0190555	0.0176051	0.0111194	0.0233486	0.0210094	0.0213076	0.000390827	0.000762488	0.000199928	0.000328615	0.0002611	0.000246294	0.00011167	0.000125103	0.00012025	1.67083e-05	0.000361465	0.000225941	9.92956e-05	0.000163599	0.00067442	8.55393e-05	0.000116169	5.07217e-05	0.000272888	0.000361517	0.000110913	0.000748889	0.0010851	0.000316337	0.000194938	0.00110472
Panobinostat	0.0419616	0.0290082	0.0309208	0	0.0211799	0.00691117	0.00334208	7.26899e-05	0.00502533	0.00245472	0.00873397	0.00811883	0.00483123	0.00812324	0.0180139	0.0124995	0.0188048	0.0230641	0.0142639	0.0115174	0.0281809	0.0173829	0.0220452	0.00100746	0.00125541	0.000844698	0.00135189	0.000596821	0.000746077	0.00026975	0.000262796	0.000519789	3.47039e-05	0.000821353	0.000231335	0.000186627	0.000183157	6.39473e-05	6.66755e-05	8.21709e-05	7.4929e-05	0.000864827	0.000193921	0.00010117	0.000171316	4.48566e-05	0.000569625	0.000856185	0.000962955
Bortezomib	0.0469394	0.0261551	0.0265421	0.0211799	0	0.0132128	0.0116403	0.00258281	0.0224188	0.0103603	0.0172362	0.0164842	0.00715449	0.0106997	0.0170613	0.0119458	0.0269149	0.0223799	0.029139	0.0222105	0.0249681	0.0129089	0.0239126	0.0021274	0.00383143	0.00213432	0.00382525	0.0027508	0.00274697	0.0013738	0.00137134	0.00151007	0.000134258	0.000655037	0.000741124	0.00075891	0.000533373	0.000415008	0.000254612	0.00026067	0.000427817	0.0012161	0.0021285	0.000569039	0.00140576	0.000713618	0.00307333	0.00295181	0.0034239
Navitoclax	0.0243463	0.0133246	0.00974751	0.00691117	0.0132128	0	0.0206978	0.0249809	0.015237	0.025423	0.0150608	0.0149943	0.00473383	0.00373227	0.00574336	0.0063689	0.00669389	0.0125863	0.0191097	0.0156508	0.00976761	0.00573516	0.00733995	0.0111179	0.00954045	0.0064018	0.00684579	0.0056496	0.00553794	0.00361969	0.00301962	0.0025145	0.00072507	0.0018765	0.00221052	0.00223449	0.00187381	0.000319158	0.00255821	0.00172262	0.0010854	0.00377027	0.00547937	0.00350748	0.00332154	0.00232057	0.0121587	0.00924629	0.00878822
Doxorubicin	0.0201484	0.00608151	0.0048348	0.00334208	0.0116403	0.0206978	0	0.0134468	0.0126582	0.0170189	0.0117838	0.0190448	0.000545885	0.00101107	0.00187646	0.000463756	0.000507244	0.00206813	0.00113951	0.00314821	0.00166597	0.000474294	0.000411741	0.00809543	0.00569347	0.00387244	0.00437962	0.00352597	0.00339902	0.0015055	0.00172551	0.00172445	3.47155e-05	0.000960945	0.00148372	0.000807412	0.000818851	0.000687544	0.000481491	0.000227456	0.000148558	0.00186854	0.000782961	0.00131822	0.000507898	0.000630892	0.00235341	0.00178599	0.00446641
Belinostat	0.0156852	0.00559397	0.00731611	7.26899e-05	0.00258281	0.0249809	0.0134468	0	0.0130599	0.0188814	0.00984353	0.00908387	0.00014153	0.000305168	0.00127228	0.00105966	0.000521788	0.00256271	0.0030153	0.00521145	0.00530582	NA	0.00277186	0.00854463	0.00584525	0.00257931	0.00452807	0.00310721	0.0027465	0.000747245	0.00196405	0.0016345	0.000177549	NA	0.00400963	0.00068706	0.000362584	0.000467711	0.000117083	0.000914899	0.000535891	0.00149358	NA	0.00168963	0.000709523	0.000323927	0.0037871	0.0045783	0.00442177
Fedratinib	0.0292084	0.00781222	0.00660971	0.00502533	0.0224188	0.015237	0.0126582	0.0130599	0	0.00960927	0.0184464	0.0197707	0.00176379	0.00153298	0.00288374	0.00312537	0.00242753	0.00983619	0.00413871	0.0184512	0.00880068	0.00830741	0.00698511	0.0069611	0.00152283	0.00168528	0.0017863	0.00142483	0.00179367	0.00028314	0.000903547	0.000693065	0.000108979	0.00079927	0.000768213	0.000184728	0.000403044	0.000434531	0.000122432	0.000461882	0.00014268	0.00155531	0.000114411	0.000682722	0.000696793	0.000778482	0.0021972	0.00187673	0.00201632
BYL-719	0.0268426	0.00606284	0.0020081	0.00245472	0.0103603	0.025423	0.0170189	0.0188814	0.00960927	0	0.00901448	0.00587164	0.000564563	0.000484769	0.00156107	0.00218879	0.0014472	0.00487148	0.005024	0.0120949	0.00615959	0.0023203	0.00395468	0.00426673	0.00276208	0.00194099	0.000841824	0.000356001	0.000446963	0.00035768	0.000321099	0.000174849	0.000141875	0.00305782	0.00176927	7.44007e-05	0.000239679	0.0011164	0.00113991	0.00090902	0.000230691	0.00110073	0.00289401	0.00186146	0.00217663	0.00403606	0.00440752	0.00120113	0.0025466
Obatoclax Mesylate	0.0268413	0.00883395	0.00723209	0.00873397	0.0172362	0.0150608	0.0117838	0.00984353	0.0184464	0.00901448	0	0.0162954	0.00235528	0.00331087	0.00349876	0.00295071	0.00381582	0.010185	0.0099079	0.0173414	0.00944265	0.00776541	0.00818249	0.00304194	0.00299511	0.00197555	0.00205543	0.00187491	0.00205033	0.00101869	0.00085715	0.000766781	9.50411e-05	0.000908667	0.000553598	0.00040049	0.000483208	0.000315046	0.000491207	0.000134458	0.000237412	0.000881393	0.00138815	0.000832109	0.00128072	0.00106146	0.00290806	0.00180995	0.00293349
Lapatinib	0.0303717	0.009607	0.00507283	0.00811883	0.0164842	0.0149943	0.0190448	0.00908387	0.0197707	0.00587164	0.0162954	0	0.00228843	0.00256643	0.00415444	0.00364111	0.00550838	0.00740365	0.0123529	0.0219848	0.011698	0.00744913	0.0109917	0.00286783	0.00361454	0.00275814	0.000391927	0.000162926	4.99847e-05	0.000547395	5.54016e-05	2.90651e-05	0.000248781	0.00137202	0.000930619	0.00064048	0.000496548	0.000649042	0.000748085	0.000506523	0.000361813	0.0016059	0.00196611	0.00102163	0.00227267	0.00219379	0.00297151	0.00184454	0.00201067
dinaciclib	0.0106144	0.0111158	0.00894953	0.00483123	0.00715449	0.00473383	0.000545885	0.00014153	0.00176379	0.000564563	0.00235528	0.00228843	0	0.00424777	0.00220526	0.00290929	0.00122594	0.00110748	0.00152182	0.00344186	0.00250746	NA	0.0029093	0.000148282	0.000245824	3.55049e-05	0.00032336	0.000128856	0.000136144	2.00959e-05	8.74936e-05	7.67958e-05	8.13399e-06	NA	0.000236898	4.15937e-05	1.61716e-05	7.70434e-05	1.06097e-05	6.70615e-05	3.3268e-05	1.58308e-05	NA	2.63277e-05	1.26694e-05	1.5258e-05	8.0317e-05	7.82809e-05	9.32166e-05
MK 1775	0.0156273	0.0214496	0.0159611	0.00812324	0.0106997	0.00373227	0.00101107	0.000305168	0.00153298	0.000484769	0.00331087	0.00256643	0.00424777	0	0.0085864	0.00960385	0.00253225	0.00413469	0.00278824	0.00312376	0.0072817	0.00562966	0.00487386	0.000453111	0.000268791	0.000261458	0.00015285	6.07807e-05	7.86708e-05	3.13944e-05	4.98778e-05	5.36539e-05	5.00888e-06	0.00053927	0.000299694	4.66148e-05	1.26301e-05	4.33215e-05	1.54501e-05	1.79218e-05	1.04294e-05	8.09936e-05	2.87469e-05	1.82711e-05	1.27592e-05	4.48945e-05	4.22958e-05	7.22481e-05	0.000243324
Pazopanib	0.0267048	0.0266586	0.0274959	0.0180139	0.0170613	0.00574336	0.00187646	0.00127228	0.00288374	0.00156107	0.00349876	0.00415444	0.00220526	0.0085864	0	0.0130679	0.0125631	0.0157682	0.0143545	0.00726732	0.0157727	0.0124362	0.0128842	0.000936375	0.000405271	0.000380031	0.000524814	0.000403725	0.000629611	8.04543e-05	0.000289402	0.000286677	2.2123e-06	0.000454417	0.000136766	3.90314e-05	2.19981e-05	0.000195548	9.39604e-06	9.66232e-06	1.53386e-05	1.92199e-05	1.42111e-05	6.18337e-05	8.97106e-05	0.000112349	8.2667e-05	0.000126111	0.000131166
rigosertib	0.0231006	0.031378	0.0224932	0.0124995	0.0119458	0.0063689	0.000463756	0.00105966	0.00312537	0.00218879	0.00295071	0.00364111	0.00290929	0.00960385	0.0130679	0	0.00458577	0.00426064	0.00619153	0.00374339	0.00804266	0.00406208	0.0063668	0.0020095	0.000591319	0.000427602	0.00052796	0.000388269	0.000470766	0.000149112	0.000221916	0.000209641	1.91106e-06	0.000384901	0.000393133	5.98462e-05	3.3796e-05	4.12365e-05	1.04264e-05	1.83309e-05	2.13858e-05	9.11707e-05	1.92943e-05	6.712e-05	3.8688e-06	1.34424e-05	5.62678e-05	7.04066e-05	0.000296407
tivantinib	0.0229316	0.02805	0.0270943	0.0188048	0.0269149	0.00669389	0.000507244	0.000521788	0.00242753	0.0014472	0.00381582	0.00550838	0.00122594	0.00253225	0.0125631	0.00458577	0	0.00312503	0.0034362	0.00606617	0.00864882	NA	0.00818319	0.000879386	0.000379148	0.000180951	0.000224114	0.000237602	0.000262825	2.68967e-05	0.000152805	9.83695e-05	6.30094e-08	NA	0.000644564	1.27525e-05	9.81687e-06	2.95502e-05	8.166e-08	8.38188e-06	1.9815e-06	7.32759e-06	NA	8.50823e-05	7.57738e-08	1.86667e-05	2.26527e-05	2.91922e-05	0.000222913
Paclitaxel	0.0350905	0.0169593	0.0190555	0.0230641	0.0223799	0.0125863	0.00206813	0.00256271	0.00983619	0.00487148	0.010185	0.00740365	0.00110748	0.00413469	0.0157682	0.00426064	0.00312503	0	0.00276383	0.00968422	0.0151794	0.009163	0.0116291	0.00192613	0.002059	0.0011282	0.00122972	0.000791978	0.000898907	0.000406609	0.000699272	0.000237808	1.09455e-05	0.000566302	0.0015764	0.000490268	0.000289757	0.000457343	0.00015013	8.81279e-05	9.80377e-05	0.000389075	0.000239693	0.000187053	1.43467e-05	0.000144615	0.000192171	0.000361942	0.0012198
Docetaxel	0.0306773	0.0193415	0.0176051	0.0142639	0.029139	0.0191097	0.00113951	0.0030153	0.00413871	0.005024	0.0099079	0.0123529	0.00152182	0.00278824	0.0143545	0.00619153	0.0034362	0.00276383	0	0.00970288	0.0157207	NA	0.0159649	0.00206294	0.000651558	0.000851877	0.000857184	0.00118113	0.000871641	0.000108569	0.000388836	0.000265035	3.06622e-05	NA	0.00247749	0.000163688	8.0694e-05	0.000552145	9.46521e-06	0.000186615	6.9973e-05	0.000466705	NA	0.000307742	4.51436e-05	0.000152076	0.0002602	0.000389843	0.00176862
SN-38	0.031701	0.0120329	0.0111194	0.0115174	0.0222105	0.0156508	0.00314821	0.00521145	0.0184512	0.0120949	0.0173414	0.0219848	0.00344186	0.00312376	0.00726732	0.00374339	0.00606617	0.00968422	0.00970288	0	0.00228976	0.000955518	0.00185903	0.0060943	0.00426606	0.00394462	0.00374179	0.00319591	0.00318267	0.00166577	0.00160535	0.00170344	1.21673e-05	0.00150427	0.0011527	0.000729546	0.000815675	0.000301533	0.000205763	0.000222259	0.00015463	0.00162384	0.000929917	0.000639089	0.000284571	0.000107814	0.001877	0.00100427	0.00342832
Gemcitabine	0.0348003	0.0186891	0.0233486	0.0281809	0.0249681	0.00976761	0.00166597	0.00530582	0.00880068	0.00615959	0.00944265	0.011698	0.00250746	0.0072817	0.0157727	0.00804266	0.00864882	0.0151794	0.0157207	0.00228976	0	0.00776716	0.0099843	0.00380408	0.00184765	0.00103609	0.00150328	0.00126725	0.00144254	0.000427947	0.000854784	0.000683478	9.61644e-06	0.000312327	0.000526244	0.000234709	0.000221715	0.000364545	7.60048e-05	7.38885e-05	0.000125964	0.000593768	0.00012948	0.000437505	0.000380279	4.99716e-05	0.000287049	0.000324291	0.00133064
Teniposide	0.0447101	0.0153829	0.0210094	0.0173829	0.0129089	0.00573516	0.000474294	NA	0.00830741	0.0023203	0.00776541	0.00744913	NA	0.00562966	0.0124362	0.00406208	NA	0.009163	NA	0.000955518	0.00776716	0	0.00216593	NA	0.00232619	0.00167808	0.00194994	0.00143207	0.00173746	0.000918118	0.000737454	0.000997651	3.74462e-07	0.000718472	0.00014311	0.000382556	0.000412804	0.000215207	0.000150024	1.29396e-05	2.02845e-05	0.000702473	8.43007e-05	6.37331e-05	4.53387e-05	8.20207e-06	0.000533785	0.000243009	0.0012873
Etoposide	0.0373638	0.0190988	0.0213076	0.0220452	0.0239126	0.00733995	0.000411741	0.00277186	0.00698511	0.00395468	0.00818249	0.0109917	0.0029093	0.00487386	0.0128842	0.0063668	0.00818319	0.0116291	0.0159649	0.00185903	0.0099843	0.00216593	0	0.0025069	0.00128556	0.000905177	0.00144922	0.00112084	0.00139359	0.000382013	0.000705781	0.000717628	1.59701e-06	0.000627695	0.000317077	0.000114537	0.000159515	0.000105361	3.95838e-05	4.05349e-05	1.0055e-05	0.00019931	3.75628e-05	0.000175707	3.31731e-05	1.5412e-05	0.000346231	0.000151189	0.00095795
Trametinib	0.0117223	0.00308574	0.000390827	0.00100746	0.0021274	0.0111179	0.00809543	0.00854463	0.0069611	0.00426673	0.00304194	0.00286783	0.000148282	0.000453111	0.000936375	0.0020095	0.000879386	0.00192613	0.00206294	0.0060943	0.00380408	NA	0.0025069	0	0.00718913	6.26407e-05	0.00304943	0.00264872	0.00232581	0.000838143	0.00129346	0.000748843	0.00157324	NA	0.0031501	0.00134295	0.00120438	0.00274739	0.0016998	0.00522739	0.00264759	0.00351452	NA	0.00715257	0.00445464	0.00702427	0.0115459	0.00654106	0.00930177
Dasatinib	0.00858265	0.000949288	0.000762488	0.00125541	0.00383143	0.00954045	0.00569347	0.00584525	0.00152283	0.00276208	0.00299511	0.00361454	0.000245824	0.000268791	0.000405271	0.000591319	0.000379148	0.002059	0.000651558	0.00426606	0.00184765	0.00232619	0.00128556	0.00718913	0	0.0075665	0.00476666	0.00350748	0.00346755	0.000490537	0.00147088	0.00152263	0.00217056	0.00146315	0.00267846	0.001649	0.00321516	0.00384305	0.00377746	0.00469109	0.00296369	0.00525663	0.0117317	0.00644633	0.00901763	0.00755189	0.00982582	0.00782571	0.0135495
Selumetinib	0.00760368	0.000740875	0.000199928	0.000844698	0.00213432	0.0064018	0.00387244	0.00257931	0.00168528	0.00194099	0.00197555	0.00275814	3.55049e-05	0.000261458	0.000380031	0.000427602	0.000180951	0.0011282	0.000851877	0.00394462	0.00103609	0.00167808	0.000905177	6.26407e-05	0.0075665	0	0.00617558	0.00477764	0.00406597	0.00309666	0.00231495	0.00183246	0.00183317	0.00130184	0.00305786	0.00313304	0.00359995	0.00408204	0.00352171	0.00451152	0.00307251	0.0056932	0.0083888	0.00621388	0.00856123	0.00762017	0.00536295	0.00748664	0.00687906
Erlotinib	0.00728532	0.000997476	0.000328615	0.00135189	0.00382525	0.00684579	0.00437962	0.00452807	0.0017863	0.000841824	0.00205543	0.000391927	0.00032336	0.00015285	0.000524814	0.00052796	0.000224114	0.00122972	0.000857184	0.00374179	0.00150328	0.00194994	0.00144922	0.00304943	0.00476666	0.00617558	0	0.0014671	0.00116461	0.00228527	0.000620817	0.000172395	0.00233771	0.0016599	0.00370249	0.00368426	0.004509	0.00492355	0.00523943	0.00522335	0.00383159	0.00751916	0.00896147	0.0084952	0.010974	0.0102324	0.00555057	0.00554433	0.00678119
HKI-272	0.00584498	0.000603308	0.0002611	0.000596821	0.0027508	0.0056496	0.00352597	0.00310721	0.00142483	0.000356001	0.00187491	0.000162926	0.000128856	6.07807e-05	0.000403725	0.000388269	0.000237602	0.000791978	0.00118113	0.00319591	0.00126725	0.00143207	0.00112084	0.00264872	0.00350748	0.00477764	0.0014671	0	0.000622994	0.00209413	0.000507308	0.000295514	0.00242676	0.0017097	0.00455234	0.00338934	0.00435045	0.00453577	0.00524127	0.00538387	0.00389803	0.00759361	0.00635421	0.00821695	0.00956395	0.0102711	0.00417519	0.00391439	0.00482268
Afatinib	0.00524234	0.000697544	0.000246294	0.000746077	0.00274697	0.00553794	0.00339902	0.0027465	0.00179367	0.000446963	0.00205033	4.99847e-05	0.000136144	7.86708e-05	0.000629611	0.000470766	0.000262825	0.000898907	0.000871641	0.00318267	0.00144254	0.00173746	0.00139359	0.00232581	0.00346755	0.00406597	0.00116461	0.000622994	0	0.0026024	0.000549806	0.000268017	0.00266371	0.00280062	0.005609	0.00456315	0.00348614	0.00318945	0.0050525	0.00532669	0.00502152	0.00771046	0.00694691	0.00822672	0.0093427	0.00933456	0.00390109	0.00382206	0.00569772
Saracatinib	0.00314299	0.000260913	0.00011167	0.00026975	0.0013738	0.00361969	0.0015055	0.000747245	0.00028314	0.00035768	0.00101869	0.000547395	2.00959e-05	3.13944e-05	8.04543e-05	0.000149112	2.68967e-05	0.000406609	0.000108569	0.00166577	0.000427947	0.000918118	0.000382013	0.000838143	0.000490537	0.00309666	0.00228527	0.00209413	0.0026024	0	0.00202253	0.00141809	0.0026427	0.00143299	0.00428471	0.0035441	0.00429323	0.00520036	0.00431248	0.0052721	0.00451256	0.00544555	0.00596577	0.0064839	0.00585509	0.00802905	0.00242816	0.00272822	0.00400005
canertinib	0.00368766	0.000375983	0.000125103	0.000262796	0.00137134	0.00301962	0.00172551	0.00196405	0.000903547	0.000321099	0.00085715	5.54016e-05	8.74936e-05	4.98778e-05	0.000289402	0.000221916	0.000152805	0.000699272	0.000388836	0.00160535	0.000854784	0.000737454	0.000705781	0.00129346	0.00147088	0.00231495	0.000620817	0.000507308	0.000549806	0.00202253	0	0.000645692	0.0030463	0.0024334	0.00569031	0.00367382	0.00486458	0.00550336	0.00559329	0.00591934	0.0051029	0.00518724	0.00307059	0.00487864	0.00562566	0.00712049	0.00235129	0.00193337	0.00336942
Gefitinib	0.00260754	0.000314691	0.00012025	0.000519789	0.00151007	0.0025145	0.00172445	0.0016345	0.000693065	0.000174849	0.000766781	2.90651e-05	7.67958e-05	5.36539e-05	0.000286677	0.000209641	9.83695e-05	0.000237808	0.000265035	0.00170344	0.000683478	0.000997651	0.000717628	0.000748843	0.00152263	0.00183246	0.000172395	0.000295514	0.000268017	0.00141809	0.000645692	0	0.0039133	0.00247511	0.00578162	0.00311416	0.00441497	0.0053617	0.00476748	0.00495863	0.00430521	0.00411538	0.0038575	0.00438322	0.00429213	0.00614151	0.00173549	0.00186224	0.00269629
Mitomycin-C	0.000583869	0.000177632	1.67083e-05	3.47039e-05	0.000134258	0.00072507	3.47155e-05	0.000177549	0.000108979	0.000141875	9.50411e-05	0.000248781	8.13399e-06	5.00888e-06	2.2123e-06	1.91106e-06	6.30094e-08	1.09455e-05	3.06622e-05	1.21673e-05	9.61644e-06	3.74462e-07	1.59701e-06	0.00157324	0.00217056	0.00183317	0.00233771	0.00242676	0.00266371	0.0026427	0.0030463	0.0039133	0	0.00238759	0.00403442	0.0019984	0.00199453	0.00106799	0.00201003	0.00111703	0.000874327	0.00209702	0.000238095	0.00149689	0.00100905	0.00222538	0.000368196	0.0010701	0.000914802
Ifosfamide	0.00146616	0.000224326	0.000361465	0.000821353	0.000655037	0.0018765	0.000960945	NA	0.00079927	0.00305782	0.000908667	0.00137202	NA	0.00053927	0.000454417	0.000384901	NA	0.000566302	NA	0.00150427	0.000312327	0.000718472	0.000627695	NA	0.00146315	0.00130184	0.0016599	0.0017097	0.00280062	0.00143299	0.0024334	0.00247511	0.00238759	0	0.00252515	0.00142334	0.00150205	0.00646941	0.00216523	0.00215723	0.00190234	0.00146272	0.00148966	0.00185156	0.00177203	0.00188983	0.00137351	0.00178321	0.00193332
PLX-4032	0.00367386	0.000248058	0.000225941	0.000231335	0.000741124	0.00221052	0.00148372	0.00400963	0.000768213	0.00176927	0.000553598	0.000930619	0.000236898	0.000299694	0.000136766	0.000393133	0.000644564	0.0015764	0.00247749	0.0011527	0.000526244	0.00014311	0.000317077	0.0031501	0.00267846	0.00305786	0.00370249	0.00455234	0.005609	0.00428471	0.00569031	0.00578162	0.00403442	0.00252515	0	0.00357775	0.00346052	0.00476365	0.00505947	0.00454148	0.00419902	0.00407142	0.000901974	0.00425434	0.00541339	0.00551513	0.00271265	0.00238425	0.00315615
Idelalisib	0.00297789	0.000141296	9.92956e-05	0.000186627	0.00075891	0.00223449	0.000807412	0.00068706	0.000184728	7.44007e-05	0.00040049	0.00064048	4.15937e-05	4.66148e-05	3.90314e-05	5.98462e-05	1.27525e-05	0.000490268	0.000163688	0.000729546	0.000234709	0.000382556	0.000114537	0.00134295	0.001649	0.00313304	0.00368426	0.00338934	0.00456315	0.0035441	0.00367382	0.00311416	0.0019984	0.00142334	0.00357775	0	0.00347009	0.00350994	0.0039415	0.00428328	0.0025527	0.00397268	0.00242828	0.0045673	0.00452371	0.00572543	0.00209253	0.0019366	0.0027091
Itraconazole	0.00221682	0.00014451	0.000163599	0.000183157	0.000533373	0.00187381	0.000818851	0.000362584	0.000403044	0.000239679	0.000483208	0.000496548	1.61716e-05	1.26301e-05	2.19981e-05	3.3796e-05	9.81687e-06	0.000289757	8.0694e-05	0.000815675	0.000221715	0.000412804	0.000159515	0.00120438	0.00321516	0.00359995	0.004509	0.00435045	0.00348614	0.00429323	0.00486458	0.00441497	0.00199453	0.00150205	0.00346052	0.00347009	0	0.00368095	0.00456752	0.00355436	0.00312876	0.00315114	0.00414067	0.00434355	0.00446708	0.00585663	0.00223594	0.00266736	0.00257092
ABT-199	0.00121887	0.000931876	0.00067442	6.39473e-05	0.000415008	0.000319158	0.000687544	0.000467711	0.000434531	0.0011164	0.000315046	0.000649042	7.70434e-05	4.33215e-05	0.000195548	4.12365e-05	2.95502e-05	0.000457343	0.000552145	0.000301533	0.000364545	0.000215207	0.000105361	0.00274739	0.00384305	0.00408204	0.00492355	0.00453577	0.00318945	0.00520036	0.00550336	0.0053617	0.00106799	0.00646941	0.00476365	0.00350994	0.00368095	0	0.00340781	0.00238061	0.00282466	0.00431676	0.00195792	0.00286447	0.00280732	0.0023226	0.00207698	0.00373198	0.00212525
Dacarbazine	0.0012271	2.06036e-05	8.55393e-05	6.66755e-05	0.000254612	0.00255821	0.000481491	0.000117083	0.000122432	0.00113991	0.000491207	0.000748085	1.06097e-05	1.54501e-05	9.39604e-06	1.04264e-05	8.166e-08	0.00015013	9.46521e-06	0.000205763	7.60048e-05	0.000150024	3.95838e-05	0.0016998	0.00377746	0.00352171	0.00523943	0.00524127	0.0050525	0.00431248	0.00559329	0.00476748	0.00201003	0.00216523	0.00505947	0.0039415	0.00456752	0.00340781	0	0.00396339	0.00352723	0.00447048	0.00198369	0.00374962	0.00335934	0.00333668	0.000982481	0.00321469	0.00268482
Oxaliplatin	0.00116092	0.000508875	0.000116169	8.21709e-05	0.00026067	0.00172262	0.000227456	0.000914899	0.000461882	0.00090902	0.000134458	0.000506523	6.70615e-05	1.79218e-05	9.66232e-06	1.83309e-05	8.38188e-06	8.81279e-05	0.000186615	0.000222259	7.38885e-05	1.29396e-05	4.05349e-05	0.00522739	0.00469109	0.00451152	0.00522335	0.00538387	0.00532669	0.0052721	0.00591934	0.00495863	0.00111703	0.00215723	0.00454148	0.00428328	0.00355436	0.00238061	0.00396339	0	0.00252817	0.00449508	0.000569908	0.00279757	0.00323833	0.00449938	0.00114711	0.00268938	0.00258595
Olaparib	0.00156533	0.000282259	5.07217e-05	7.4929e-05	0.000427817	0.0010854	0.000148558	0.000535891	0.00014268	0.000230691	0.000237412	0.000361813	3.3268e-05	1.04294e-05	1.53386e-05	2.13858e-05	1.9815e-06	9.80377e-05	6.9973e-05	0.00015463	0.000125964	2.02845e-05	1.0055e-05	0.00264759	0.00296369	0.00307251	0.00383159	0.00389803	0.00502152	0.00451256	0.0051029	0.00430521	0.000874327	0.00190234	0.00419902	0.0025527	0.00312876	0.00282466	0.00352723	0.00252817	0	0.00349237	0.000377437	0.00271332	0.00211012	0.0040195	0.000916992	0.00143865	0.00175626
niclosamide	0.0028435	0.000193178	0.000272888	0.000864827	0.0012161	0.00377027	0.00186854	0.00149358	0.00155531	0.00110073	0.000881393	0.0016059	1.58308e-05	8.09936e-05	1.92199e-05	9.11707e-05	7.32759e-06	0.000389075	0.000466705	0.00162384	0.000593768	0.000702473	0.00019931	0.00351452	0.00525663	0.0056932	0.00751916	0.00759361	0.00771046	0.00544555	0.00518724	0.00411538	0.00209702	0.00146272	0.00407142	0.00397268	0.00315114	0.00431676	0.00447048	0.00449508	0.00349237	0	0.0065582	0.00698325	0.00851173	0.0081324	0.00383539	0.00416125	0.00489753
Tipifarnib	0.00493345	0.000265608	0.000361517	0.000193921	0.0021285	0.00547937	0.000782961	NA	0.000114411	0.00289401	0.00138815	0.00196611	NA	2.87469e-05	1.42111e-05	1.92943e-05	NA	0.000239693	NA	0.000929917	0.00012948	8.43007e-05	3.75628e-05	NA	0.0117317	0.0083888	0.00896147	0.00635421	0.00694691	0.00596577	0.00307059	0.0038575	0.000238095	0.00148966	0.000901974	0.00242828	0.00414067	0.00195792	0.00198369	0.000569908	0.000377437	0.0065582	0	0.000980852	0.00511862	0.00294297	0.0047227	0.00737932	0.00475929
Triptolide	0.00254856	0.000236633	0.000110913	0.00010117	0.000569039	0.00350748	0.00131822	0.00168963	0.000682722	0.00186146	0.000832109	0.00102163	2.63277e-05	1.82711e-05	6.18337e-05	6.712e-05	8.50823e-05	0.000187053	0.000307742	0.000639089	0.000437505	6.37331e-05	0.000175707	0.00715257	0.00644633	0.00621388	0.0084952	0.00821695	0.00822672	0.0064839	0.00487864	0.00438322	0.00149689	0.00185156	0.00425434	0.0045673	0.00434355	0.00286447	0.00374962	0.00279757	0.00271332	0.00698325	0.000980852	0	0.00672339	0.0064089	0.00234455	0.00503415	0.00447021
barasertib	0.00249936	0.00109422	0.000748889	0.000171316	0.00140576	0.00332154	0.000507898	0.000709523	0.000696793	0.00217663	0.00128072	0.00227267	1.26694e-05	1.27592e-05	8.97106e-05	3.8688e-06	7.57738e-08	1.43467e-05	4.51436e-05	0.000284571	0.000380279	4.53387e-05	3.31731e-05	0.00445464	0.00901763	0.00856123	0.010974	0.00956395	0.0093427	0.00585509	0.00562566	0.00429213	0.00100905	0.00177203	0.00541339	0.00452371	0.00446708	0.00280732	0.00335934	0.00323833	0.00211012	0.00851173	0.00511862	0.00672339	0	0.00439987	0.00431162	0.00674226	0.00488725
Clofarabine	0.00153549	0.000292263	0.0010851	4.48566e-05	0.000713618	0.00232057	0.000630892	0.000323927	0.000778482	0.00403606	0.00106146	0.00219379	1.5258e-05	4.48945e-05	0.000112349	1.34424e-05	1.86667e-05	0.000144615	0.000152076	0.000107814	4.99716e-05	8.20207e-06	1.5412e-05	0.00702427	0.00755189	0.00762017	0.0102324	0.0102711	0.00933456	0.00802905	0.00712049	0.00614151	0.00222538	0.00188983	0.00551513	0.00572543	0.00585663	0.0023226	0.00333668	0.00449938	0.0040195	0.0081324	0.00294297	0.0064089	0.00439987	0	0.00318864	0.00757555	0.00559246
5-Fluorouracil	0.00688221	0.000330362	0.000316337	0.000569625	0.00307333	0.0121587	0.00235341	0.0037871	0.0021972	0.00440752	0.00290806	0.00297151	8.0317e-05	4.22958e-05	8.2667e-05	5.62678e-05	2.26527e-05	0.000192171	0.0002602	0.001877	0.000287049	0.000533785	0.000346231	0.0115459	0.00982582	0.00536295	0.00555057	0.00417519	0.00390109	0.00242816	0.00235129	0.00173549	0.000368196	0.00137351	0.00271265	0.00209253	0.00223594	0.00207698	0.000982481	0.00114711	0.000916992	0.00383539	0.0047227	0.00234455	0.00431162	0.00318864	0	0.00524999	0.0104095
Bleomycin	0.00730247	0.000694599	0.000194938	0.000856185	0.00295181	0.00924629	0.00178599	0.0045783	0.00187673	0.00120113	0.00180995	0.00184454	7.82809e-05	7.22481e-05	0.000126111	7.04066e-05	2.91922e-05	0.000361942	0.000389843	0.00100427	0.000324291	0.000243009	0.000151189	0.00654106	0.00782571	0.00748664	0.00554433	0.00391439	0.00382206	0.00272822	0.00193337	0.00186224	0.0010701	0.00178321	0.00238425	0.0019366	0.00266736	0.00373198	0.00321469	0.00268938	0.00143865	0.00416125	0.00737932	0.00503415	0.00674226	0.00757555	0.00524999	0	0.00925545
Linsitinib	0.00732426	0.00217372	0.00110472	0.000962955	0.0034239	0.00878822	0.00446641	0.00442177	0.00201632	0.0025466	0.00293349	0.00201067	9.32166e-05	0.000243324	0.000131166	0.000296407	0.000222913	0.0012198	0.00176862	0.00342832	0.00133064	0.0012873	0.00095795	0.00930177	0.0135495	0.00687906	0.00678119	0.00482268	0.00569772	0.00400005	0.00336942	0.00269629	0.000914802	0.00193332	0.00315615	0.0027091	0.00257092	0.00212525	0.00268482	0.00258595	0.00175626	0.00489753	0.00475929	0.00447021	0.00488725	0.00559246	0.0104095	0.00925545	0
Crizotinib	0.0046941	0.000935836	0.000662489	0.000330459	0.0022305	0.00614274	0.00144745	0.000839544	0.000735478	0.00269696	0.00247206	0.00314212	2.89097e-05	5.90042e-05	0.000139252	6.58443e-05	2.89054e-05	0.000337886	0.000103589	0.000887107	0.000551852	0.000428095	0.000257803	0.00496101	0.011887	0.00873109	0.010162	0.00773828	0.00786	0.00340213	0.0041681	0.00414433	0.000501011	0.00176144	0.00376049	0.00266002	0.00250755	0.0023851	0.00192139	0.00187355	0.00126664	0.00549816	0.00313548	0.00415772	0.00288213	0.00342442	0.00590221	0.010018	0.00621755
Vincristine sulfate	0.00446136	0.00140383	0.00105348	0.000323577	0.00135904	0.00767999	0.00190335	0.00505322	0.00285766	0.00790587	0.00143408	0.00355209	3.97024e-05	7.36512e-05	0.000346458	2.16876e-05	9.97611e-06	0.000230597	0.00030986	0.000949918	0.000802294	0.000327959	0.000379282	0.0135751	0.013378	0.0101441	0.00986355	0.0081806	0.00742222	0.00555272	0.00408294	0.00383184	0.00113414	0.00127051	0.00254876	0.00342537	0.00315977	0.000814986	0.00352803	0.00127463	0.00179529	0.00547641	0.00539418	0.0041059	0.00493374	0.00439605	0.00879504	0.0107182	0.0111776
Sorafenib	0.00617738	0.00096194	0.000421181	0.00068338	0.00143128	0.00699472	0.00374424	0.00428184	0.00216639	0.00372124	0.00157132	0.00206574	8.98623e-05	0.00022235	7.09149e-05	0.00014231	0.000141619	0.000841479	0.00169862	0.00204079	0.00114791	0.00034813	0.000595532	0.0130351	0.0106008	0.00745389	0.00838406	0.00692608	0.00696914	0.00404552	0.00344212	0.00355242	0.000893193	0.00147424	0.0019669	0.00241285	0.00182896	0.0019811	0.00276999	0.00168402	0.00161047	0.00315491	0.00390715	0.00379119	0.00702078	0.00514867	0.00803665	0.00955887	0.00916751
regorafenib	0.00486497	0.0010606	0.000210638	0.000560467	0.00112542	0.00584251	0.00237727	0.00478161	0.00205965	0.00377512	0.00118268	0.00186321	5.39937e-05	0.000197885	7.83826e-05	0.000190814	0.000126424	0.000684992	0.00104218	0.00168006	0.000730311	0.000271183	0.000347862	0.00957341	0.0107111	0.00682095	0.0100654	0.00829966	0.00826709	0.00478127	0.00433725	0.00444823	0.000924004	0.0017423	0.00216037	0.0033708	0.00245807	0.00170099	0.00323336	0.00162855	0.00217967	0.00416303	0.00517533	0.00446411	0.00645581	0.0055872	0.00707953	0.0100006	0.00843168
omacetaxine mepesuccinate	0.0036137	0.00112614	0.000496214	0.000185453	0.00130202	0.00644886	0.00200076	0.00378918	0.00154965	0.00273897	0.00104266	0.00226924	4.25317e-05	2.19197e-05	6.72831e-05	4.52234e-05	6.92933e-05	0.000200068	0.000299786	0.000957084	0.000713387	4.59932e-05	0.000367433	0.0134	0.0132528	0.00751544	0.00888284	0.0061386	0.0063781	0.00339221	0.00483559	0.00289704	0.00053299	0.00580924	0.00494986	0.00237953	0.00169478	0.00198046	0.00215162	0.00202819	0.0012226	0.0032831	0.000823948	0.00408013	0.00445965	0.00499557	0.00510772	0.00804631	0.00870048
Temsirolimus	0.00950039	0.000310004	0.000175335	0.000822592	0.00319397	0.00953774	0.0024385	NA	0.000530336	0.00272038	0.00224914	0.00271978	NA	0.000293811	4.53433e-05	6.43315e-05	NA	0.00123734	NA	0.00284839	0.000830498	0.000696936	0.000435689	NA	0.00871955	0.00784783	0.00699354	0.00437946	0.00463814	0.00433904	0.00169329	0.00297098	0.000234056	0.00179116	0.000745856	0.00108171	0.0037929	0.00214702	0.00238484	0.000762761	0.000439674	0.00646211	0.00330625	0.000861066	0.00581942	0.00351693	0.00788072	0.0050683	0.0083952
Rapamycin	0.00470596	0.000273892	0.000212165	0.000180681	0.00124079	0.00579161	0.00176717	0.00220977	0.000729726	0.00111688	0.000865915	0.000839255	0.000132433	2.98366e-05	1.5682e-05	8.43264e-05	1.03613e-05	0.000493436	0.000243542	0.0013586	0.000401322	0.000254486	0.000215117	0.00800895	0.00717101	0.00797936	0.00660779	0.00424452	0.00453157	0.00314289	0.00200047	0.00249078	0.000860611	0.00169347	0.00286803	0.00105145	0.00223391	0.00244359	0.00183319	0.00183113	0.000978802	0.00441521	0.00344885	0.00173199	0.00505846	0.0049201	0.0035085	0.0060211	0.00599118
[truncated: 7 more columns]

## Sheet: Figure 6A
Drug1	Drug2	Drug1Dose	Drug2Dose	Mean_Drug1_Viability	Mean_Drug1_Viability_SE	Mean_Drug1_Viability_95%_Confidence_Interval	Mean_Drug2_Viability	Mean_Drug2_Viability_SE	Mean_Drug2_Viability_95%_Confidence_Interval	Mean_Combo_Viability	Mean_Combo_Viability_SE	Mean_Combo_Viability_95%_Confidence_Interval	HR_vs_Drug1	HR_vs_Drug1_SE	HR_vs_Drug1_95%_Confidence_Interval	p_HR_vs_Drug1>=1	HR_vs_Drug2	HR_vs_Drug2_SE	HR_vs_Drug2_95%_Confidence_Interval	p_HR_vs_Drug2>=1	IDA_Comboscore	IDA_Comboscore_SE	IDA_Comboscore_95%_Confidence_Interval	p_IDA_Comboscore<=0	n_Cell_Lines	IDA_Comboscore_q_value
Daporinad	Navitoclax	0.0289133	5.41755	0.685173	0.115612	0.420876233883523_0.903271342808573	0.710666	0.0306013	0.649199854348362_0.769691699864613	0.509034	0.0810626	0.25439517780506_0.565579271538314	0.742928	0.20305	0.518258577412341_0.792049268064919	0.002	0.716277	0.110781	0.358392990094465_0.780741568042443	<0.001	0.0452805	0.0337526	0.0273728610308784_0.085609766376308	0.002	117	0.00208621
Docetaxel	Navitoclax	0.0742675	5.41755	0.614985	0.0455397	0.525270144646568_0.702525997374763	0.554223	0.0622095	0.429982128752308_0.67306463443739	0.405336	0.0488665	0.301610388344999_0.493945996158916	0.659099	0.0678149	0.514556553090326_0.771469648052902	<0.001	0.731358	0.0753278	0.574951992261288_0.872659462359633	<0.001	0.0399974	0.0189532	0.00782433475998093_0.0819219690820574	0.001	31	0.0010614
Belinostat	Navitoclax	0.6	5.41755	0.700839	0.0330492	0.638387821855973_0.765133948081566	0.677323	0.0472435	0.582178909922567_0.76529202731429	0.537333	0.039331	0.457553935897955_0.608072330321863	0.766699	0.0465283	0.671409459875961_0.846908097275678	<0.001	0.793318	0.0334683	0.722778532844451_0.853097748825573	<0.001	0.0289335	0.00765041	0.012662862979221_0.0418768354301443	0.001	57	0.0010614
Navitoclax	Paclitaxel	5.41755	0.468429	0.673767	0.0502647	0.571473999492681_0.764798378376831	0.579325	0.0424508	0.499005927351153_0.663661164722686	0.451668	0.0433296	0.358590561727224_0.528944102842947	0.670361	0.0489258	0.563765308040794_0.753048591955125	<0.001	0.779645	0.0532859	0.657082060044068_0.857121833577358	<0.001	0.0281299	0.0136165	0.0110291705470268_0.0631374695438225	0.001	53	0.0010614
Bortezomib	Navitoclax	0.0104101	5.41755	0.694508	0.0256432	0.640584416083265_0.744968500657872	0.705102	0.0301477	0.641443761191031_0.761968603824256	0.556161	0.0284093	0.494928962771961_0.606063488965595	0.800799	0.0305012	0.732792705865005_0.852963241494454	<0.001	0.788767	0.0268081	0.725079405191655_0.831577742031914	<0.001	0.0275587	0.00609436	0.0143520159426859_0.0384288136096735	0.001	130	0.0010614
Methotrexate	Navitoclax	66	5.41755	0.48086	0.0221147	0.438822358093753_0.52676430276305	0.694608	0.0294635	0.635403780117842_0.750612971597761	0.369214	0.0184477	0.329577917329765_0.401378594868145	0.767821	0.0379968	0.687024553937454_0.833612778751537	<0.001	0.531543	0.0261801	0.472845138847089_0.575578306122842	<0.001	0.0259218	0.00949876	0.0128109819047218_0.0490376085687477	0.001	129	0.0010614
Navitoclax	Obatoclax Mesylate	5.41755	0.361383	0.702415	0.0294083	0.648077297663979_0.759420187421723	0.673272	0.0237945	0.626783525793071_0.718923157104694	0.541568	0.0261877	0.482842584171556_0.585667284197343	0.771009	0.0276796	0.705722587920283_0.811899446123156	<0.001	0.804383	0.029676	0.737540280990359_0.850870643992448	<0.001	0.0257635	0.00672264	0.0145029283790508_0.0406804527181315	0.001	132	0.0010614
Doxorubicin	Navitoclax	0.147187	5.41755	0.721658	0.331722	-0.0445948237797188_1.4372680545652	0.699988	0.0287508	0.638990825099358_0.753598077361822	0.567189	0.212324	-0.223181633079214_0.60584050079483	0.785953	2.20958	0.194733500820469_1.29773787438735	0.029	0.810284	0.304957	-0.328682381284454_0.842229218687827	<0.001	0.0251941	0.297889	-0.0485562623353114_0.144303411493785	0.029	131	0.029
BYL-719	Navitoclax	6.79548	5.41755	0.719378	0.018619	0.683408130835219_0.754643956934357	0.696825	0.0351321	0.629608304712352_0.762388179623974	0.572171	0.0283252	0.510149332397533_0.622049043935341	0.795369	0.0349643	0.714308184631071_0.851546726901433	<0.001	0.821112	0.0220472	0.768833720862213_0.856868552108884	<0.001	0.022299	0.00519997	0.0128336171725718_0.0342108627791171	0.001	88	0.0010614
Fedratinib	Navitoclax	2.8589	5.41755	0.674085	0.0212282	0.629781572869312_0.71551863872902	0.703211	0.0303732	0.642628142632265_0.757619029439441	0.553057	0.0248682	0.498866318906745_0.591908355700214	0.820456	0.0299879	0.747319150158076_0.865901443837053	<0.001	0.786474	0.021658	0.732802480152794_0.818821404596964	<0.001	0.0217297	0.00632472	0.0118046635094596_0.0356865152723187	0.001	130	0.0010614
Navitoclax	SN-38	5.41755	0.0382259	0.689113	0.0320012	0.622641168022066_0.748034557772503	0.657855	0.0330307	0.592894043421437_0.726827585400794	0.538837	0.0316948	0.46458684060232_0.5878071375608	0.781928	0.032289	0.698762647354315_0.828372302303448	<0.001	0.819081	0.032769	0.736872948795237_0.868309090407019	<0.001	0.0215327	0.00686537	0.0112176508365801_0.037264148339792	0.001	111	0.0010614
Navitoclax	tivantinib	5.41755	5.41383	0.683405	0.0451932	0.597060669376118_0.770198951271444	0.460962	0.0323436	0.398540462347103_0.524903942131972	0.36779	0.0319101	0.304070568823777_0.428087160338974	0.538173	0.0442487	0.454640652278534_0.625566182644228	<0.001	0.797875	0.0504288	0.680301365788416_0.882470873685347	<0.001	0.0188324	0.0108106	0.00610141634162781_0.0477862407208689	0.001	56	0.0010614
Lapatinib	Navitoclax	9.2082	5.41755	0.645717	0.0239321	0.598105626102562_0.692330531733611	0.718005	0.0304293	0.657385216547736_0.77533307240208	0.542231	0.0268366	0.484050304906657_0.591497940395436	0.839734	0.0296695	0.771877232792758_0.883541694805978	<0.001	0.755191	0.0244493	0.703301985609424_0.797137993335872	<0.001	0.0165853	0.00654665	0.0085693862257144_0.0334503468780533	0.001	123	0.0010614
Navitoclax	rigosertib	5.41755	8.85955	0.691962	0.0287755	0.634995474362782_0.746826134250489	0.452342	0.0248281	0.400858364340818_0.49862764178133	0.368524	0.0218715	0.320047674480489_0.405026127117551	0.532579	0.02846	0.468961814978421_0.581033465446039	<0.001	0.814703	0.036891	0.729839401352811_0.874077007150794	<0.001	0.0155311	0.00711337	0.00675010995193862_0.0339760557235735	0.001	123	0.0010614
Navitoclax	Tanespimycin	5.41755	1.8781	0.704784	0.0301528	0.64639590119206_0.763053679704098	0.515722	0.0319839	0.454054174341374_0.583266426123412	0.42667	0.0271803	0.355987353310406_0.464519986127055	0.605391	0.0336505	0.517100795535505_0.646781134109248	<0.001	0.827325	0.039019	0.724249010682037_0.875304286918099	<0.001	0.015377	0.0090046	0.00784055823383097_0.0407941380013077	0.001	132	0.0010614
Gemcitabine	Navitoclax	1.13981	5.41755	0.527442	0.0276353	0.471755058323796_0.579619420285913	0.718151	0.0283984	0.665242341957528_0.772894602010424	0.4462	0.0246639	0.392753397921183_0.486497548357034	0.845969	0.0333329	0.765337550267023_0.89475764341594	<0.001	0.621318	0.0289196	0.552326716845904_0.663371982561814	<0.001	0.0125138	0.00677688	0.00570613550179797_0.0293122351174688	0.001	128	0.0010614
Etoposide	Navitoclax	9.51472	5.41755	0.534273	0.0206424	0.494671608238895_0.576543356372874	0.702758	0.0301633	0.641799919766918_0.760827264296037	0.453474	0.0232054	0.407387028650808_0.494017681670757	0.848768	0.0323488	0.772486281278469_0.898631528421558	<0.001	0.645278	0.0243278	0.589600438745669_0.684321672771794	<0.001	0.0122194	0.00580629	0.00523821617298365_0.027864740932485	0.001	130	0.0010614
dinaciclib	Navitoclax	0.0378315	5.41755	0.297299	0.0523196	0.186692055383492_0.402644251114793	0.684943	0.0461564	0.593925155112924_0.774651601646282	0.237585	0.0386159	0.126018625839134_0.286785464096592	0.799144	0.0910409	0.580053791523245_0.903065325027396	<0.001	0.346869	0.0586623	0.186459352142763_0.427746289884653	<0.001	0.011994	0.0157927	0.00225059943253994_0.0600086232177137	0.001	56	0.0010614
Bleomycin	Navitoclax	0.659341	5.41755	0.815935	0.0172955	0.77837037864647_0.84690008201952	0.696543	0.0299687	0.639846167440085_0.75424675736787	0.61278	0.0266721	0.558340808393188_0.663256053049728	0.751016	0.0329608	0.68391119105327_0.809587341052082	<0.001	0.879745	0.0179509	0.83712997392376_0.909704262653515	<0.001	0.0100729	0.00331811	0.00553789689788269_0.0189072990710414	0.001	123	0.0010614
Linsitinib	Navitoclax	8.3036	5.41755	0.78642	0.0191894	0.747316937576646_0.820146009210159	0.701867	0.0282284	0.647139924209063_0.755720427707013	0.618704	0.0259402	0.560718013725474_0.663568798870521	0.786734	0.0271606	0.72847948774248_0.833329123405831	<0.001	0.881511	0.0224391	0.827316703523302_0.912053042646339	<0.001	0.00985389	0.00427356	0.00529912640857758_0.0212119996177692	0.001	130	0.0010614
Navitoclax	Trametinib	5.41755	0.0373738	0.666558	0.0478191	0.571898984295394_0.762323108705933	0.828797	0.028974	0.769635464861513_0.883068907588012	0.58832	0.0423118	0.499650086008149_0.665972246400233	0.882625	0.0262264	0.824465480727771_0.92518540330041	<0.001	0.709848	0.050396	0.608815696258305_0.806333436631751	<0.001	0.00918306	0.00470466	0.00343294610919444_0.0212523558507462	0.001	55	0.0010614
Navitoclax	Temsirolimus	5.41755	0.135882	0.723448	0.0396503	0.647469243969476_0.798896088237816	0.804187	0.0277286	0.745678772209998_0.853673708332487	0.645414	0.0356269	0.565760989161051_0.707453480187507	0.892135	0.0217473	0.841543509067588_0.925158075978875	<0.001	0.802566	0.0412677	0.717348476869208_0.874837200293417	<0.001	0.00841722	0.00364217	0.00382899451595026_0.0177841041038216	0.001	62	0.0010614
Navitoclax	Panobinostat	5.41755	0.0572354	0.697757	0.0285524	0.644095115290347_0.757323424424686	0.520794	0.0259602	0.471661816277654_0.573979508240062	0.455869	0.0261043	0.401941041037719_0.505009181579123	0.653334	0.0293409	0.589073927449173_0.702622262876651	<0.001	0.875334	0.0266912	0.811539245039431_0.916557094865569	<0.001	0.00809404	0.00386852	0.00358660757258944_0.018266091871827	0.001	133	0.0010614
Navitoclax	Teniposide	5.41755	1.37058	0.728974	0.0364576	0.656117237648784_0.802419766255663	0.546712	0.0310938	0.487498921535969_0.605519850198784	0.480701	0.0322264	0.412434021791206_0.539626104338233	0.659421	0.0348886	0.58579638632606_0.724175973172213	<0.001	0.879257	0.0383044	0.791974306369143_0.940135160423002	<0.001	0.00797038	0.0058428	0.00185049904457059_0.0240854385666003	0.001	76	0.0010614
Dasatinib	Navitoclax	0.040983	5.41755	0.843064	0.0188038	0.803636563893837_0.877989403470872	0.695023	0.0282082	0.639615881107696_0.748019254650961	0.620747	0.025057	0.564434324115483_0.663774258170687	0.736299	0.0305498	0.666168428688328_0.789019467360511	<0.001	0.893131	0.0183368	0.846420548958095_0.918289215317625	<0.001	0.00793778	0.00318597	0.00446398940951404_0.0167125142553946	0.001	131	0.0010614
Navitoclax	Sorafenib	5.41755	4.30266	0.695399	0.0281517	0.638193480146264_0.752853596638898	0.815373	0.0211401	0.773977990795392_0.856812328259492	0.623871	0.0261625	0.56844238377699_0.670082995342635	0.897142	0.0194634	0.84564149890816_0.922810931158444	<0.001	0.765136	0.0275004	0.704601461670303_0.813131836923857	<0.001	0.0073572	0.00324511	0.00404265213585051_0.0164560830293418	0.001	131	0.0010614
Navitoclax	regorafenib	5.41755	4.66012	0.715033	0.0294245	0.656190254675812_0.770549130869826	0.842456	0.0175523	0.807930371332732_0.876614681261067	0.643377	0.0265706	0.587195673247257_0.690220427676267	0.899787	0.017416	0.859669988871447_0.926787145856878	<0.001	0.763693	0.0278108	0.702420436383902_0.810645255898212	<0.001	0.00718083	0.00280021	0.00369975181729543_0.0145734883080344	0.001	123	0.0010614
5-Fluorouracil	Navitoclax	7.89526	5.41755	0.861547	0.0137907	0.834184983696573_0.888157903634506	0.706635	0.0294911	0.64994464915127_0.764778428454937	0.636056	0.0255457	0.583318924142086_0.683487473699475	0.738272	0.030285	0.675401181901259_0.792514020241624	<0.001	0.900119	0.0144388	0.867066326815929_0.922759393982028	<0.001	0.0070495	0.00225459	0.00398514470488258_0.0127993641268884	0.001	131	0.0010614
Navitoclax	niclosamide	5.41755	0.458547	0.70625	0.102831	0.50617064952424_0.935447485467958	0.84082	0.0155496	0.809836087485834_0.870149028878078	0.637104	0.0650063	0.427402570314365_0.681027641496052	0.902094	0.0618195	0.673145572923665_0.918952383656694	<0.001	0.757717	0.0761138	0.509384213719487_0.806227495247061	<0.001	0.00676984	0.0129517	0.00437581846306454_0.0558258554443389	0.001	133	0.0010614
Navitoclax	Pazopanib	5.41755	66	0.713799	0.0300778	0.651171994680337_0.772584617244506	0.480648	0.0191506	0.442980703943647_0.515588732713075	0.423724	0.0200892	0.378878521116743_0.455921409080365	0.593618	0.0239768	0.539295062885529_0.633824747369079	<0.001	0.881568	0.0269975	0.81477930175663_0.918679182610594	<0.001	0.0067416	0.00351057	0.00307022017944172_0.0163228203374309	0.001	131	0.0010614
Erlotinib	Navitoclax	2.88733	5.41755	0.834392	0.0181409	0.797913688936267_0.870215873237125	0.698839	0.0295653	0.6405092876123_0.755327385216068	0.63186	0.0269574	0.574612532974698_0.683651729015168	0.75727	0.0293268	0.692732451451117_0.806788368695438	<0.001	0.904157	0.0168811	0.86357812484892_0.930228770539401	<0.001	0.0064195	0.00252522	0.00332467148483443_0.0134843130737321	0.001	129	0.0010614
Navitoclax	Vincristine sulfate	5.41755	0.011	0.699487	0.0296754	0.637489408489052_0.75407838450591	0.858037	0.0212394	0.813844607173203_0.898306217462597	0.640337	0.0281928	0.576067115389826_0.687884126615146	0.915438	0.0212012	0.8607445496745_0.945353366025978	<0.001	0.746281	0.0281244	0.683154472363182_0.794252341049368	<0.001	0.00500182	0.0030003	0.00204245763346437_0.0141213697742377	0.001	122	0.0010614
Crizotinib	Navitoclax	1.42115	5.41755	0.836477	0.0160288	0.80270152331892_0.866839404875753	0.697989	0.0294866	0.640614802014584_0.760335116138231	0.639502	0.0264334	0.583074829663914_0.687077618304849	0.764518	0.0289057	0.70357288664513_0.817530108894149	<0.001	0.916206	0.0161436	0.875584527555286_0.939744916754875	<0.001	0.00490084	0.00219444	0.00244404731042279_0.01113385118821	0.001	130	0.0010614
MK 1775	Navitoclax	4.39466	5.41755	0.404132	0.0202248	0.365792934805941_0.444161296028595	0.705217	0.0301037	0.647616896896653_0.767188106310097	0.359912	0.0213824	0.312469961779024_0.399667087999601	0.890579	0.0284605	0.818103014842313_0.933836255298707	<0.001	0.510356	0.0272925	0.451507680299344_0.557499214553752	<0.001	0.00483864	0.00292635	0.00178389218302958_0.0127311222604394	0.001	127	0.0010614
Navitoclax	Selumetinib	5.41755	0.65548	0.705691	0.107688	0.477561831129301_0.940463719539281	0.864804	0.0196216	0.82758966628192_0.90275495897821	0.647495	0.0737093	0.40591900867911_0.691684140382172	0.917534	0.0930938	0.684083885138497_0.935217264305581	<0.001	0.748719	0.0836217	0.470594003027853_0.795006938897921	<0.001	0.00479912	0.0140765	0.00293534616412696_0.0561712685549501	0.001	128	0.0010614
Navitoclax	omacetaxine mepesuccinate	5.41755	0.0128294	0.68772	0.163604	0.310662282172746_1.06468685989249	0.867141	0.0201225	0.823193169884569_0.901651557333058	0.63041	0.115013	0.25778917437978_0.689418600753148	0.916665	0.440401	0.577651614168529_0.941999554069527	0.007	0.726997	0.131541	0.303598612049729_0.790469979688342	<0.001	0.00477597	0.0344556	0.0021598442093184_0.0674018106263003	0.007	93	0.00705833
HKI-272	Navitoclax	0.151692	5.41755	0.861538	0.055536	0.729844520225425_0.989735457919083	0.706614	0.0278291	0.650090314091247_0.75896173250681	0.649461	0.0433532	0.505103526599419_0.690047223003761	0.75384	0.0377039	0.648696042524575_0.797047372487028	<0.001	0.919118	0.0520305	0.720850123278696_0.939844120575521	<0.001	0.00462258	0.0115166	0.00249246302267343_0.0484641081344428	0.001	131	0.0010614
Afatinib	Navitoclax	0.205785	5.41755	0.869591	0.0631488	0.740055551839851_1.01321406939096	0.710349	0.0291877	0.65098207398532_0.765576697496035	0.654185	0.0467517	0.510757364804125_0.695468417609575	0.752291	0.0410073	0.632587428563881_0.796542117353221	<0.001	0.920935	0.0571401	0.723079959213704_0.943913968529296	<0.001	0.00444063	0.0122978	0.00220305591061234_0.050990121173988	0.001	122	0.0010614
Navitoclax	Rapamycin	5.41755	0.0371915	0.68864	0.0369356	0.615800011105095_0.760747270752477	0.848932	0.0156057	0.818024105218221_0.877934338034832	0.638979	0.0325863	0.567433923548027_0.694990459822643	0.927885	0.0169748	0.883592204871375_0.949346824449359	<0.001	0.752685	0.0352979	0.674059390830904_0.816723760502786	<0.001	0.00358134	0.00212137	0.0016329595499092_0.00949848440901262	0.001	93	0.0010614
barasertib	Navitoclax	0.170199	5.41755	0.884977	0.0169007	0.851525609508847_0.915421192060855	0.707497	0.10003	0.480551557838127_0.922883474092769	0.664406	0.0686981	0.435368939015592_0.715182518683362	0.75076	0.0762422	0.492805753471652_0.802382049368156	<0.001	0.939093	0.0581626	0.720925468141071_0.955982799280882	<0.001	0.00262456	0.0115143	0.00130025040701698_0.048125043481073	0.001	130	0.0010614
Navitoclax	Tipifarnib	5.41755	0.449534	0.728974	0.0372503	0.656883900671939_0.801287007383623	0.864977	0.0171726	0.832896304954443_0.898711439028271	0.685865	0.0340919	0.611302814988314_0.743526249193033	0.940862	0.0136127	0.90685154372372_0.958789435792606	<0.001	0.792928	0.0354545	0.711762748569396_0.853202109423498	<0.001	0.00254943	0.00143993	0.00117678501209222_0.00660996207830755	0.001	76	0.0010614
Navitoclax	Saracatinib	5.41755	0.830218	0.711709	0.0294315	0.651681778668221_0.768777843908956	0.90028	0.0111127	0.877237080597116_0.921321799079154	0.670016	0.0266519	0.611600341875575_0.715543215097533	0.941419	0.0117833	0.911700679836429_0.956523527838414	<0.001	0.74423	0.0292805	0.682481467328399_0.794864925259818	<0.001	0.00244243	0.00115877	0.00129764779900357_0.00566719110960578	0.001	127	0.0010614
canertinib	Navitoclax	0.205788	5.41755	0.910799	0.0158425	0.879579213291419_0.941352074856653	0.707714	0.0302091	0.648912026883469_0.766511055431383	0.668345	0.02846	0.607147933440894_0.717107861942235	0.733801	0.0305412	0.666151858503806_0.786701867442969	<0.001	0.944372	0.0162151	0.903143473398008_0.96564998185587	<0.001	0.00218999	0.00168078	0.000810467779551668_0.00659887158447552	0.001	125	0.0010614
Navitoclax	Triptolide	5.41755	0.00776902	0.706553	0.0278254	0.647218330380416_0.759833011086671	0.904472	0.0184957	0.867562692335468_0.939518269816858	0.66858	0.0265968	0.605482865127663_0.714953177897062	0.946256	0.0151089	0.902489047796339_0.963663908377587	<0.001	0.739194	0.0289367	0.669311218879146_0.784176516874002	<0.001	0.00204085	0.00148639	0.000866113467040977_0.00662811647207236	0.001	131	0.0010614
Idelalisib	Navitoclax	3.12927	5.41755	0.890201	0.010103	0.869599079242791_0.910378535136371	0.695878	0.0293042	0.638196467146292_0.750199692793665	0.658846	0.0268232	0.603163592999579_0.704647934458145	0.74011	0.0295293	0.67824864398541_0.790633487229126	<0.001	0.946785	0.0100645	0.920566642775548_0.95896447619446	<0.001	0.0019706	0.000895434	0.00114885383311692_0.00445066114989869	0.001	131	0.0010614
Navitoclax	Vandetanib	5.41755	0.631098	0.708455	0.0286974	0.654315154929851_0.766825565944598	0.925886	0.00913322	0.908858857680051_0.944516481096382	0.675212	0.0265707	0.621796599722054_0.725882117088499	0.953076	0.0102209	0.928125222406194_0.967467518257582	<0.001	0.729261	0.028648	0.671448124794435_0.784645935026001	<0.001	0.00155991	0.000796326	0.000735913050303884_0.00373305571283968	0.001	130	0.0010614
Gefitinib	Navitoclax	0.888887	5.41755	0.921663	0.0165302	0.887475816891932_0.95457301808383	0.705517	0.0301472	0.642116841071653_0.765459442179683	0.672353	0.0284529	0.607987203435947_0.720349046180339	0.729499	0.03079	0.656115418759334_0.779266072516776	<0.001	0.952992	0.0141634	0.9129617792137_0.967195731389644	<0.001	0.00155901	0.00124133	0.000733616983647031_0.00557261253685524	0.001	127	0.0010614
Navitoclax	Oxaliplatin	5.41755	3.77554	0.693838	0.0301323	0.633812986889691_0.750100810599861	0.913456	0.0144258	0.884311948914279_0.940782620582482	0.661222	0.0285327	0.599862839745193_0.710622157097076	0.952991	0.0128774	0.919090566842255_0.968705518905838	<0.001	0.723868	0.0287964	0.660014472622018_0.773833482917511	<0.001	0.00153329	0.00104602	0.00064892363344449_0.00458508038407684	0.001	129	0.0010614
birinapant	Navitoclax	0.123922	5.41755	0.949819	0.011685	0.926498684047578_0.971369452331089	0.700039	0.0286235	0.64327537991396_0.757407754894765	0.669039	0.0273819	0.613755616412084_0.719681406790693	0.704385	0.0280378	0.645856416300263_0.756658316752086	<0.001	0.955716	0.0118783	0.926435766933336_0.973136758734202	<0.001	0.00137284	0.000864546	0.000496107936034631_0.00380851729936822	0.001	130	0.0010614
ibrutinib	Navitoclax	0.113506	5.41755	0.936928	0.0147627	0.905526996857324_0.96330582717518	0.694497	0.0361921	0.625257553379263_0.76358055324963	0.663702	0.0331043	0.596576703225827_0.722239319364341	0.708382	0.0359662	0.633110084954642_0.771055747157283	<0.001	0.95566	0.0147451	0.916778982314947_0.975037882858981	<0.001	0.00136543	0.00119004	0.000418846425955945_0.00487032184654395	0.001	87	0.0010614
Itraconazole	Navitoclax	2.76348	5.41755	0.892736	0.0134204	0.864705213917354_0.916816331433082	0.718284	0.0303188	0.657676391567532_0.776506658022243	0.687135	0.0284398	0.62683689407264_0.739421954268127	0.769696	0.0290028	0.706140010709857_0.820685303153984	<0.001	0.956634	0.0112911	0.925968559759488_0.97177284543224	<0.001	0.00135083	0.000886533	0.000555337488912906_0.00405196017655907	0.001	126	0.0010614
Mitomycin-C	Navitoclax	0.0628127	5.41755	0.928777	0.0113416	0.90506369799881_0.950599023220851	0.703475	0.106017	0.450297797459246_0.908613900093033	0.677116	0.0785719	0.430406245695277_0.724568170022941	0.72904	0.083694	0.461554193821609_0.77626920374044	<0.001	0.962531	0.0619569	0.734803473176184_0.972101384584536	<0.001	0.000987646	0.0129685	0.00052939271575898_0.0522832369682759	0.001	131	0.0010614
Navitoclax	Olaparib	5.41755	6.90495	0.698829	0.102162	0.480320877090641_0.965997313878382	0.90602	0.0125677	0.880587414768443_0.930095035424046	0.672727	0.0654808	0.450470226195043_0.724310316072017	0.96265	0.0661846	0.712409610266865_0.9713874312279	<0.001	0.742508	0.0717218	0.503163031794506_0.794791778019198	<0.001	0.000974906	0.0135712	0.000540382816775223_0.0559815366959099	0.001	132	0.0010614
Cabozantinib	Navitoclax	0.797585	5.41755	0.951167	0.0123492	0.923805750131838_0.974090265476449	0.69834	0.0310317	0.637970325924755_0.757503036502281	0.673885	0.0296634	0.609379641566519_0.728517225473463	0.708482	0.0310321	0.643937154611915_0.765062292221817	<0.001	0.964981	0.0110735	0.936360343414952_0.980087090539905	<0.001	0.000856414	0.000669976	0.000279801530906947_0.00284779221738529	0.001	108	0.0010614
Cyclophosphamide	Navitoclax	91	5.41755	0.959436	0.0130573	0.932470999348457_0.983922482679091	0.732708	0.0385791	0.651076653844933_0.805642540089151	0.708766	0.0360426	0.626757202809056_0.76851893278771	0.738732	0.0366965	0.654575333871198_0.800931489659053	<0.001	0.967324	0.0167452	0.919041055063916_0.985853175861477	<0.001	0.000782332	0.00127715	0.000137163106488383_0.00488004010546195	0.001	74	0.0010614
Navitoclax	PLX-4032	5.41755	9.9	0.704228	0.0287877	0.648854926038821_0.760404787991959	0.927893	0.0128826	0.902476018100443_0.952433546059818	0.680962	0.0265629	0.627050054014079_0.727712999691079	0.966964	0.0117289	0.935427469801252_0.980418644683457	<0.001	0.73388	0.0274057	0.678782229868627_0.781810838924265	<0.001	0.000768597	0.000747201	0.000256377031388817_0.00309356502887781	0.001	128	0.0010614
Dacarbazine	Navitoclax	3.84221	5.41755	0.949357	0.00993886	0.929747714160986_0.968629584680619	0.702639	0.0292947	0.643377410720429_0.75706750277755	0.680345	0.0274997	0.621335105685005_0.726816831809606	0.716639	0.0289173	0.652687788451274_0.76737637811044	<0.001	0.968271	0.00828402	0.945865375799131_0.978114247564638	<0.001	0.000707356	0.000470528	0.000321392418292675_0.0021055577482636	0.001	131	0.0010614
Navitoclax	tacedinaline	5.41755	1.03972	0.702497	0.037177	0.6323270388802_0.774093763281052	0.952099	0.00782468	0.9374934474473_0.966429913223556	0.681496	0.0338165	0.613126750972218_0.741956330094899	0.970105	0.0123632	0.93279186042678_0.981427284551185	<0.001	0.715782	0.0358499	0.640123286011108_0.779387049055072	<0.001	0.000627844	0.000814433	0.000228490057930153_0.00326994150050223	0.001	87	0.0010614
AZD4547	Navitoclax	0.517708	5.41755	0.964003	0.0208375	0.915797085104118_1.0034845058331	0.702278	0.0318436	0.633361764971323_0.760429467435542	0.683651	0.0324281	0.604293012598867_0.73434079692782	0.709179	0.0315057	0.634826576561502_0.758800924166179	<0.001	0.973476	0.0190304	0.906021241106428_0.984765041714908	<0.001	0.000494064	0.00166176	0.000156267795711205_0.00586261093356724	0.001	123	0.0010614
ciclopirox	Navitoclax	0.334946	5.41755	0.954942	0.0117014	0.931683026376651_0.97604629828007	0.695327	0.0303102	0.634729649490033_0.748875593657773	0.677564	0.0289024	0.615665080858902_0.724624468887231	0.709535	0.0294071	0.644696134411743_0.758953945994523	<0.001	0.974454	0.00970993	0.945425489303654_0.982815418913805	<0.001	0.000453766	0.000547279	0.000198461028460713_0.00205562054703236	0.001	131	0.0010614
Ifosfamide	Navitoclax	66	5.41755	0.975406	0.0151928	0.943614595670957_0.999389169630661	0.722388	0.0374038	0.647372910607112_0.791553444821099	0.704618	0.0357083	0.629902181437256_0.766267843744886	0.722385	0.0359726	0.646550034479981_0.785054607354909	<0.001	0.975401	0.0118414	0.944723477851301_0.989291955416208	<0.001	0.00043711	0.000640528	7.84483297571262e-05_0.00225518426524698	0.001	74	0.0010614
Clofarabine	Navitoclax	0.0329296	5.41755	0.94978	0.00902624	0.931438158368416_0.966292846418589	0.70243	0.0294947	0.641928955516818_0.759335854161817	0.685838	0.0277251	0.624755194764545_0.732467014853103	0.722102	0.0283293	0.658997330162131_0.773025781576465	<0.001	0.976378	0.00778471	0.953572039360687_0.984384845396616	<0.001	0.000391939	0.000370864	0.000167065534474925_0.00154859500268412	0.001	130	0.0010614
cediranib	Navitoclax	0.155381	5.41755	0.96919	0.0133414	0.939730878948819_0.991429754441041	0.677323	0.0468136	0.589361054461832_0.771341634825316	0.661747	0.0458208	0.5757036211478_0.75123504769301	0.682783	0.0461327	0.592515787391839_0.772662195449103	<0.001	0.977003	0.0143019	0.940205911774632_0.993768687335939	<0.001	0.000358207	0.000678116	2.43050566994477e-05_0.00241246748012029	0.001	57	0.0010614
erismodegib	Navitoclax	1.50358	5.41755	0.970511	0.00703826	0.956238541629949_0.984088625095883	0.699824	0.0302349	0.638857699915282_0.755513387729136	0.684722	0.0283849	0.625292160683067_0.734603250451303	0.705527	0.0295143	0.642744037015867_0.755585148304425	<0.001	0.978419	0.00841758	0.9547596796124_0.987330831794404	<0.001	0.000325929	0.000372126	0.00011005956249391_0.00149115113777538	0.001	127	0.0010614
momelotinib	Navitoclax	0.482545	5.41755	0.965028	0.00735955	0.948341438798908_0.97839702340652	0.687033	0.0306274	0.625399600600968_0.746854950700838	0.67239	0.0288706	0.60992926684115_0.725917419752118	0.696757	0.030611	0.632341285880813_0.752268059061141	<0.001	0.978686	0.00686717	0.961014801516402_0.986282099709381	<0.001	0.000312107	0.000288947	0.000131149946716298_0.00106205232746725	0.001	127	0.0010614
Navitoclax	semagacestat	5.41755	1.10668	0.704656	0.0298895	0.643238892176391_0.76091509974632	0.964723	0.0103731	0.940277702779608_0.985883065533847	0.690359	0.0285572	0.628414426927418_0.741376395183698	0.979711	0.00873068	0.950459527205274_0.984877760714736	<0.001	0.715604	0.0298515	0.650881516457812_0.769774554986126	<0.001	0.000290065	0.000441242	0.000155588827129472_0.00174038636230918	0.001	129	0.0010614
Imatinib	Navitoclax	4.21381	5.41755	0.977606	0.00797558	0.959057068788526_0.991003496475599	0.709124	0.030652	0.647973113215278_0.766300274955033	0.694891	0.029457	0.632413577567838_0.748746343460488	0.710809	0.0295813	0.646887789712211_0.762736036378318	<0.001	0.979928	0.00929403	0.955538804884592_0.990317561852459	<0.001	0.000285699	0.000400726	6.55796828313484e-05_0.00137531844642251	0.001	122	0.0010614
brivanib	Navitoclax	4.04985	5.41755	0.980345	0.0105959	0.959160194952831_1.00176218079606	0.702531	0.0292724	0.64141707165637_0.759741974367102	0.688766	0.028304	0.624705227744024_0.739589937396965	0.702576	0.0286889	0.637155230566175_0.754229184222434	<0.001	0.980407	0.0105823	0.947621944071527_0.988214372751748	<0.001	0.000269694	0.000558717	9.34729768300533e-05_0.00191299594090062	0.001	131	0.0010614
Bexarotene	Navitoclax	1	5.41755	0.981376	0.00855143	0.962483706862612_0.996196036609163	0.712564	0.0295434	0.653917399569836_0.768530855622086	0.698895	0.0284143	0.637997245013375_0.751669826877977	0.712159	0.0289149	0.650324028927793_0.764898961995958	<0.001	0.980817	0.00770524	0.958909726363057_0.988008620548914	<0.001	0.000262224	0.000336042	9.91511256760603e-05_0.0012394696928945	0.001	123	0.0010614
ABT-199	Navitoclax	3.45444	5.41755	0.923583	0.0244486	0.869380218995202_0.967238120435225	0.69253	0.216798	0.18296219936278_1.14315535633918	0.679302	0.151585	0.159249712465305_0.74471810709618	0.735507	0.163073	0.175409641290245_0.792528607393502	<0.001	0.9809	0.233919	0.589261208826315_0.990557815143218	0.007	0.000252651	0.0206655	5.6275769121792e-05_0.0726984170881708	0.007	70	0.00705833
Cyclosporine	Navitoclax	0.27606	5.41755	0.964218	0.00810405	0.947786896102255_0.979760143594644	0.709263	0.0294717	0.646985202205224_0.76170841291263	0.696215	0.0283387	0.635297460350055_0.745853602222173	0.722052	0.0288089	0.660387236827532_0.771762884775837	<0.001	0.981604	0.00666732	0.963633201568322_0.989494709648318	<0.001	0.00024003	0.000230889	7.41850020879401e-05_0.000947424586720647	0.001	121	0.0010614
Navitoclax	Nilotinib	5.41755	2.83278	0.691379	0.0311918	0.629342736525453_0.75307214660631	0.959724	0.00894979	0.940829375809428_0.975992174256695	0.678691	0.029829	0.61785948307256_0.734984327039322	0.981647	0.00787289	0.960376370612835_0.991071497999927	<0.001	0.707173	0.029571	0.646660900456941_0.763749743318245	<0.001	0.000232868	0.000313959	5.43744767092427e-05_0.00109859976990603	0.001	125	0.0010614
Navitoclax	Topotecan	5.41755	0.00711823	0.696816	0.0296139	0.640778492527865_0.75031591505942	0.947978	0.0132179	0.919999631308918_0.972084096976891	0.684342	0.0286253	0.621931978401056_0.731726423381003	0.982098	0.0114782	0.942655295392731_0.987795369386407	<0.001	0.721896	0.0285693	0.659444680992137_0.7709220813287	<0.001	0.000223312	0.000621188	0.000101710796841681_0.00228962379728394	0.001	134	0.0010614
Navitoclax	RO4929097	5.41755	3.13797	0.689635	0.0448202	0.594717629236204_0.769446670163976	0.958518	0.0115268	0.932452170131899_0.979357196719443	0.677346	0.0432676	0.585797697874879_0.755616002410633	0.982179	0.00633655	0.966521153217426_0.991844153379758	<0.001	0.706659	0.0440875	0.611215469473251_0.785252109089969	<0.001	0.000219015	0.000196885	4.4312674489279e-05_0.000770021397093052	0.001	53	0.0010614
Navitoclax	Tivozanib	5.41755	0.153892	0.703457	0.0289157	0.644604488841152_0.759848632981546	0.983898	0.273569	0.393552404951951_1.55619712039252	0.691188	0.171132	0.120230737002994_0.734513175941659	0.982558	0.240814	0.164426599248326_0.991009556508424	<0.001	0.702499	0.655552	0.297501296518934_0.746077473622215	0.004	0.000214008	0.0778677	5.03139533441135e-05_0.182744897627684	0.004	129	0.00413675
Navitoclax	Thalidomide	5.41755	6.5832	0.680904	0.0485886	0.58045121439785_0.770678800533025	0.976245	0.00712577	0.960597337091919_0.98935262487583	0.669243	0.0469645	0.570283178181642_0.753589021310046	0.982873	0.00805298	0.963017156792448_0.993333805853331	<0.001	0.685527	0.0480073	0.584799382720323_0.773752143961597	<0.001	0.000199726	0.000303116	3.01382886120985e-05_0.000922397227914949	0.001	52	0.0010614
Dabrafenib	Navitoclax	0.577411	5.41755	0.975207	0.00817745	0.958491253317173_0.990955494485111	0.692576	0.0470923	0.595244004296681_0.779829726772377	0.681163	0.0451951	0.586570785191908_0.759486733900512	0.69848	0.0467502	0.601000258711263_0.781686178039447	<0.001	0.983521	0.00806726	0.964089606373839_0.992462653737315	<0.001	0.000188074	0.000361938	3.4928683823059e-05_0.000888364067306194	0.001	55	0.0010614
Navitoclax	Tretinoin	5.41755	0.332843	0.695473	0.0317759	0.631280088356987_0.759188913238614	0.970547	0.0103105	0.947926780411216_0.990768457104215	0.68418	0.0302193	0.615191763204748_0.737873208124349	0.983763	0.00990244	0.952525757420034_0.990941221034634	<0.001	0.704942	0.0308703	0.636586180822622_0.761012964920965	<0.001	0.000183364	0.000453353	5.62565749758605e-05_0.0015795529855286	0.001	123	0.0010614
MLN2238	Navitoclax	0.0443176	5.41755	0.970786	0.00757017	0.95508778452533_0.984717146132242	0.708992	0.0291789	0.651780511810971_0.765095434051412	0.697687	0.0281145	0.640321301298424_0.746399704799241	0.718682	0.0290515	0.657359718473521_0.771720629466232	<0.001	0.984056	0.00660756	0.963435285798814_0.989805206635186	<0.001	0.000180244	0.000247475	7.24557106913251e-05_0.000913821405168661	0.001	131	0.0010614
Cytarabine	Navitoclax	0.00822304	5.41755	0.976994	0.00596306	0.965069891447523_0.988647997458942	0.707594	0.0295275	0.650275854092402_0.761957834241121	0.696603	0.0279413	0.637833588782009_0.746494168196312	0.713006	0.0288851	0.651369808085052_0.764358940084078	<0.001	0.984466	0.00643416	0.964499809164704_0.989389240347811	<0.001	0.000170746	0.000241914	7.8092904275664e-05_0.00087334957086433	0.001	130	0.0010614
lenvatinib	Navitoclax	0.773087	5.41755	0.970472	0.00799761	0.953864952832133_0.98494957774777	0.709655	0.0276143	0.652959590268454_0.761781960539901	0.698661	0.0265697	0.641318386304047_0.745240871422525	0.719918	0.0267465	0.660997638714125_0.765680087110918	<0.001	0.984508	0.0086286	0.959491832567239_0.992921616984043	<0.001	0.000170319	0.000346153	3.22906219648597e-05_0.00117319398101505	0.001	132	0.0010614
Dexamethasone	Navitoclax	0.0764407	5.41755	0.989616	0.00580377	0.977813041386305_1.00083845071607	0.703899	0.0295876	0.645438805526722_0.758661793434181	0.692997	0.0282746	0.632476911781871_0.741045207148933	0.700268	0.028625	0.638147393913514_0.75029901649443	<0.001	0.984512	0.00695782	0.964288712683102_0.990386379706781	<0.001	0.000168858	0.000267595	6.56766222478572e-05_0.000872768586410399	0.001	127	0.0010614
Axitinib	Navitoclax	0.129375	5.41755	0.994418	0.00681313	0.979578735744601_1.00647123759524	0.702138	0.102745	0.467229718942612_0.920767063431578	0.691329	0.073186	0.449152441723613_0.739806490354648	0.695209	0.0733202	0.454828206752527_0.745154109870098	<0.001	0.984606	0.0615195	0.758858357661345_0.992413224433929	<0.001	0.000166392	0.013256	3.56186022202288e-05_0.0500671520956416	0.001	132	0.0010614
Bosutinib	Navitoclax	0.0754082	5.41755	0.982125	0.00595634	0.970828092926186_0.993054066360084	0.71047	0.0312121	0.646362782515504_0.772203267245298	0.699668	0.0299751	0.635737117250389_0.754834612700811	0.712402	0.0307126	0.643865875465569_0.767908696053745	<0.001	0.984796	0.00761091	0.961200825971592_0.991776230554834	<0.001	0.000164238	0.00029065	4.5899518218131e-05_0.00109773254404285	0.001	126	0.0010614
Navitoclax	Quizartinib	5.41755	0.980969	0.697969	0.0307183	0.630396409610508_0.753944991437866	0.974675	0.0116639	0.949804148292254_0.998523382921316	0.688507	0.0299595	0.617192332780769_0.738160935906664	0.986443	0.011766	0.94859638555985_0.992659543301842	<0.001	0.706396	0.029691	0.635482590680292_0.755885057558448	<0.001	0.000128282	0.000644573	3.56839916513677e-05_0.0018226689138173	0.001	129	0.0010614
Navitoclax	Ruxolitinib	5.41755	1.9584	0.697175	0.0292854	0.640737735184581_0.75495510578098	0.985391	0.00558993	0.973486139391127_0.995657474093168	0.687784	0.0278803	0.630704418769865_0.736722242347513	0.986531	0.00621397	0.967023956791765_0.991239065508741	<0.001	0.697981	0.0288332	0.637467193693037_0.749349451297111	<0.001	0.000126481	0.000205414	5.10515570762973e-05_0.000730046565396634	0.001	128	0.0010614
LY-2157299	Navitoclax	0.645256	5.41755	0.992076	0.00735398	0.976185104475912_1.00524425864878	0.740725	0.0497797	0.641124149886492_0.827911694659964	0.731572	0.048483	0.636418624928004_0.819866316751975	0.737415	0.0481829	0.63875671117437_0.819850799073847	<0.001	0.987644	0.00672979	0.97101117445834_0.996240194575973	<0.001	0.000113094	0.000171749	9.63215004730648e-06_0.000627611811414935	0.001	39	0.0010614
Navitoclax	Nelarabine	5.41755	9.1	0.693457	0.0302653	0.639932987044011_0.75216454484105	0.999429	0.00509452	0.988579828856449_1.00912464067513	0.685314	0.0292101	0.629684401578521_0.739624253989719	0.988256	0.00613964	0.969659567901526_0.99325742580414	<0.001	0.685705	0.0294065	0.630800940393836_0.739363850392884	<0.001	9.56369e-05	0.000209865	2.946343878398e-05_0.00064654814748832	0.001	125	0.0010614
Navitoclax	nintedanib	5.41755	0.0574461	0.703942	0.0297752	0.644371008623151_0.757548180677092	0.987229	0.00628951	0.974597259553309_0.999272945814681	0.695963	0.0287345	0.636370489062648_0.745181076094533	0.988666	0.00768804	0.966303847787275_0.994330931620474	<0.001	0.704966	0.0290328	0.642472908241154_0.754576832045751	<0.001	9.04305e-05	0.000258635	2.18822104571812e-05_0.000788744172983812	0.001	127	0.0010614
Navitoclax	Sunitinib	5.41755	0.125476	0.703258	0.0295223	0.646433263174629_0.763335578114678	0.991745	0.00864611	0.973038405323477_1.00814910608655	0.695305	0.0286764	0.635110523755058_0.748933097548984	0.988691	0.0095033	0.959130467533563_0.994472548466643	<0.001	0.701093	0.0288441	0.639710686097757_0.754369496000988	<0.001	8.9945e-05	0.000356904	2.12070809709189e-05_0.0012088228518091	0.001	131	0.0010614
Navitoclax	Tamoxifen	5.41755	0.225019	0.695151	0.0306704	0.634674179668625_0.754124304370869	0.987083	0.00523158	0.975928872897917_0.997141825928858	0.687433	0.0293942	0.625019719746214_0.740473549195814	0.988898	0.00679561	0.966983091601613_0.993054604710356	<0.001	0.696429	0.0300364	0.632858778157929_0.752824774739664	<0.001	8.5678e-05	0.000238833	3.17210314952536e-05_0.000721860700140384	0.001	124	0.0010614
Carboplatin	Navitoclax	5.35802	5.41755	0.982581	0.00656736	0.968707852697876_0.994821322447148	0.701543	0.0289609	0.647409024685575_0.75863934472744	0.694203	0.0278889	0.637713015130837_0.744991952117992	0.706509	0.0284681	0.649540957056235_0.760255747876876	<0.001	0.989537	0.00573512	0.970250211807354_0.993415116693434	<0.001	7.68025e-05	0.000158611	2.96487009827182e-05_0.000617849770887625	0.001	130	0.0010614
Linifanib	Navitoclax	0.399566	5.41755	0.992796	0.00615598	0.980233530780636_1.00511825477253	0.701841	0.10558	0.469768804248888_0.930503471634301	0.694547	0.0748309	0.459467343610264_0.745587702637496	0.699587	0.0753053	0.461799179679719_0.752035469124767	<0.001	0.989607	0.0632696	0.759170926894559_0.994932695460124	<0.001	7.58118e-05	0.0137365	1.71807610827822e-05_0.0502253778138701	0.001	132	0.0010614
Abiraterone	Navitoclax	8e-05	5.41755	1.00626	0.0479294	0.893613056561121_1.09736424191225	0.747765	0.0594354	0.626460715833531_0.855718363080262	0.740269	0.0613083	0.583234479470111_0.829594308029989	0.735664	0.0576098	0.601212611373202_0.823734288853892	<0.001	0.989975	0.0456707	0.837238962663909_0.996669175398976	<0.001	7.51443e-05	0.00685098	6.81230716925631e-06_0.0217765803000549	0.001	32	0.0010614
Navitoclax	ouabain	5.41755	5.30229e-05	0.699458	0.0283564	0.647210060419959_0.755316672245218	0.996895	0.0262951	0.945133433170591_1.04909292522296	0.692233	0.0294672	0.612343393184964_0.729764329920677	0.98967	0.0181019	0.915165024766847_0.988148664611808	<0.001	0.694389	0.0295981	0.616908544648215_0.734196566538495	<0.001	7.46398e-05	0.00125037	9.81229960456981e-05_0.00509598456628687	0.001	132	0.0010614
Navitoclax	Sildenafil citrate	5.41755	0.105357	0.698012	0.0294591	0.640693284328915_0.753944032307958	0.989132	0.00460219	0.979795795220885_0.997809882498391	0.690912	0.0287261	0.632302453144509_0.744060663860144	0.989828	0.00501465	0.97479118127402_0.994546142068513	<0.001	0.698503	0.0290214	0.640768355090763_0.751339341001629	<0.001	7.22179e-05	0.000120871	2.02282353865516e-05_0.00043937813189	0.001	123	0.0010614
Navitoclax	vorapaxar	5.41755	0.304518	0.705424	0.0281582	0.650168185624139_0.761102269296432	0.978719	0.00592823	0.966214733381215_0.989554411773974	0.699027	0.0270148	0.642574349186404_0.749120913353899	0.990931	0.00577587	0.971798773634079_0.993835312284205	<0.001	0.714226	0.0268196	0.658202538573668_0.763373844854124	<0.001	5.80133e-05	0.000175034	2.54840573979606e-05_0.000580662591947383	0.001	129	0.0010614
Navitoclax	Procarbazine hydrochloride	5.41755	0.0155182	0.706744	0.0289537	0.650369380558409_0.760510855095968	1.00923	0.00574387	0.997616951879197_1.02082993705642	0.70066	0.0280186	0.643420373557916_0.749584435194305	0.991391	0.00509947	0.976018206661383_0.995189017447517	<0.001	0.694255	0.0283727	0.635510705100916_0.744474236499505	<0.001	5.23742e-05	0.00012147	1.54707679395497e-05_0.00040049866305425	0.001	123	0.0010614
Masitinib	Navitoclax	0.13	5.41755	0.991447	0.00452732	0.981414546816141_0.999416209584645	0.702683	0.0303425	0.644527660315275_0.760640090988651	0.69665	0.0293195	0.636495991184672_0.749529173457191	0.702659	0.0292277	0.644533734234163_0.755538901157381	<0.001	0.991414	0.00582356	0.972880026307682_0.995841834362828	<0.001	5.18066e-05	0.000148652	1.19553573027947e-05_0.00053469381861377	0.001	129	0.0010614
Navitoclax	Temozolomide	5.41755	9.27099	0.70169	0.0299234	0.642242533566475_0.756228040429221	0.99659	0.00632826	0.982359155940662_1.00810891782942	0.696209	0.0289127	0.635402270769622_0.745367585471801	0.992189	0.00594452	0.973619844061231_0.99631103545742	<0.001	0.698591	0.0288596	0.639709368097244_0.750350561691011	<0.001	4.28158e-05	0.000151145	8.7961890504651e-06_0.000495235512392212	0.001	125	0.0010614
Navitoclax	tigecycline	5.41755	0.683003	0.716894	0.0376431	0.636671338302525_0.785657297628686	0.989883	0.00966561	0.966718499397537_1.00631796455325	0.711392	0.0361541	0.628837777095488_0.772825745993264	0.992326	0.00996326	0.961148983194178_0.996868679940289	<0.001	0.718663	0.0362159	0.636135943795575_0.778381249900958	<0.001	4.22231e-05	0.000412825	6.23622306446421e-06_0.00111771650560903	0.001	72	0.0010614
Fulvestrant	Navitoclax	0.019447	5.41755	0.986707	0.0101974	0.964476853701151_1.00623325278458	0.727579	0.0523145	0.627180643363408_0.828737634417821	0.722173	0.051293	0.621156532245611_0.81844647772663	0.731903	0.0521392	0.629718611177598_0.82962234743202	<0.001	0.992571	0.00489463	0.976798418731598_0.996214192977058	<0.001	4.01589e-05	0.000106303	9.86714554318752e-06_0.000386090225597015	0.001	40	0.0010614
Navitoclax	tacrolimus	5.41755	0.0149248	0.700663	0.0312141	0.635769786110938_0.759054196418244	0.993631	0.00401687	0.985124866666282_1.00169842285505	0.695455	0.0300461	0.629541336732388_0.745271779937828	0.992567	0.00580056	0.972840093581565_0.995051734487279	<0.001	0.699912	0.0302174	0.632939398231969_0.750872125156384	<0.001	3.87135e-05	0.000167671	1.63973649387333e-05_0.000521916429531446	0.001	122	0.0010614
istradefylline	Navitoclax	0.312146	5.41755	0.99385	0.0119609	0.968094202580323_1.0151692301881	0.673486	0.0458342	0.580548432980976_0.758975671327529	0.668494	0.0448266	0.571439501335684_0.751932447783496	0.67263	0.0448776	0.575888716779136_0.754937153100981	<0.001	0.992588	0.0127817	0.947879701296091_0.997976343763797	0.001	3.70033e-05	0.000586144	2.58944444424757e-06_0.00176883563552569	0.001	56	0.0010614
Azacitidine	Navitoclax	0.0409489	5.41755	1.00825	0.00473311	0.998915430009237_1.01841326861944	0.709355	0.0288581	0.650721431406467_0.762280448192534	0.704289	0.0279229	0.64491184235541_0.75385104713613	0.698529	0.0279635	0.638483078463029_0.747191802315815	<0.001	0.992858	0.00531714	0.975383406074634_0.995737777849329	<0.001	3.61818e-05	0.000138097	1.23921392941222e-05_0.000430810402673922	0.001	122	0.0010614
fluvastatin	Navitoclax	0.0729101	5.41755	0.991965	0.00395994	0.983962452648634_0.999295458265136	0.697889	0.0291538	0.637234362840393_0.752154207567931	0.69291	0.028221	0.631134494163034_0.743182927952882	0.698522	0.0280536	0.636345325125896_0.748077939277521	<0.001	0.992865	0.0058379	0.973803617917757_0.995232202636564	<0.001	3.55242e-05	0.000179101	1.52666368962943e-05_0.000475044408026915	0.001	128	0.0010614
Decitabine	Navitoclax	0.00438202	5.41755	0.986261	0.00483625	0.976450559865995_0.995509358933311	0.692626	0.0971887	0.461189705186172_0.909888914941156	0.687823	0.0697778	0.456470321951096_0.738057547798083	0.697405	0.0706441	0.460975692147335_0.748330910330169	<0.001	0.993065	0.0583082	0.762804139265768_0.994480189543148	<0.001	3.33122e-05	0.012369	1.85417160024101e-05_0.0504546378668952	0.001	135	0.0010614
Chlorambucil	Navitoclax	0.328718	5.41755	1.00004	0.010462	0.976986851255575_1.02207013235496	0.704634	0.028795	0.648164884480152_0.763515020336307	0.699813	0.0281823	0.641229051039746_0.749290873353586	0.699788	0.0279278	0.639443403800972_0.748771038723269	<0.001	0.993159	0.0108485	0.954738274268419_0.99538627643922	<0.001	3.29746e-05	0.000433486	1.48503961692322e-05_0.00140945964177925	0.001	125	0.0010614
Navitoclax	Veliparib	5.41755	0.614004	0.701854	0.0292551	0.646228500726373_0.757869840081249	0.98802	0.00404325	0.979456356132716_0.995640700884938	0.697181	0.0281549	0.640523363548688_0.749418194251551	0.993343	0.00517419	0.975877094033972_0.995484372526178	<0.001	0.705635	0.0284266	0.648439131538531_0.757218482630561	<0.001	3.11067e-05	0.000132476	1.37863258831161e-05_0.000415863177036579	0.001	132	0.0010614
Navitoclax	Simvastatin	5.41755	0.00358366	0.696542	0.0317084	0.636685895762321_0.763750821457901	0.993096	0.00464604	0.983544311572826_1.00171638896816	0.691999	0.0304445	0.629924267900335_0.749915033439136	0.993479	0.00604326	0.973343965728366_0.995613136116846	<0.001	0.69681	0.0306653	0.632818664605556_0.756405452804266	<0.001	2.96231e-05	0.000180032	1.23825388280213e-05_0.000523179332812599	0.001	118	0.0010614
Entinostat	Navitoclax	0.0106265	5.41755	0.994259	0.00497918	0.983811877133038_1.00382590526122	0.701657	0.0296967	0.645595225963722_0.759326087138138	0.697595	0.0286979	0.639687364130245_0.749343093688077	0.701623	0.0288497	0.64242110909145_0.754634846936071	<0.001	0.994211	0.00578118	0.97355864639933_0.995929237422617	<0.001	2.35155e-05	0.0001611	1.13479367828601e-05_0.000482186513984753	0.001	130	0.0010614
Bendamustine	Navitoclax	0.00279125	5.41755	1.00483	0.00438526	0.995540222011496_1.01371597915134	0.683843	0.0318782	0.620175161846311_0.745050883559908	0.680212	0.030859	0.615180717327312_0.735040900602743	0.676945	0.031003	0.61102314730791_0.73229463512311	<0.001	0.994691	0.00536871	0.974500039051819_0.996238281033613	<0.001	1.92776e-05	0.000133892	9.48886504584636e-06_0.000431914451932355	0.001	112	0.0010614
Navitoclax	Vorinostat	5.41755	0.08	0.696576	0.029035	0.636699688458739_0.753138027296595	0.994673	0.0105958	0.96764317450909_1.01360208977463	0.693237	0.0285082	0.631697398447261_0.741629725253215	0.995207	0.00792302	0.967048853803978_0.996621008607415	<0.001	0.69695	0.0281271	0.637298146796777_0.746575957020025	<0.001	1.59997e-05	0.000279068	7.96418172693998e-06_0.000740823663682787	0.001	131	0.0010614
Navitoclax	prochlorperazine	5.41755	0.013371	0.704722	0.0286853	0.649575343250041_0.757320633317897	1.00146	0.00323028	0.995199913310695_1.00771549486802	0.701394	0.0278424	0.64431338589253_0.74975772280222	0.995277	0.00514961	0.977318824724327_0.996416639858706	<0.001	0.700372	0.0278084	0.643076643619056_0.748991276619482	<0.001	1.57189e-05	0.000127911	8.97258699706586e-06_0.000373852901765774	0.001	133	0.0010614
Navitoclax	trifluoperazine	5.41755	0.00132517	0.701436	0.125277	0.442141047696759_0.96715828843095	0.995798	0.00547236	0.983809352299283_1.00598842724391	0.698269	0.0842903	0.432344004398622_0.754839652701172	0.995485	0.0748233	0.726605740407217_0.996258284997672	<0.001	0.701216	0.0847434	0.435563702037648_0.758419376584262	<0.001	1.43005e-05	0.0160133	8.84315199530623e-06_0.0618062553537372	0.001	117	0.0010614
Lovastatin	Navitoclax	0.00741584	5.41755	0.995759	0.00404832	0.987065638145131_1.0031660116528	0.703869	0.0287721	0.644962038591171_0.757208491255393	0.700874	0.0279729	0.640498466161322_0.747933138469937	0.703859	0.0278224	0.642899310595104_0.751069275080321	<0.001	0.995744	0.00577082	0.976233797063001_0.996664803044745	<0.001	1.27508e-05	0.000151407	7.64491674056737e-06_0.000391164010605516	0.001	132	0.0010614
Navitoclax	O-6-benzylguanine	5.41755	0.248706	0.668075	0.0475635	0.572265749831149_0.756972658447608	1.00065	0.0064391	0.987437074300919_1.01280635559067	0.665158	0.0465736	0.56993522953838_0.749630378770306	0.995633	0.00610484	0.978355768518011_0.998746047413409	<0.001	0.664724	0.0465902	0.569999673281717_0.74870708226586	<0.001	1.27382e-05	0.000195273	1.03426773871078e-06_0.000291090463118562	0.001	54	0.0010614
Navitoclax	sitagliptin	5.41755	0.56	0.733016	0.0470616	0.634301433550398_0.820740757750138	0.996378	0.00748223	0.981078720777161_1.0100007854278	0.730583	0.0464346	0.631679174388094_0.81455134059852	0.996681	0.00286549	0.98802487957028_0.998868563221148	0.002	0.733239	0.0456881	0.635033842250819_0.817234270747325	<0.001	8.07384e-06	3.25281e-05	8.86751028145237e-07_0.000106896589221136	0.002	43	0.00208621
fingolimod	Navitoclax	0.00487851	5.41755	0.999392	0.00299685	0.993625270641271_1.00517439646565	0.703267	0.0305784	0.648415659939817_0.762716136789725	0.70098	0.0297538	0.644567562706908_0.756152728281326	0.701406	0.0296091	0.642820570635715_0.755285580964148	<0.001	0.996748	0.00523418	0.9781807940322_0.997358089220091	<0.001	7.4364e-06	0.000114799	4.67779082679687e-06_0.00034242707337368	0.001	128	0.0010614
Curcumin	Navitoclax	0.4	5.41755	0.999735	0.00456467	0.990040701224238_1.00797310658723	0.699561	0.124006	0.458109524531207_0.962532083312044	0.698193	0.0789627	0.454461771843406_0.747082303916231	0.698379	0.0787058	0.452528094998878_0.750117467349653	<0.001	0.998046	0.0755864	0.732703092436219_0.998193451996976	<0.001	2.67211e-06	0.0156081	2.10509129514079e-06_0.0623211293036844	0.001	131	0.0010614
Cimetidine	Navitoclax	1.98145	5.41755	0.999709	0.00607729	0.988064774268479_1.01127626536165	0.733016	0.0469476	0.642058275594189_0.82508862095665	0.732172	0.046424	0.640866445535527_0.816801466080972	0.732384	0.0454415	0.641547651586572_0.816496049451345	<0.001	0.998848	0.0024678	0.989744999165554_0.999642360704096	0.007	9.72418e-07	2.06252e-05	6.62559166068443e-08_7.47369834153914e-05	0.007	43	0.00705833

## Sheet: Figure 6B
Drug1	Drug2	Drug1Dose	Drug2Dose	Mean_Drug1_Viability	Mean_Drug1_Viability_SE	Mean_Drug1_Viability_95%_Confidence_Interval	Mean_Drug2_Viability	Mean_Drug2_Viability_SE	Mean_Drug2_Viability_95%_Confidence_Interval	Mean_Combo_Viability	Mean_Combo_Viability_SE	Mean_Combo_Viability_95%_Confidence_Interval	HR_vs_Drug1	HR_vs_Drug1_SE	HR_vs_Drug1_95%_Confidence_Interval	p_HR_vs_Drug1>=1	HR_vs_Drug2	HR_vs_Drug2_SE	HR_vs_Drug2_95%_Confidence_Interval	p_HR_vs_Drug2>=1	IDA_Comboscore	IDA_Comboscore_SE	IDA_Comboscore_95%_Confidence_Interval	p_IDA_Comboscore<=0	Worst_HR
Docetaxel	Navitoclax	0	0	0.981372	0.100643	0.78948207231254_1.20382998643299	0.990997	0.413089	0.0925100817081229_1.89130784531008	0.972183	0.268379	-0.00374252961363591_0.960031938955669	0.990636	0.271175	-0.00422714437468941_0.972839800995153	<0.001	0.981014	0.364891	0.412678390474181_0.981781287417744	0.022	8.6043e-05	0.0455926	0.000126857568919506_0.0700383960909685	0.022	0.990636
Docetaxel	Navitoclax	0.00742675	0	0.709211	0.042604	0.625041807243596_0.792154275772762	0.990997	0.413089	0.0925100817081229_1.89130784531008	0.707126	0.26198	-0.202174070232121_0.769583852724205	0.997059	0.366216	-0.290775841582877_1	0.057	0.71355	1.12811	0.127808001578059_0.814183679069158	0.022	6.13224e-06	0.329538	0_0.270855672969567	0.079	0.997059
Docetaxel	Navitoclax	0.0148535	0	0.672583	0.0435295	0.584761233054046_0.756158918106057	0.990997	0.413089	0.0925100817081229_1.89130784531008	0.670498	0.261786	-0.226749468213034_0.73622698304746	0.996899	0.385662	-0.364459281454_1	0.082	0.676589	1.25517	0.0243065120579311_0.781029051499439	0.022	6.4662e-06	0.404657	0_0.323344554745066	0.104	0.996899
Docetaxel	Navitoclax	0.0222803	0	0.654088	0.0441028	0.568200164676282_0.73700963342617	0.990997	0.413089	0.0925100817081229_1.89130784531008	0.652002	0.261596	-0.244953816138844_0.719064695976034	0.996812	0.396031	-0.399690861770832_1	0.091	0.657926	1.31185	-0.00976242279585023_0.763739391240342	0.022	6.64904e-06	0.4402	0_0.348989587273976	0.113	0.996812
Docetaxel	Navitoclax	0.029707	0	0.644096	0.0445652	0.55545672192711_0.729067683188605	0.990997	0.413089	0.0925100817081229_1.89130784531008	0.64201	0.261402	-0.253484674398258_0.711097134595552	0.996762	0.401656	-0.417996941704959_1	0.103	0.647843	1.34424	-0.034071195076339_0.756307348915504	0.022	6.75218e-06	0.461624	0_0.365362497145583	0.125	0.996762
Docetaxel	Navitoclax	0.0371338	0	0.636714	0.0448719	0.547652244799278_0.723862376221933	0.990997	0.413089	0.0925100817081229_1.89130784531008	0.634628	0.261238	-0.259245471463311_0.70307899926902	0.996725	0.405885	-0.431319117835923_1	0.111	0.640394	1.36753	-0.0509708177290733_0.750866316947328	0.022	6.83047e-06	0.477293	0_0.376539087577181	0.133	0.996725
Docetaxel	Navitoclax	0.0445605	0	0.630843	0.0450879	0.541779760004373_0.717799688354556	0.990997	0.413089	0.0925100817081229_1.89130784531008	0.628757	0.261096	-0.263606380878192_0.698083551675263	0.996694	0.409298	-0.441429711250184_1	0.126	0.634469	1.38579	-0.0675599990373257_0.7465068935061	0.022	6.89404e-06	0.489729	0_0.387766636275431	0.148	0.996694
Docetaxel	Navitoclax	0.0519873	0	0.625973	0.0452479	0.5371306309901_0.712673047636536	0.990997	0.413089	0.0925100817081229_1.89130784531008	0.623887	0.260971	-0.267075716034564_0.694068422584955	0.996668	0.412169	-0.448880248233153_1	0.133	0.629555	1.40086	-0.0815956824267426_0.742840970827929	0.022	6.94767e-06	0.500106	0_0.397431394480348	0.155	0.996668
Docetaxel	Navitoclax	0.059414	0	0.621816	0.0453703	0.533010111450468_0.708942744626983	0.990997	0.413089	0.0925100817081229_1.89130784531008	0.619731	0.260862	-0.269936482823576_0.690674530913759	0.996646	0.414657	-0.455304028132348_1	0.139	0.62536	1.41373	-0.0932209240597688_0.739649268661838	0.022	6.99411e-06	0.509051	0_0.40578944768674	0.161	0.996646
Docetaxel	Navitoclax	0.0668408	0	0.618193	0.0454649	0.528806190033099_0.705716589145085	0.990997	0.413089	0.0925100817081229_1.89130784531008	0.616108	0.260769	-0.272386020642833_0.687479041780569	0.996627	0.416857	-0.460922057248696_1	0.142	0.621705	1.42499	-0.103083571230148_0.736792288302474	0.022	7.0351e-06	0.51694	0_0.412904495660324	0.164	0.996627
Docetaxel	Navitoclax	0.0742675	0	0.614985	0.0455397	0.525270144646568_0.702525997374763	0.990997	0.413089	0.0925100817081229_1.89130784531008	0.612899	0.260685	-0.274518699777739_0.6840270779322	0.996609	0.418833	-0.465895570972826_1	0.145	0.618467	1.43501	-0.111608059652447_0.734182140804007	0.022	7.07179e-06	0.524013	0_0.418625678955155	0.167	0.996609
Docetaxel	Navitoclax	0	0.541755	0.981372	0.100643	0.78948207231254_1.20382998643299	0.791715	0.0638205	0.661709671514751_0.908734707073322	0.785231	0.07114	0.558968790630628_0.844605207361972	0.800136	0.0738729	0.579602788273013_0.867410439894941	<0.001	0.991811	0.0608833	0.750611548741898_0.988323911999157	<0.001	5.30944e-05	0.0106728	9.24727695782689e-05_0.0396991571945442	<0.001	0.991811
Docetaxel	Navitoclax	0.00742675	0.541755	0.709211	0.042604	0.625041807243596_0.792154275772762	0.791715	0.0638205	0.661709671514751_0.908734707073322	0.6111	0.055701	0.48630482898302_0.695986506618116	0.861661	0.0636669	0.688957962685234_0.945646512351846	<0.001	0.771869	0.0517563	0.654406222490913_0.853303182309375	<0.001	0.0135726	0.0122263	0.0020802643359033_0.0490232061399209	<0.001	0.861661
Docetaxel	Navitoclax	0.0148535	0.541755	0.672583	0.0435295	0.584761233054046_0.756158918106057	0.791715	0.0638205	0.661709671514751_0.908734707073322	0.583369	0.0550758	0.462360451762905_0.667192996251256	0.867356	0.0647292	0.689022682953562_0.949533967944765	<0.001	0.736843	0.0536623	0.613609942139092_0.820942455812959	<0.001	0.0118337	0.0134449	0.00164687188722117_0.0524506660639784	<0.001	0.867356
Docetaxel	Navitoclax	0.0222803	0.541755	0.654088	0.0441028	0.568200164676282_0.73700963342617	0.791715	0.0638205	0.661709671514751_0.908734707073322	0.570045	0.0549399	0.4484556196145_0.652777302605581	0.871512	0.0652455	0.689657846651105_0.951922898862778	<0.001	0.720014	0.0547172	0.593243398881428_0.806238706460953	<0.001	0.0107985	0.0138436	0.00141923610587364_0.0539630522914345	<0.001	0.871512
Docetaxel	Navitoclax	0.029707	0.541755	0.644096	0.0445652	0.55545672192711_0.729067683188605	0.791715	0.0638205	0.661709671514751_0.908734707073322	0.563403	0.0550493	0.442499149288671_0.647172727270562	0.874719	0.0653974	0.692673739620959_0.953851068939149	<0.001	0.711624	0.055327	0.583748052160164_0.797304225143663	<0.001	0.0101093	0.0138446	0.00129515226427154_0.0535171192714817	<0.001	0.874719
Docetaxel	Navitoclax	0.0371338	0.541755	0.636714	0.0448719	0.547652244799278_0.723862376221933	0.791715	0.0638205	0.661709671514751_0.908734707073322	0.558398	0.0550909	0.437789713966334_0.642547968206067	0.877	0.0654985	0.692217320530789_0.955771557286993	<0.001	0.705302	0.0557076	0.576970780084398_0.792125502756091	<0.001	0.00963283	0.0138343	0.00122255188004896_0.0532327553853383	<0.001	0.877
Docetaxel	Navitoclax	0.0445605	0.541755	0.630843	0.0450879	0.541779760004373_0.717799688354556	0.791715	0.0638205	0.661709671514751_0.908734707073322	0.554426	0.0550885	0.43381180300755_0.638800509046818	0.878866	0.0655761	0.692976723272427_0.956983386208911	<0.001	0.700286	0.0559557	0.570796851715674_0.788959489336972	<0.001	0.00925665	0.0138392	0.00115848289356016_0.0528730541543291	<0.001	0.878866
Docetaxel	Navitoclax	0.0519873	0.541755	0.625973	0.0452479	0.5371306309901_0.712673047636536	0.791715	0.0638205	0.661709671514751_0.908734707073322	0.551129	0.0550604	0.430373855681446_0.635513927757958	0.880435	0.0656362	0.694367864955429_0.957830502441186	<0.001	0.69612	0.0561279	0.563523214083152_0.785836766495969	<0.001	0.00894872	0.0138424	0.00109609792732605_0.0534604841247997	<0.001	0.880435
Docetaxel	Navitoclax	0.059414	0.541755	0.621816	0.0453703	0.533010111450468_0.708942744626983	0.791715	0.0638205	0.661709671514751_0.908734707073322	0.548307	0.0550267	0.427506327171089_0.632485953968801	0.881784	0.0656935	0.694797387479082_0.958344568588064	<0.001	0.692557	0.0562585	0.55956805433643_0.783536107151117	<0.001	0.00868992	0.0138271	0.00106448710419134_0.053176781387152	<0.001	0.881784
Docetaxel	Navitoclax	0.0668408	0.541755	0.618193	0.0454649	0.528806190033099_0.705716589145085	0.791715	0.0638205	0.661709671514751_0.908734707073322	0.545841	0.0549856	0.425017225318282_0.630578318877693	0.882962	0.0657481	0.695203092825871_0.958737109175625	<0.001	0.689442	0.056356	0.556390691475622_0.781005543703748	<0.001	0.00846797	0.0138165	0.00103580043561425_0.0524305786430538	<0.001	0.882962
Docetaxel	Navitoclax	0.0742675	0.541755	0.614985	0.0455397	0.525270144646568_0.702525997374763	0.791715	0.0638205	0.661709671514751_0.908734707073322	0.543556	0.0549369	0.422134985254449_0.628865613168942	0.883853	0.0657949	0.695577784022664_0.959040587753823	<0.001	0.686556	0.0564315	0.553875019793335_0.778504736739902	<0.001	0.00829622	0.0138129	0.00100011458360781_0.0520301364253878	<0.001	0.883853
Docetaxel	Navitoclax	0	1.08351	0.981372	0.100643	0.78948207231254_1.20382998643299	0.746707	0.0552154	0.636795422251656_0.850305145382912	0.740686	0.0687241	0.530332545603905_0.812528529070466	0.754745	0.0717946	0.560369658078407_0.839871123475601	<0.001	0.991936	0.0580514	0.771691746150286_0.992493816977153	0.002	4.85546e-05	0.010031	3.6194654888585e-05_0.0357913141998154	0.002	0.991936
Docetaxel	Navitoclax	0.00742675	1.08351	0.709211	0.042604	0.625041807243596_0.792154275772762	0.746707	0.0552154	0.636795422251656_0.850305145382912	0.581183	0.0504069	0.482798008301653_0.676991291995705	0.819478	0.0549269	0.703879790367128_0.914150705267079	<0.001	0.778328	0.0527195	0.668340572882635_0.872449860487787	<0.001	0.0231119	0.0103886	0.0051726449025561_0.0448567146626921	<0.001	0.819478
Docetaxel	Navitoclax	0.0148535	1.08351	0.672583	0.0435295	0.584761233054046_0.756158918106057	0.746707	0.0552154	0.636795422251656_0.850305145382912	0.555381	0.0494101	0.457489351708502_0.648458280621489	0.825744	0.0545361	0.710275454048599_0.918500622474116	<0.001	0.743774	0.0552944	0.627671233911824_0.845018993395507	<0.001	0.0204231	0.0111785	0.0042271468778879_0.0479360321083391	<0.001	0.825744
Docetaxel	Navitoclax	0.0222803	1.08351	0.654088	0.0441028	0.568200164676282_0.73700963342617	0.746707	0.0552154	0.636795422251656_0.850305145382912	0.543118	0.0491515	0.443914534172111_0.63449989299691	0.830344	0.0542847	0.714976481474997_0.922202445494548	<0.001	0.727351	0.0566122	0.606894194890949_0.829453675901697	<0.001	0.0188266	0.0113158	0.0037906015021704_0.0467426448411764	<0.001	0.830344
Docetaxel	Navitoclax	0.029707	1.08351	0.644096	0.0445652	0.55545672192711_0.729067683188605	0.746707	0.0552154	0.636795422251656_0.850305145382912	0.537577	0.049309	0.43836048047679_0.629504663158982	0.834622	0.054007	0.719853327559307_0.927066819156142	<0.001	0.71993	0.0574009	0.600273525365311_0.824657605406421	<0.001	0.0176158	0.0111917	0.00340382850796211_0.0459342623500954	<0.001	0.834622
Docetaxel	Navitoclax	0.0371338	1.08351	0.636714	0.0448719	0.547652244799278_0.723862376221933	0.746707	0.0552154	0.636795422251656_0.850305145382912	0.533656	0.049418	0.434417697855247_0.625408661349887	0.838141	0.0538229	0.721891068234885_0.930085605810743	<0.001	0.714679	0.0579165	0.593410905023469_0.821016207048474	<0.001	0.0166809	0.0110719	0.003041768983874_0.0451531558042267	<0.001	0.838141
Docetaxel	Navitoclax	0.0445605	1.08351	0.630843	0.0450879	0.541779760004373_0.717799688354556	0.746707	0.0552154	0.636795422251656_0.850305145382912	0.530612	0.0494808	0.431148635534659_0.622351714049896	0.841116	0.0536823	0.722530516353413_0.933607102779203	<0.001	0.710603	0.0582763	0.588251998182928_0.818035831254089	<0.001	0.015925	0.0109665	0.00278138181223247_0.0440401038212872	<0.001	0.841116
Docetaxel	Navitoclax	0.0519873	1.08351	0.625973	0.0452479	0.5371306309901_0.712673047636536	0.746707	0.0552154	0.636795422251656_0.850305145382912	0.52811	0.0495139	0.428459395087209_0.619399593166399	0.843663	0.0535672	0.724198524794168_0.935040804796409	<0.001	0.707252	0.0585406	0.58479893221667_0.815647549997339	<0.001	0.0152996	0.0108754	0.00256913799349099_0.0440460916568116	<0.001	0.843663
Docetaxel	Navitoclax	0.059414	1.08351	0.621816	0.0453703	0.533010111450468_0.708942744626983	0.746707	0.0552154	0.636795422251656_0.850305145382912	0.525797	0.0495222	0.426145117538414_0.616843574390329	0.845583	0.0534643	0.726022293246257_0.936632244894345	<0.001	0.704155	0.0587348	0.581860534582294_0.813309127950584	<0.001	0.014827	0.0107861	0.00247002266172491_0.0435208991157564	<0.001	0.845583
Docetaxel	Navitoclax	0.0668408	1.08351	0.618193	0.0454649	0.528806190033099_0.705716589145085	0.746707	0.0552154	0.636795422251656_0.850305145382912	0.523794	0.0495155	0.42405635099571_0.614558413007753	0.847298	0.0533743	0.727836201987664_0.93746592631323	<0.001	0.701471	0.0588829	0.578262551929123_0.811272847097731	<0.001	0.014415	0.0107076	0.00239832964636894_0.0430330193997141	<0.001	0.847298
Docetaxel	Navitoclax	0.0742675	1.08351	0.614985	0.0455397	0.525270144646568_0.702525997374763	0.746707	0.0552154	0.636795422251656_0.850305145382912	0.521763	0.0494961	0.422126378302572_0.6128293293925	0.848417	0.0532938	0.730401849697527_0.938029365833625	<0.001	0.698752	0.0589956	0.574796514879258_0.809439563772016	<0.001	0.0141308	0.0106256	0.00230527155803042_0.0426517198702498	<0.001	0.848417
Docetaxel	Navitoclax	0	1.62526	0.981372	0.100643	0.78948207231254_1.20382998643299	0.718659	0.0544747	0.612346003512286_0.825171166738222	0.71335	0.0670867	0.522012065219481_0.789580067144331	0.726891	0.0703762	0.537834579708562_0.810951112001951	<0.001	0.992613	0.0575582	0.783039831090822_0.994670473729483	0.002	3.9212e-05	0.00951258	2.01273072206144e-05_0.0319714415152375	0.002	0.992613
Docetaxel	Navitoclax	0.00742675	1.62526	0.709211	0.042604	0.625041807243596_0.792154275772762	0.718659	0.0544747	0.612346003512286_0.825171166738222	0.560186	0.0490653	0.469638692138541_0.653432637840396	0.789871	0.0543233	0.677771401272615_0.887379160947913	<0.001	0.779488	0.0537944	0.667069520155574_0.879184897421326	<0.001	0.0313145	0.0109149	0.00779012034823304_0.0499623799589488	<0.001	0.789871
Docetaxel	Navitoclax	0.0148535	1.62526	0.672583	0.0435295	0.584761233054046_0.756158918106057	0.718659	0.0544747	0.612346003512286_0.825171166738222	0.535052	0.0480717	0.439470760530858_0.626533557974265	0.795518	0.0540336	0.68608527751598_0.8929534239639	<0.001	0.744515	0.0564073	0.628434472453512_0.845663953841576	<0.001	0.0281226	0.0116038	0.00739800359579477_0.0512586998563138	<0.001	0.795518
Docetaxel	Navitoclax	0.0222803	1.62526	0.654088	0.0441028	0.568200164676282_0.73700963342617	0.718659	0.0544747	0.612346003512286_0.825171166738222	0.523315	0.0478101	0.428445594467185_0.613195177503569	0.800068	0.0538674	0.69417514834237_0.899119409482628	<0.001	0.728183	0.0577943	0.612315719730032_0.834742051333967	<0.001	0.0261457	0.0117851	0.00652636915216528_0.0524661485415735	<0.001	0.800068
Docetaxel	Navitoclax	0.029707	1.62526	0.644096	0.0445652	0.55545672192711_0.729067683188605	0.718659	0.0544747	0.612346003512286_0.825171166738222	0.518142	0.047944	0.423143386104863_0.609496928136175	0.804448	0.0536484	0.698414357376679_0.901788494489286	<0.001	0.720984	0.0586146	0.604014582055088_0.827747360990594	<0.001	0.0246307	0.0117572	0.00588109382633093_0.0521847385300114	<0.001	0.804448
Docetaxel	Navitoclax	0.0371338	1.62526	0.636714	0.0448719	0.547652244799278_0.723862376221933	0.718659	0.0544747	0.612346003512286_0.825171166738222	0.514502	0.0480136	0.419215355310411_0.605869514268346	0.808059	0.0534778	0.701219876688158_0.903903547249563	<0.001	0.71592	0.059133	0.598148926083027_0.823064954129878	<0.001	0.0234574	0.0117134	0.00562406626086077_0.050597510242267	<0.001	0.808059
Docetaxel	Navitoclax	0.0445605	1.62526	0.630843	0.0450879	0.541779760004373_0.717799688354556	0.718659	0.0544747	0.612346003512286_0.825171166738222	0.511687	0.0480534	0.416082674361488_0.603372621778893	0.811116	0.0533578	0.703594276882931_0.906506058062001	<0.001	0.712002	0.0594974	0.593584033303913_0.819418554832973	<0.001	0.0225066	0.0116476	0.00525852779904477_0.049297381937656	<0.001	0.811116
Docetaxel	Navitoclax	0.0519873	1.62526	0.625973	0.0452479	0.5371306309901_0.712673047636536	0.718659	0.0544747	0.612346003512286_0.825171166738222	0.509394	0.0480718	0.413675441840647_0.600582943544708	0.813764	0.0532649	0.705670042220543_0.909271869393121	<0.001	0.708812	0.0597619	0.58968978242772_0.817013320699324	<0.001	0.0217112	0.0115685	0.00506283921053466_0.0485928828997627	<0.001	0.813764
Docetaxel	Navitoclax	0.059414	1.62526	0.621816	0.0453703	0.533010111450468_0.708942744626983	0.718659	0.0544747	0.612346003512286_0.825171166738222	0.507315	0.0480724	0.411684292378137_0.598095164741279	0.81586	0.0531849	0.707691080305807_0.911069841693896	<0.001	0.705919	0.0599603	0.585445371165797_0.814470553590118	<0.001	0.0210843	0.0114975	0.00489809044521305_0.0481129003853884	<0.001	0.81586
Docetaxel	Navitoclax	0.0668408	1.62526	0.618193	0.0454649	0.528806190033099_0.705716589145085	0.718659	0.0544747	0.612346003512286_0.825171166738222	0.505503	0.0480606	0.409932577766894_0.595942772084316	0.817711	0.0531176	0.709607836306754_0.912574741165908	<0.001	0.703398	0.0601131	0.582294743749857_0.812141536054129	<0.001	0.0205421	0.011441	0.00459535768125283_0.0474544918265357	<0.001	0.817711
Docetaxel	Navitoclax	0.0742675	1.62526	0.614985	0.0455397	0.525270144646568_0.702525997374763	0.718659	0.0544747	0.612346003512286_0.825171166738222	0.503909	0.0480431	0.408745300191621_0.594285985933607	0.819385	0.0530635	0.711424974035807_0.9138769313943	<0.001	0.70118	0.0602393	0.5798105351874_0.810444521726782	<0.001	0.0200619	0.0113858	0.00433225171839748_0.047995522506493	<0.001	0.819385
Docetaxel	Navitoclax	0	2.16702	0.981372	0.100643	0.78948207231254_1.20382998643299	0.686853	0.0555369	0.572110260347933_0.795964610733389	0.68199	0.0666881	0.496807056102447_0.761195576485916	0.694935	0.0705967	0.509695687150368_0.784972470582312	<0.001	0.992919	0.0590148	0.773818862406309_0.997593317118443	0.007	3.44397e-05	0.00946441	3.21941656811599e-06_0.0336764529767865	0.007	0.992919
Docetaxel	Navitoclax	0.00742675	2.16702	0.709211	0.042604	0.625041807243596_0.792154275772762	0.686853	0.0555369	0.572110260347933_0.795964610733389	0.543459	0.0496747	0.443048696923485_0.63529363316584	0.766286	0.0574292	0.63984047654262_0.874645356400541	<0.001	0.79123	0.0567832	0.673335798343803_0.892758089795833	<0.001	0.0299365	0.0117825	0.00730020906359408_0.0536811521549664	<0.001	0.79123
Docetaxel	Navitoclax	0.0148535	2.16702	0.672583	0.0435295	0.584761233054046_0.756158918106057	0.686853	0.0555369	0.572110260347933_0.795964610733389	0.51869	0.0484627	0.418850883055838_0.608849425233953	0.77119	0.0575175	0.646727053073986_0.878415334167166	<0.001	0.755168	0.0596331	0.63195615597145_0.862134298265142	<0.001	0.0352123	0.0126019	0.00872140503610849_0.0588276803389339	<0.001	0.77119
Docetaxel	Navitoclax	0.0222803	2.16702	0.654088	0.0441028	0.568200164676282_0.73700963342617	0.686853	0.0555369	0.572110260347933_0.795964610733389	0.507185	0.0481129	0.40769738701496_0.597569284517791	0.775408	0.0576657	0.649680090867384_0.880421971444508	<0.001	0.738419	0.0611117	0.613592926419529_0.85066852225318	<0.001	0.0329931	0.0128785	0.0083506919077046_0.0585697317842195	<0.001	0.775408
Docetaxel	Navitoclax	0.029707	2.16702	0.644096	0.0445652	0.55545672192711_0.729067683188605	0.686853	0.0555369	0.572110260347933_0.795964610733389	0.502187	0.0482235	0.402243545394867_0.592544128661268	0.779677	0.0576766	0.651461140670974_0.884388877064767	<0.001	0.731141	0.0619544	0.604993943050163_0.844896627430358	<0.001	0.031266	0.0129034	0.00802683164879361_0.0574031778549753	<0.001	0.779677
Docetaxel	Navitoclax	0.0371338	2.16702	0.636714	0.0448719	0.547652244799278_0.723862376221933	0.686853	0.0555369	0.572110260347933_0.795964610733389	0.498688	0.0482898	0.398701176861006_0.589504966270409	0.783222	0.0576789	0.654614335869271_0.887921474941301	<0.001	0.726048	0.0625031	0.598494960151716_0.840793779924406	<0.001	0.0299209	0.0128983	0.00744512110150447_0.0569797994650316	<0.001	0.783222
Docetaxel	Navitoclax	0.0445605	2.16702	0.630843	0.0450879	0.541779760004373_0.717799688354556	0.686853	0.0555369	0.572110260347933_0.795964610733389	0.495991	0.0483323	0.395245929416319_0.58657507863977	0.786236	0.0576892	0.657133233213607_0.890674956654674	<0.001	0.722122	0.0629106	0.594339278649056_0.83741290642341	<0.001	0.0288263	0.012877	0.00700385477318433_0.0579700146600129	<0.001	0.786236
Docetaxel	Navitoclax	0.0519873	2.16702	0.625973	0.0452479	0.5371306309901_0.712673047636536	0.686853	0.0555369	0.572110260347933_0.795964610733389	0.493802	0.0483648	0.392444581770642_0.585836549552038	0.788855	0.0577166	0.660782613906489_0.892837478648916	<0.001	0.718933	0.0632245	0.592410479688339_0.83490768905828	<0.001	0.0279073	0.012852	0.00664797084702679_0.0587157437783788	<0.001	0.788855
Docetaxel	Navitoclax	0.059414	2.16702	0.621816	0.0453703	0.533010111450468_0.708942744626983	0.686853	0.0555369	0.572110260347933_0.795964610733389	0.491961	0.0483834	0.390085771033648_0.583510680997847	0.791168	0.0577444	0.662571402448896_0.8946423740242	<0.001	0.716254	0.0634736	0.58929024503333_0.832493049237892	<0.001	0.0271178	0.012836	0.00647489575521741_0.0596194009120101	<0.001	0.791168
Docetaxel	Navitoclax	0.0668408	2.16702	0.618193	0.0454649	0.528806190033099_0.705716589145085	0.686853	0.0555369	0.572110260347933_0.795964610733389	0.490375	0.0483917	0.387864257378587_0.581415654897456	0.79324	0.0577719	0.663018409835317_0.89691070969929	<0.001	0.713945	0.0636695	0.58616612985664_0.830871160339762	<0.001	0.0264276	0.0128223	0.00632622248660381_0.0597337138165907	<0.001	0.79324
Docetaxel	Navitoclax	0.0742675	2.16702	0.614985	0.0455397	0.525270144646568_0.702525997374763	0.686853	0.0555369	0.572110260347933_0.795964610733389	0.488983	0.0483942	0.385915312649657_0.580273109202593	0.795115	0.0577985	0.66473054507277_0.898627852109626	<0.001	0.711918	0.063832	0.583414388454451_0.828369911931125	<0.001	0.0258158	0.012814	0.00619628164784701_0.0593586816104525	<0.001	0.795115
Docetaxel	Navitoclax	0	2.70877	0.981372	0.100643	0.78948207231254_1.20382998643299	0.647341	0.0571504	0.537838857548674_0.761781742687123	0.642627	0.0656287	0.462487706725935_0.720921384820327	0.654825	0.0691733	0.472084117329899_0.742481490924101	<0.001	0.992717	0.0611901	0.769937565072619_0.99733897759908	0.012	3.43324e-05	0.00968824	3.91690116922547e-06_0.0327592379478623	0.012	0.992717
Docetaxel	Navitoclax	0.00742675	2.70877	0.709211	0.042604	0.625041807243596_0.792154275772762	0.647341	0.0571504	0.537838857548674_0.761781742687123	0.516785	0.0488978	0.418299419297938_0.608364665023545	0.728676	0.0597572	0.60736216001026_0.836063887428496	<0.001	0.79832	0.0592279	0.669415887748277_0.904739826555789	<0.001	0.0263306	0.0131056	0.00534308768107248_0.0555667957422102	<0.001	0.79832
Docetaxel	Navitoclax	0.0148535	2.70877	0.672583	0.0435295	0.584761233054046_0.756158918106057	0.647341	0.0571504	0.537838857548674_0.761781742687123	0.494777	0.0474932	0.395396071737703_0.582822917690215	0.735637	0.0600971	0.6136313651619_0.842672705960098	<0.001	0.764322	0.0623028	0.633926112575781_0.876337658122136	<0.001	0.0359561	0.0136963	0.00893234091742948_0.0615930971301057	<0.001	0.764322
Docetaxel	Navitoclax	0.0222803	2.70877	0.654088	0.0441028	0.568200164676282_0.73700963342617	0.647341	0.0571504	0.537838857548674_0.761781742687123	0.484962	0.0470735	0.385272004037296_0.570982592289213	0.741432	0.0603577	0.619206382680903_0.849687860437083	<0.001	0.74916	0.0639391	0.615136392284431_0.862273134834881	<0.001	0.0407313	0.0138011	0.00980155450830411_0.0640663766580676	<0.001	0.74916
Docetaxel	Navitoclax	0.029707	2.70877	0.644096	0.0445652	0.55545672192711_0.729067683188605	0.647341	0.0571504	0.537838857548674_0.761781742687123	0.481194	0.0472092	0.380591127584197_0.566251636028946	0.747085	0.0605259	0.623484174401741_0.853385465393559	<0.001	0.743339	0.0649035	0.609843839030277_0.858361331189812	<0.001	0.0412004	0.0137649	0.00982982847440479_0.0647869229292928	<0.001	0.747085
Docetaxel	Navitoclax	0.0371338	2.70877	0.636714	0.0448719	0.547652244799278_0.723862376221933	0.647341	0.0571504	0.537838857548674_0.761781742687123	0.47846	0.047304	0.377801136455558_0.562919353486214	0.751452	0.0606453	0.626487999134316_0.857320315089936	<0.001	0.739115	0.0655478	0.603949933645614_0.856184442087473	<0.001	0.0393338	0.0137366	0.0098012263586463_0.06457806760883	<0.001	0.751452
Docetaxel	Navitoclax	0.0445605	2.70877	0.630843	0.0450879	0.541779760004373_0.717799688354556	0.647341	0.0571504	0.537838857548674_0.761781742687123	0.476365	0.0473607	0.375592252462675_0.561286117587798	0.755125	0.0607536	0.630708933195589_0.859252215132558	<0.001	0.735879	0.0659995	0.599593375728361_0.853475211687919	<0.001	0.0378277	0.0136927	0.0098873455418715_0.0650269562634959	<0.001	0.755125
Docetaxel	Navitoclax	0.0519873	2.70877	0.625973	0.0452479	0.5371306309901_0.712673047636536	0.647341	0.0571504	0.537838857548674_0.761781742687123	0.474545	0.047396	0.373701334486016_0.558111983953547	0.758091	0.0608459	0.632927297467632_0.861188964227049	<0.001	0.733067	0.0663412	0.596092901930111_0.851346856179678	<0.001	0.0366318	0.0136342	0.00971250407235905_0.0633604622116121	<0.001	0.758091
Docetaxel	Navitoclax	0.059414	2.70877	0.621816	0.0453703	0.533010111450468_0.708942744626983	0.647341	0.0571504	0.537838857548674_0.761781742687123	0.473001	0.0474177	0.371572714738453_0.556746749973424	0.760677	0.0609332	0.634785367164743_0.863846268178712	<0.001	0.730683	0.0666019	0.592637159232701_0.849146872007836	<0.001	0.0356148	0.0135883	0.00944511300736775_0.0634132831391174	<0.001	0.760677
Docetaxel	Navitoclax	0.0668408	2.70877	0.618193	0.0454649	0.528806190033099_0.705716589145085	0.647341	0.0571504	0.537838857548674_0.761781742687123	0.471681	0.0474303	0.370416167072255_0.555836725153421	0.762999	0.0610174	0.636364199971176_0.866371758196807	<0.001	0.728643	0.0668049	0.590685634878059_0.847296401443651	<0.001	0.0347235	0.0135507	0.00948250450459455_0.0628444404860901	<0.001	0.762999
Docetaxel	Navitoclax	0.0742675	2.70877	0.614985	0.0455397	0.525270144646568_0.702525997374763	0.647341	0.0571504	0.537838857548674_0.761781742687123	0.470529	0.0474388	0.368892214650266_0.554437322296538	0.765107	0.0610953	0.636778268701274_0.868427142007972	<0.001	0.726864	0.0669802	0.58950198150155_0.846458175062101	<0.001	0.0339315	0.0135178	0.00934392125942576_0.0620292631963668	<0.001	0.765107
Docetaxel	Navitoclax	0	3.25053	0.981372	0.100643	0.78948207231254_1.20382998643299	0.61638	0.0579684	0.5088654675048_0.72717518973985	0.612352	0.0664886	0.4405814812361_0.698331988103038	0.623975	0.0691287	0.44553098524422_0.718566085159624	<0.001	0.993464	0.0633898	0.7570162541857_0.997637734226399	0.01	2.63276e-05	0.0101241	3.15033126458059e-06_0.0341386958412565	0.01	0.993464
Docetaxel	Navitoclax	0.00742675	3.25053	0.709211	0.042604	0.625041807243596_0.792154275772762	0.61638	0.0579684	0.5088654675048_0.72717518973985	0.49337	0.0500439	0.390917415425597_0.586686979970318	0.69566	0.0614653	0.566915168496748_0.801532889370052	<0.001	0.800431	0.0618848	0.662059212900702_0.91187263674549	<0.001	0.0245491	0.014777	0.0042811221696336_0.0617484415309192	<0.001	0.800431
Docetaxel	Navitoclax	0.0148535	3.25053	0.672583	0.0435295	0.584761233054046_0.756158918106057	0.61638	0.0579684	0.5088654675048_0.72717518973985	0.471361	0.0485254	0.371791732970124_0.559456885535112	0.700822	0.0619375	0.570140125191693_0.804876730090838	<0.001	0.764725	0.0648982	0.629447503063993_0.883052939252581	<0.001	0.0341193	0.0155413	0.00750644759384463_0.0686172892581642	<0.001	0.764725
Docetaxel	Navitoclax	0.0222803	3.25053	0.654088	0.0441028	0.568200164676282_0.73700963342617	0.61638	0.0579684	0.5088654675048_0.72717518973985	0.461546	0.0480678	0.364787542527568_0.549028261930769	0.705634	0.0622875	0.574978868025196_0.811409537348839	<0.001	0.748802	0.0665378	0.608479509902492_0.873719472111018	<0.001	0.038894	0.0157604	0.00919066236419755_0.0707131422473211	<0.001	0.748802
Docetaxel	Navitoclax	0.029707	3.25053	0.644096	0.0445652	0.55545672192711_0.729067683188605	0.61638	0.0579684	0.5088654675048_0.72717518973985	0.457778	0.0481305	0.359509502072947_0.545308774229796	0.71073	0.0624833	0.57953039297497_0.81749547071663	<0.001	0.742689	0.0674519	0.600730085632099_0.868402629537111	<0.001	0.04081	0.0157508	0.00935786119127474_0.0728916825127774	<0.001	0.742689
Docetaxel	Navitoclax	0.0371338	3.25053	0.636714	0.0448719	0.547652244799278_0.723862376221933	0.61638	0.0579684	0.5088654675048_0.72717518973985	0.455253	0.0481775	0.35574485588508_0.543287813923541	0.715004	0.0626407	0.583737850153842_0.820212890406323	<0.001	0.738591	0.0680529	0.595607194599119_0.864264807586614	<0.001	0.04212	0.0156933	0.0100993148369405_0.0712999040815472	<0.001	0.738591
Docetaxel	Navitoclax	0.0445605	3.25053	0.630843	0.0450879	0.541779760004373_0.717799688354556	0.61638	0.0579684	0.5088654675048_0.72717518973985	0.453362	0.0482084	0.353595795970084_0.540911212996138	0.718661	0.0627669	0.587099220915469_0.825744063644155	<0.001	0.735524	0.068481	0.591995771826827_0.861081753246549	<0.001	0.0431144	0.0156161	0.0100208701857929_0.0718761963668695	<0.001	0.735524
Docetaxel	Navitoclax	0.0519873	3.25053	0.625973	0.0452479	0.5371306309901_0.712673047636536	0.61638	0.0579684	0.5088654675048_0.72717518973985	0.451862	0.0482241	0.352467974342364_0.53975587667422	0.721855	0.0628741	0.589843246604329_0.828307728483101	<0.001	0.733089	0.0687939	0.589207603936774_0.859145398146681	<0.001	0.0439118	0.015533	0.0105965008855711_0.0724488486687719	<0.001	0.733089
Docetaxel	Navitoclax	0.059414	3.25053	0.621816	0.0453703	0.533010111450468_0.708942744626983	0.61638	0.0579684	0.5088654675048_0.72717518973985	0.450624	0.0482302	0.351391071856559_0.537855917370146	0.72469	0.0629668	0.592128463179782_0.830177471512449	<0.001	0.731081	0.0690389	0.586959629369557_0.857917462896477	<0.001	0.0445751	0.015448	0.0102212710827298_0.0730338114911537	<0.001	0.731081
Docetaxel	Navitoclax	0.0668408	3.25053	0.618193	0.0454649	0.528806190033099_0.705716589145085	0.61638	0.0579684	0.5088654675048_0.72717518973985	0.449574	0.0482278	0.350009512748078_0.536527926433305	0.727238	0.0630444	0.59405933687684_0.832575366363177	<0.001	0.729377	0.0692328	0.585079887704878_0.856814226595284	<0.001	0.0451416	0.0153596	0.0105828141059711_0.072632896843169	<0.001	0.729377
Docetaxel	Navitoclax	0.0742675	3.25053	0.614985	0.0455397	0.525270144646568_0.702525997374763	0.61638	0.0579684	0.5088654675048_0.72717518973985	0.448664	0.0482174	0.34880071061524_0.535224289004965	0.729554	0.0631098	0.595717645145193_0.835645918409292	<0.001	0.727902	0.0693844	0.583473667284995_0.85364921924068	<0.001	0.0449807	0.0152818	0.0107156656073154_0.07146803970088	<0.001	0.729554
Docetaxel	Navitoclax	0	3.79228	0.981372	0.100643	0.78948207231254_1.20382998643299	0.596802	0.0596385	0.484378522263962_0.713676071302259	0.592773	0.0673023	0.423287466160747_0.679483611647939	0.604025	0.069076	0.427353975898372_0.698955054845654	<0.001	0.99325	0.0658387	0.758508387353602_0.998763927094097	0.015	2.71881e-05	0.0105459	8.6202864583117e-07_0.0329221582844824	0.015	0.99325
Docetaxel	Navitoclax	0.00742675	3.79228	0.709211	0.042604	0.625041807243596_0.792154275772762	0.596802	0.0596385	0.484378522263962_0.713676071302259	0.480693	0.050928	0.37858067896531_0.571841470586842	0.677786	0.0630682	0.542602945555363_0.787602813395112	<0.001	0.805449	0.0637245	0.666412212265814_0.922597022008968	<0.001	0.0225889	0.0149947	0.00329817466519625_0.0612660789188005	<0.001	0.805449
Docetaxel	Navitoclax	0.0148535	3.79228	0.672583	0.0435295	0.584761233054046_0.756158918106057	0.596802	0.0596385	0.484378522263962_0.713676071302259	0.458768	0.0492278	0.358865852110255_0.543363070476199	0.682099	0.0635729	0.54731153287268_0.791679953439318	<0.001	0.768712	0.0666123	0.627931472736989_0.89219135668813	<0.001	0.0319255	0.0162569	0.00636349436064924_0.0669426212496051	<0.001	0.768712
Docetaxel	Navitoclax	0.0222803	3.79228	0.654088	0.0441028	0.568200164676282_0.73700963342617	0.596802	0.0596385	0.484378522263962_0.713676071302259	0.448953	0.0486896	0.350096542521559_0.534356487206949	0.686381	0.0639878	0.551546160841884_0.797106943068473	<0.001	0.752266	0.0681861	0.610857606203857_0.874122034822021	<0.001	0.036627	0.0166486	0.00870522407062167_0.0704070193078885	<0.001	0.752266
Docetaxel	Navitoclax	0.029707	3.79228	0.644096	0.0445652	0.55545672192711_0.729067683188605	0.596802	0.0596385	0.484378522263962_0.713676071302259	0.445186	0.0487571	0.347015148224336_0.5311418180952	0.691179	0.064278	0.554277910564953_0.802496153737285	<0.001	0.745952	0.069074	0.60405502418286_0.869283290231264	<0.001	0.0385177	0.0166161	0.00901435785906173_0.0716094056803225	<0.001	0.745952
Docetaxel	Navitoclax	0.0371338	3.79228	0.636714	0.0448719	0.547652244799278_0.723862376221933	0.596802	0.0596385	0.484378522263962_0.713676071302259	0.44266	0.0488074	0.34255408441934_0.528869155011982	0.695226	0.0645048	0.557973455230006_0.80631603751154	<0.001	0.741721	0.0696545	0.599794016571038_0.866096365225775	<0.001	0.0398116	0.0165347	0.00954076391375647_0.0710793284540398	<0.001	0.741721
Docetaxel	Navitoclax	0.0445605	3.79228	0.630843	0.0450879	0.541779760004373_0.717799688354556	0.596802	0.0596385	0.484378522263962_0.713676071302259	0.440769	0.0488381	0.340352259300018_0.527095099160342	0.698699	0.0646895	0.560536297749133_0.810041555994581	<0.001	0.738552	0.070063	0.595277259543836_0.863516202945866	<0.001	0.0407943	0.0164387	0.00979701191624943_0.0712619846967099	<0.001	0.738552
Docetaxel	Navitoclax	0.0519873	3.79228	0.625973	0.0452479	0.5371306309901_0.712673047636536	0.596802	0.0596385	0.484378522263962_0.713676071302259	0.439269	0.0488492	0.339356257290758_0.525656533380165	0.701737	0.0648382	0.562568948092035_0.813372519491265	<0.001	0.736038	0.0703589	0.592054245833513_0.861037910222658	<0.001	0.0415827	0.0163418	0.0100152200104415_0.0710484675372116	<0.001	0.736038
Docetaxel	Navitoclax	0.059414	3.79228	0.621816	0.0453703	0.533010111450468_0.708942744626983	0.596802	0.0596385	0.484378522263962_0.713676071302259	0.438031	0.0488446	0.337856256958589_0.524307187618771	0.704438	0.0649581	0.564350761746006_0.815547837600896	<0.001	0.733964	0.0705824	0.58986617414437_0.859497096955666	<0.001	0.0422388	0.0162505	0.0100908198337944_0.0706501388846565	<0.001	0.733964
Docetaxel	Navitoclax	0.0668408	3.79228	0.618193	0.0454649	0.528806190033099_0.705716589145085	0.596802	0.0596385	0.484378522263962_0.713676071302259	0.436981	0.0488305	0.336226518582631_0.522725831766106	0.706868	0.0650578	0.565843531247606_0.8173320082381	<0.001	0.732204	0.0707566	0.587180458387789_0.857875659986065	<0.001	0.0427993	0.0161583	0.0103266595624862_0.070600684832152	<0.001	0.732204
Docetaxel	Navitoclax	0.0742675	3.79228	0.614985	0.0455397	0.525270144646568_0.702525997374763	0.596802	0.0596385	0.484378522263962_0.713676071302259	0.436071	0.0488131	0.335310109530713_0.521476595279185	0.709077	0.0651434	0.566847201732583_0.81886055178736	<0.001	0.730681	0.0709008	0.584911453743024_0.856438973227101	<0.001	0.0432878	0.0160783	0.0104439336736685_0.0704131813513226	<0.001	0.730681
Docetaxel	Navitoclax	0	4.33404	0.981372	0.100643	0.78948207231254_1.20382998643299	0.580134	0.0597829	0.462619869544794_0.694174436581	0.576106	0.0667843	0.399949091642472_0.657796442392981	0.587042	0.0674438	0.411063759531263_0.672971696037073	<0.001	0.993057	0.0665647	0.744828083589183_0.998797834867024	0.014	2.79622e-05	0.0104041	7.83268554692233e-07_0.0350287800671801	0.014	0.993057
Docetaxel	Navitoclax	0.00742675	4.33404	0.709211	0.042604	0.625041807243596_0.792154275772762	0.580134	0.0597829	0.462619869544794_0.694174436581	0.469334	0.0505652	0.361398772779002_0.55888732307143	0.661769	0.0635895	0.517510312344006_0.767250983908531	<0.001	0.80901	0.0658328	0.66077207020906_0.927843675588959	<0.001	0.0211615	0.0159996	0.00259373083327732_0.0647402633536035	<0.001	0.80901
Docetaxel	Navitoclax	0.0148535	4.33404	0.672583	0.0435295	0.584761233054046_0.756158918106057	0.580134	0.0597829	0.462619869544794_0.694174436581	0.450299	0.0492481	0.343255757222595_0.537374459674389	0.669507	0.0647279	0.521932233270333_0.775624177627999	<0.001	0.776199	0.0690076	0.623146584083173_0.905028003253159	<0.001	0.029057	0.0174352	0.00480942045420793_0.0704762572177149	<0.001	0.776199
Docetaxel	Navitoclax	0.0222803	4.33404	0.654088	0.0441028	0.568200164676282_0.73700963342617	0.580134	0.0597829	0.462619869544794_0.694174436581	0.441157	0.0488246	0.333781884907424_0.52994324798522	0.674461	0.0653281	0.520972417277441_0.780665995469306	<0.001	0.76044	0.0705914	0.605407867019554_0.890489365337756	<0.001	0.0332934	0.017707	0.00633893196948699_0.0722206399505737	<0.001	0.76044
Docetaxel	Navitoclax	0.029707	4.33404	0.644096	0.0445652	0.55545672192711_0.729067683188605	0.580134	0.0597829	0.462619869544794_0.694174436581	0.437389	0.0488806	0.329522224939723_0.528313687481781	0.679074	0.0656424	0.525994391853257_0.784216231544433	<0.001	0.753945	0.0713979	0.59761674722273_0.886404801752432	<0.001	0.0351231	0.017652	0.00665023379413382_0.0732645338772381	<0.001	0.753945
Docetaxel	Navitoclax	0.0371338	4.33404	0.636714	0.0448719	0.547652244799278_0.723862376221933	0.580134	0.0597829	0.462619869544794_0.694174436581	0.434863	0.0489091	0.326954103705899_0.527577983872852	0.682981	0.0658901	0.53065233102361_0.790038485788801	<0.001	0.749592	0.0719046	0.593313567745927_0.883045369615267	<0.001	0.0363769	0.0175272	0.00698129021150835_0.0747065756978242	<0.001	0.749592
Docetaxel	Navitoclax	0.0445605	4.33404	0.630843	0.0450879	0.541779760004373_0.717799688354556	0.580134	0.0597829	0.462619869544794_0.694174436581	0.432973	0.0489217	0.325388733915962_0.526502118105409	0.68634	0.0660981	0.534086287733135_0.793473367589289	<0.001	0.746332	0.0722694	0.589441761173357_0.881245871310191	<0.001	0.0373301	0.0173968	0.00722411809574448_0.0752912133956916	<0.001	0.746332
Docetaxel	Navitoclax	0.0519873	4.33404	0.625973	0.0452479	0.5371306309901_0.712673047636536	0.580134	0.0597829	0.462619869544794_0.694174436581	0.431472	0.0489274	0.323515187543321_0.525415879473165	0.689282	0.0662785	0.535764032031652_0.796643260757485	<0.001	0.743746	0.0725463	0.586416053373287_0.879658069742939	<0.001	0.0380953	0.0172775	0.00742539543281318_0.075658332802314	<0.001	0.743746
Docetaxel	Navitoclax	0.059414	4.33404	0.621816	0.0453703	0.533010111450468_0.708942744626983	0.580134	0.0597829	0.462619869544794_0.694174436581	0.430234	0.0489217	0.321674235402548_0.524469361615629	0.691899	0.0664318	0.537412432314139_0.801912609501906	<0.001	0.741612	0.0727616	0.583945929152417_0.878180163076857	<0.001	0.0387323	0.017171	0.00756026904539321_0.0751167531502396	<0.001	0.741612
[truncated: 24 more rows]

## Sheet: Figure 6C
Drug1	Drug2	Drug1Dose	Drug2Dose	Mean_Drug1_Viability	Mean_Drug1_Viability_SE	Mean_Drug1_Viability_95%_Confidence_Interval	Mean_Drug2_Viability	Mean_Drug2_Viability_SE	Mean_Drug2_Viability_95%_Confidence_Interval	Mean_Combo_Viability	Mean_Combo_Viability_SE	Mean_Combo_Viability_95%_Confidence_Interval	HR_vs_Drug1	HR_vs_Drug1_SE	HR_vs_Drug1_95%_Confidence_Interval	p_HR_vs_Drug1>=1	HR_vs_Drug2	HR_vs_Drug2_SE	HR_vs_Drug2_95%_Confidence_Interval	p_HR_vs_Drug2>=1	IDA_Comboscore	IDA_Comboscore_SE	IDA_Comboscore_95%_Confidence_Interval	p_IDA_Comboscore<=0	Worst_HR
[truncated: 121 more rows]

[truncated: 29 more sheets: Figure S2A-C, Figure S3A, Figure S3B, Figure S3C, Figure S3D, Figure S2D-F, Figure S5A, Figure S5B, Figure S5C, Figure S5D, Figure S6A, Figure S6B, Figure S6C, Figure S6D, Figure S7A, Figure S7B, Figure S7C, Figure S7D, Figure S8A, Figure S8B …]
